# Supplementary material for: Extracellular matrix remodelling in dental pulp tissue of carious human teeth through the prism of single-cell RNA sequencing
Source: Int J Oral Sci. 2023 Aug 2;15:30. doi: 10.1038/s41368-023-00238-z (PMC10397277; doi:10.1038/s41368-023-00238-z)
Supplement: Supplementary file 6 — Supplemental Data 2 [file 41368_2023_238_MOESM6_ESM.xlsx]

## Sheet: Sheet1
gene	bcell-caries	bcell-healthy	endo-caries	endo-healthy	epithel-caries	epithel-healthy	fibro-caries	fibro-healthy	immune-caries	immune-healthy	msc-caries	msc-healthy	msccs-caries	msccs-healthy	nmsccs-caries	nmsccs-healthy	other-caries	other-healthy
SAMD11	0.00475624	0.0735294	0.00290839	0.0091653	0.00787402	0.025	0.0971539	0.0666093	0.0170226	0.00524738	0.0331963	0.0364059	0.176471	0.135135	0.178439	0.17008	0	0.0790378
NOC2L	0.051526	0.0441176	0.0627727	0.0441899	0.015748	0.03125	0.090306	0.0649952	0.0532343	0.0652174	0.0809358	0.0449264	0.117647	0.067027	0.0892193	0.0620023	0.0434783	0.0309278
KLHL17	0.00634166	0.00588235	0.00412021	0.00261866	0	0	0.0111278	0.00387388	0.00711854	0.00224888	0.00379387	0.00271108	0.00554939	0.00216216	0.00743494	0.00511945	0	0.00343643
PLEKHN1	0.00396354	0.0176471	0.00266602	0.00310966	0.00787402	0.01875	0.0151937	0.00667169	0.00742804	0.00474763	0.00221309	0.00193648	0	0.00108108	0.00185874	0.00284414	0	0.00687285
PERM1	0.000396354	0	0.000484731	0.000163666	0	0.00625	0.00855981	0.00742494	0.000309502	0.00049975	0.00189693	0.00503486	0	0.00108108	0.00557621	0.00284414	0	0
HES4	0.0178359	0.0941176	0.13936	0.152537	0.023622	0.05625	0.163278	0.280857	0.0365212	0.023988	0.579197	0.447909	0.417314	0.385946	0.126394	0.109215	0	0.080756
ISG15	0.247721	0.270588	0.488124	0.481506	0.0787402	0.0625	0.298951	0.424083	0.31074	0.145177	0.482453	0.443261	0.156493	0.163243	0.522305	0.348692	0	0.185567
AGRN	0.0158541	0.0117647	0.129666	0.0692308	0.0472441	0.01875	0.0398031	0.0218444	0.0191891	0.00724638	0.0822004	0.0274981	0.0244173	0.0183784	0.0947955	0.0386803	0	0.0189003
C1orf159	0.039239	0.0294118	0.0395056	0.0325696	0	0	0.0753263	0.0380932	0.0368307	0.0257371	0.0471072	0.0269171	0.0577137	0.04	0.0483271	0.0466439	0	0.024055
TTLL10	0.000396354	0.00294118	0.00533204	0.00441899	0	0	0.00235395	0.000645647	0.00185701	0.00049975	0.000948467	0.00135554	0.00221976	0	0.00185874	0	0	0.00171821
TNFRSF18	0.0146651	0	0.00872516	0.00621931	0	0	0.046223	0.032928	0.0922315	0.203148	0.00347771	0.00580945	0.00776915	0.00108108	0.00371747	0.00511945	0	0.0171821
TNFRSF4	0.0221958	0.00882353	0.0845856	0.0855974	0	0	0.0282474	0.0216292	0.11173	0.305847	0.00695542	0.00522851	0.00443951	0.00324324	0.0111524	0.0039818	0	0.0103093
SDF4	0.0911613	0.0529412	0.150509	0.117349	0.0708661	0.025	0.198374	0.133003	0.116992	0.0807096	0.15049	0.108056	0.136515	0.102703	0.154275	0.127986	0.347826	0.0378007
B3GALT6	0.0229885	0.0352941	0.0276297	0.0207856	0.00787402	0	0.045153	0.018939	0.0235221	0.0412294	0.0278217	0.0123935	0.0233074	0.0248649	0.035316	0.016496	0	0.0154639
C1QTNF12	0.000396354	0	0.00484731	0.00638298	0	0	0.00106998	0.00118369	0.000309502	0.00124938	0.000632311	0.000580945	0.00110988	0.00216216	0.00371747	0.00227531	0	0
UBE2J2	0.0721363	0.0411765	0.0916142	0.0743044	0.015748	0.0625	0.11299	0.121489	0.0940885	0.0617191	0.125514	0.0826878	0.124306	0.08	0.0966543	0.0910125	0.0434783	0.0309278
SCNN1D	0.00277447	0.0147059	0.00193892	0.00589198	0	0	0.0119837	0.0108684	0.00278552	0.0029985	0.00316156	0.00445391	0.00665927	0.0162162	0.00371747	0.0182025	0	0.0189003
ACAP3	0.0356718	0.0294118	0.0208434	0.0229133	0	0.01875	0.0622726	0.0347573	0.0259981	0.0112444	0.0594372	0.0335012	0.0377358	0.0410811	0.0613383	0.0631399	0	0.032646
PUSL1	0.0142687	0.00294118	0.0128454	0.0148936	0.00787402	0.03125	0.0271774	0.0213064	0.0136181	0.00774613	0.022447	0.0127808	0.0122087	0.00864865	0.0167286	0.0176337	0.0434783	0.00687285
INTS11	0.0499405	0.0323529	0.0831314	0.0682488	0.0314961	0.03125	0.117483	0.0991069	0.0702569	0.0374813	0.106544	0.0749419	0.099889	0.08	0.104089	0.0847554	0.130435	0.0412371
CPTP	0.0118906	0.0176471	0.0642269	0.0523732	0.00787402	0	0.0413011	0.0278704	0.0198081	0.0049975	0.0319317	0.0228505	0.0266371	0.0227027	0.0427509	0.0108077	0	0.0154639
TAS1R3	0.00396354	0.00588235	0	0.000327332	0	0	0.000213995	0.000215216	0.000309502	0.000249875	0.000316156	0	0.00110988	0	0	0	0	0.00515464
DVL1	0.0130797	0.00882353	0.0237518	0.0248773	0.00787402	0.00625	0.0479349	0.0235661	0.0164036	0.009995	0.0227632	0.0125871	0.0377358	0.0356757	0.0297398	0.0273038	0.0434783	0.0189003
MXRA8	0.00673801	0.0558824	0.0293262	0.0324059	0.00787402	0.0125	0.456238	0.455827	0.0541628	0.0167416	0.411951	0.351278	0.115427	0.140541	0.362454	0.353811	0	0.080756
AURKAIP1	0.160127	0.120588	0.164324	0.197218	0.110236	0.15625	0.233897	0.279565	0.172392	0.128436	0.222257	0.213013	0.27414	0.265946	0.224907	0.201934	0.695652	0.0945017
CCNL2	0.0844233	0.0882353	0.127242	0.0919804	0.015748	0.025	0.16071	0.109437	0.106159	0.0412294	0.123301	0.0759101	0.127636	0.113514	0.137546	0.0972696	0	0.0618557
MRPL20	0.187079	0.126471	0.214009	0.237152	0.125984	0.14375	0.344318	0.368234	0.231817	0.177661	0.243756	0.248451	0.319645	0.318919	0.236059	0.290102	0.391304	0.137457
ANKRD65	0.00277447	0.00882353	0.0569559	0.0592471	0.00787402	0.00625	0.091804	0.0587539	0.00897555	0.00424788	0.0170724	0.0228505	0.0510544	0.0205405	0.0464684	0.0346985	0	0.00859107
VWA1	0.00713436	0.0147059	0.333253	0.214403	0.023622	0.00625	0.10122	0.043904	0.0414732	0.00424788	0.0335125	0.0187839	0.279689	0.132973	0.436803	0.276451	0	0.0412371
ATAD3C	0.0126833	0.0117647	0.0334464	0.0175123	0	0	0.0171196	0.0121597	0.00990405	0.00174913	0.00600696	0.00464756	0.0122087	0.00540541	0.0557621	0.0301479	0.0434783	0.0137457
ATAD3B	0.0214031	0.0264706	0.0329617	0.0207856	0	0.00625	0.0295314	0.0154955	0.0312597	0.0422289	0.0252924	0.0116189	0.0288568	0.0151351	0.0520446	0.0221843	0	0.0103093
ATAD3A	0.0245739	0.0117647	0.0259331	0.0186579	0.015748	0.00625	0.0286754	0.0180781	0.0198081	0.0324838	0.0335125	0.0158792	0.0321865	0.0172973	0.0315985	0.0159272	0.0869565	0.0120275
TMEM240	0.000396354	0.00588235	0.00266602	0.00294599	0	0	0.0250374	0.0101151	0.00247601	0.00049975	0.00916851	0.00445391	0.0133185	0.00324324	0.0167286	0.00967008	0	0.00515464
SSU72	0.186286	0.126471	0.195347	0.180033	0.0866142	0.11875	0.228333	0.188421	0.234293	0.085957	0.212457	0.128195	0.207547	0.171892	0.202602	0.173493	0.478261	0.0910653
FNDC10	0.00554895	0.00294118	0.000242365	0.000163666	0	0	0.00149797	0.000322824	0.00247601	0.0009995	0.000632311	0	0.00332963	0	0	0	0	0
MIB2	0.0297265	0.0205882	0.0305381	0.0201309	0.00787402	0.0125	0.0524288	0.0255031	0.0575673	0.0197401	0.0461587	0.021495	0.0588235	0.04	0.0446097	0.0324232	0	0.0309278
MMP23B	0.00317083	0	0.00121183	0.000163666	0	0	0.00855981	0.000860863	0.00742804	0.001999	0.00189693	0.000387297	0	0.00108108	0.00185874	0.00113766	0	0
CDK11B	0.0856124	0.0588235	0.124333	0.112602	0.015748	0.0125	0.0789643	0.0893145	0.112968	0.0444778	0.0929497	0.0786212	0.113208	0.104865	0.0836431	0.059727	0	0.0549828
SLC35E2B	0.0820452	0.0205882	0.060349	0.0427169	0.00787402	0	0.113204	0.0638115	0.102445	0.0187406	0.0768258	0.045701	0.0932297	0.0551351	0.0947955	0.0756542	0.0434783	0.0395189
CDK11A	0.100277	0.0323529	0.0860397	0.0890344	0.00787402	0.00625	0.0770383	0.0832885	0.120396	0.0367316	0.0938982	0.0782339	0.0943396	0.0681081	0.063197	0.0551763	0	0.0292096
NADK	0.105034	0.0235294	0.0445952	0.0346972	0.00787402	0.0125	0.0342392	0.0179705	0.0436397	0.0309845	0.0474233	0.0201394	0.0344062	0.0216216	0.0185874	0.0182025	0.0434783	0.00859107
GNB1	0.482759	0.170588	0.502666	0.300164	0.0551181	0.025	0.290178	0.165286	0.464872	0.228636	0.362314	0.184934	0.27414	0.180541	0.317844	0.255404	0.217391	0.101375
CALML6	0.000396354	0.00294118	0.000484731	0	0	0	0.000855981	0.000430432	0.000309502	0	0.00158078	0.00116189	0	0	0	0	0	0
TMEM52	0	0	0.00242365	0.00229133	0	0	0.0100578	0.00667169	0.000619003	0	0.00189693	0.00232378	0	0	0	0.00113766	0	0.00343643
CFAP74	0.000792707	0	0.0070286	0.00212766	0	0	0.00556388	0.0040891	0.00185701	0.00049975	0.00948467	0.00309837	0.00665927	0.00108108	0.00185874	0.00341297	0	0
GABRD	0.00158541	0.0235294	0.0101794	0.011784	0	0	0.00363792	0.00161412	0.00278552	0	0.00822004	0.00406662	0.00221976	0.00108108	0.00371747	0.0039818	0	0.00687285
PRKCZ	0.0439952	0.0176471	0.0123606	0.00671031	0.023622	0.01875	0.0278194	0.0116217	0.0476633	0.00549725	0.00663927	0.00522851	0.0122087	0.00648649	0.0260223	0.0153584	0.0434783	0.0137457
FAAP20	0.144669	0.120588	0.135967	0.16252	0.0866142	0.1	0.268778	0.255138	0.14268	0.065967	0.229529	0.186677	0.0765816	0.0832432	0.208178	0.187144	0.130435	0.0773196
SKI	0.195006	0.0352941	0.202618	0.111129	0.00787402	0	0.151081	0.0588615	0.187558	0.053973	0.165982	0.0687452	0.09101	0.0497297	0.200743	0.127418	0	0.056701
MORN1	0.0166468	0.00882353	0.0150267	0.0145663	0	0	0.0629146	0.0284085	0.00990405	0.00549725	0.0297186	0.0158792	0.0166482	0.0108108	0.035316	0.023322	0	0.0120275
RER1	0.147047	0.114706	0.121183	0.127987	0.0944882	0.06875	0.236679	0.256537	0.152584	0.0922039	0.227316	0.172928	0.207547	0.187027	0.189591	0.2281	0.26087	0.106529
PEX10	0.0214031	0.0323529	0.0382937	0.0482815	0.00787402	0.0125	0.0776803	0.0705908	0.0201176	0.0264868	0.0546949	0.0472502	0.0887902	0.0518919	0.0594796	0.0614334	0.0869565	0.0309278
PLCH2	0.00356718	0.00294118	0.000242365	0.000327332	0	0	0.000213995	0.000322824	0.0102136	0.00149925	0	0	0.00110988	0	0	0	0	0
PANK4	0.00753072	0.0147059	0.0213282	0.014239	0	0	0.0327413	0.0147423	0.0133086	0.003998	0.0439456	0.0123935	0.0266371	0.012973	0.0371747	0.00910125	0	0.00687285
HES5	0.000396354	0	0.0121183	0.0111293	0	0	0.00171196	0.00430432	0.000619003	0.00149925	0.00822004	0.00348567	0.00221976	0.00432432	0	0.00284414	0	0.00343643
TNFRSF14	0.131986	0.0764706	0.103732	0.0947627	0.023622	0.00625	0.089878	0.0843646	0.139276	0.0414793	0.085362	0.0559644	0.0321865	0.0454054	0.0539033	0.0745165	0.434783	0.0463918
AL139246.2	0.000396354	0	0	0.000327332	0	0	0.000213995	0	0.000309502	0.000249875	0.000316156	0	0	0	0	0	0	0
PRXL2B	0.00951249	0.00294118	0.0416869	0.0325696	0.015748	0.00625	0.0350952	0.0255031	0.0157846	0.00624688	0.0357256	0.0201394	0.0221976	0.0248649	0.0613383	0.0267349	0.130435	0.0103093
MMEL1	0.000792707	0.00294118	0.00412021	0.00671031	0	0	0.000641986	0.00236737	0.00216651	0.00049975	0.0028454	0.00251743	0.00110988	0.00216216	0	0.000568828	0	0
TTC34	0.00673801	0	0.00290839	0.00278232	0	0	0.0162636	0.00484235	0.00340452	0.00149925	0.0056908	0.00193648	0.00221976	0.00432432	0.00371747	0.00511945	0	0
PRDM16	0.00435989	0.00588235	0.0361125	0.0207856	0	0	0.046009	0.017002	0.0120706	0.00149925	0.0496364	0.0156855	0.283019	0.134054	0.271375	0.0995449	0	0.0309278
AL512383.1	0	0	0.00266602	0.000981997	0	0	0.00106998	0.000538039	0.000619003	0.000249875	0.0028454	0.000387297	0.00776915	0.00324324	0.0148699	0.00227531	0	0
ARHGEF16	0.000396354	0	0.00169656	0.00163666	0	0	0.000213995	0.00129129	0.00247601	0	0.00411002	0.00271108	0.140954	0.100541	0.0241636	0.0136519	0	0.00171821
MEGF6	0.0118906	0	0.0230247	0.0220949	0	0	0.0216135	0.00602604	0.0182606	0.00149925	0.00411002	0.00193648	0.00332963	0.00864865	0.0576208	0.0375427	0	0.0189003
TPRG1L	0.0305192	0.0264706	0.0317499	0.0324059	0.00787402	0.0125	0.0644126	0.0376628	0.0343547	0.0114943	0.0350933	0.0205267	0.0488346	0.0356757	0.0223048	0.0335609	0	0.0257732
WRAP73	0.0309156	0.0235294	0.0315075	0.0320786	0.015748	0.00625	0.0353092	0.0326052	0.0315692	0.0184908	0.0429972	0.0276917	0.0488346	0.0302703	0.0464684	0.0324232	0	0.0120275
TP73	0.00713436	0	0.000727096	0.000654664	0.015748	0.025	0.00128397	0.000215216	0.00371402	0.000249875	0.000316156	0.000387297	0.00221976	0	0	0.000568828	0	0.00171821
CCDC27	0	0	0.000484731	0.000654664	0	0	0.00192596	0.00193694	0.000619003	0.000249875	0.000316156	0.000580945	0.00110988	0	0	0	0	0
SMIM1	0.0118906	0.0205882	0.00654387	0.00671031	0.015748	0	0.0734004	0.0588615	0.0136181	0.00349825	0.00758773	0.0151046	0.00554939	0.0108108	0.0111524	0.0204778	0	0.0103093
LRRC47	0.0313119	0.0352941	0.0605914	0.0404255	0.015748	0.00625	0.0682645	0.0373399	0.0399257	0.025987	0.0742966	0.035244	0.0699223	0.0432432	0.0539033	0.0358362	0	0.0154639
CEP104	0.0626239	0.0264706	0.0557441	0.0432079	0.023622	0.00625	0.0828162	0.0525126	0.0653049	0.021989	0.0692381	0.0398916	0.127636	0.0637838	0.0799257	0.039818	0.0434783	0.0206186
DFFB	0.0178359	0.00294118	0.0159961	0.00932897	0	0.00625	0.0316713	0.0108684	0.0219746	0.00449775	0.0135947	0.00658404	0.0377358	0.0259459	0.0204461	0.0125142	0	0.00343643
C1orf174	0.0265557	0.0264706	0.0499273	0.0474632	0.0314961	0	0.0573507	0.0401377	0.0501393	0.0194903	0.0657604	0.0362122	0.0466149	0.0324324	0.0464684	0.0369738	0	0.00687285
AJAP1	0.00237812	0.05	0.000727096	0.00310966	0	0	0.00106998	0.00365867	0.00773754	0.000249875	0.0246601	0.00852053	0.00110988	0.00864865	0.0223048	0.0318544	0	0.0257732
NPHP4	0.020214	0.00294118	0.0307804	0.0163666	0	0.00625	0.0310293	0.0129129	0.0229031	0.0177411	0.0331963	0.010457	0.0510544	0.0259459	0.0427509	0.0267349	0	0.0103093
KCNAB2	0.141102	0.0411765	0.0167232	0.0104746	0	0	0.0166916	0.0101151	0.19282	0.0904548	0.0132785	0.0063904	0.0288568	0.0118919	0.0148699	0.00682594	0.347826	0.0171821
CHD5	0.000792707	0	0.00169656	0.000981997	0	0	0.00149797	0.00355106	0.000928505	0.000749625	0.000948467	0.00116189	0.00110988	0.00108108	0.00185874	0.00284414	0	0
AL031847.1	0	0	0.000484731	0	0	0	0	0.000322824	0.000619003	0	0.000316156	0.000193648	0	0	0	0	0	0
RPL22	0.798652	0.802941	0.86476	0.876432	0.834646	0.8125	0.804622	0.734962	0.794181	0.801349	0.806197	0.781952	0.801332	0.868108	0.685874	0.7719	1	0.865979
RNF207	0.00356718	0.00294118	0.0276297	0.010802	0.00787402	0	0.0622726	0.0216292	0.00897555	0.00574713	0.0252924	0.00948877	0.00443951	0.00324324	0.0185874	0.0108077	0	0.00859107
ICMT	0.0206104	0.0147059	0.0455647	0.0414075	0	0.0125	0.0500749	0.0428279	0.0272361	0.0147426	0.0663927	0.031371	0.0466149	0.0291892	0.0520446	0.0341297	0	0.0154639
GPR153	0.00356718	0.0176471	0.00387785	0.00654664	0	0.00625	0.0933019	0.0681158	0.0154751	0.00424788	0.0135947	0.0273044	0.0566038	0.0518919	0.0743494	0.0585893	0	0.0309278
ACOT7	0.0166468	0.0235294	0.0651963	0.0252046	0.023622	0.025	0.0378772	0.0270096	0.0290932	0.0232384	0.0233955	0.0151046	0.0499445	0.0335135	0.104089	0.0500569	0.0434783	0.0154639
HES2	0.00158541	0.00588235	0.00315075	0.00409165	0.0393701	0	0.00235395	0.00301302	0.000928505	0.00049975	0.000948467	0.00251743	0.00554939	0.0140541	0.00371747	0.00284414	0	0
ESPN	0.000396354	0.00294118	0.000484731	0.00130933	0	0.00625	0.00235395	0.00172173	0.0126896	0.00174913	0.00221309	0.000968242	0.00776915	0.00324324	0.0464684	0.0193402	0	0.00171821
TNFRSF25	0.013476	0.00882353	0.0247213	0.0255319	0	0	0.0124117	0.00828581	0.104302	0.0897051	0.00474233	0.00522851	0.197558	0.126486	0.0520446	0.0409556	0	0.024055
PLEKHG5	0.0229885	0.0147059	0.0528357	0.0258592	0	0	0.0239675	0.0121597	0.0324977	0.0257371	0.00221309	0.00426026	0.283019	0.153514	0.1171	0.0591581	0.0434783	0.0189003
NOL9	0.0713436	0.0441176	0.0651963	0.0464812	0	0	0.0787503	0.0451953	0.0705664	0.0409795	0.0644957	0.0327266	0.0488346	0.04	0.0873606	0.0472127	0	0.0189003
TAS1R1	0.00118906	0	0.00363548	0.00212766	0	0	0.00534988	0.00387388	0.00123801	0.000249875	0.00189693	0.00116189	0.00887902	0.00432432	0.00185874	0.00341297	0	0
ZBTB48	0.0297265	0.0117647	0.0244789	0.0237316	0	0.00625	0.0487909	0.0419671	0.0297122	0.0142429	0.042681	0.0311774	0.0443951	0.0335135	0.0241636	0.0278726	0	0.0171821
KLHL21	0.012287	0.00882353	0.0157538	0.0176759	0	0.0125	0.0526428	0.0265791	0.0201176	0.0207396	0.0271894	0.0189775	0.0699223	0.0572973	0.0483271	0.0386803	0.173913	0.024055
PHF13	0.00713436	0.0117647	0.0147843	0.0158756	0	0.00625	0.0425851	0.0265791	0.0105231	0.00849575	0.0208663	0.0145236	0.0310766	0.0237838	0.0427509	0.0210466	0	0.0120275
THAP3	0.0138724	0.0147059	0.0361125	0.0381342	0	0.0125	0.0552108	0.0497148	0.0232126	0.0137431	0.0565918	0.0445391	0.0388457	0.0291892	0.0483271	0.036405	0	0.0189003
DNAJC11	0.0745145	0.00882353	0.0681047	0.0396072	0.015748	0.025	0.088808	0.0547724	0.0578768	0.0427286	0.0840974	0.0441518	0.105438	0.0605405	0.0929368	0.0546075	0.0434783	0.0257732
CAMTA1	0.20214	0.179412	0.348279	0.368903	0.11811	0.1125	0.347956	0.290326	0.224389	0.13943	0.41859	0.333656	0.36293	0.396757	0.327138	0.298635	0.173913	0.137457
VAMP3	0.0614348	0.0882353	0.224188	0.198363	0.015748	0.03125	0.155361	0.102227	0.0758279	0.0277361	0.184003	0.091983	0.166482	0.115676	0.200743	0.146189	0.304348	0.0549828
PER3	0.0507333	0.1	0.238003	0.113584	0	0	0.419003	0.192618	0.098731	0.0414793	0.209927	0.10244	0.341842	0.217297	0.273234	0.235495	0	0.164948
UTS2	0.0126833	0	0.00193892	0.000490998	0	0	0.00106998	0.00129129	0.0105231	0.000749625	0.00158078	0.000580945	0.00221976	0	0.00743494	0.00113766	0.217391	0
TNFRSF9	0.0118906	0.00588235	0.00121183	0.000981997	0	0	0.000855981	0.0013989	0.0671619	0.153423	0	0.000387297	0	0	0	0	0.26087	0
PARK7	0.218391	0.255882	0.304653	0.31293	0.299213	0.21875	0.534132	0.515011	0.341999	0.308596	0.451154	0.383811	0.63263	0.591351	0.399628	0.411263	0.782609	0.197595
ERRFI1	0.0214031	0.0470588	0.0319922	0.0292962	0.023622	0.01875	0.447464	0.133111	0.0355927	0.0114943	0.0739804	0.0608056	0.157603	0.0767568	0.0371747	0.0307167	0	0.0360825
SLC45A1	0.000792707	0.00294118	0.0293262	0.0207856	0	0	0.00278194	0.00322824	0.00588053	0.00174913	0.0331963	0.0154919	0.0377358	0.0194595	0.0130112	0.000568828	0	0.00515464
RERE	0.501784	0.202941	0.483762	0.330933	0.0314961	0.05	0.590627	0.391047	0.384711	0.286607	0.407208	0.274206	0.576027	0.441081	0.460967	0.426052	0.0869565	0.238832
ENO1	0.263575	0.211765	0.295201	0.233388	0.377953	0.38125	0.346672	0.412246	0.343547	0.533983	0.287069	0.289892	0.369589	0.337297	0.304833	0.311718	1	0.130584
CA6	0.000396354	0.00294118	0.000242365	0	0	0	0.00149797	0.000215216	0.00309502	0.00249875	0.000632311	0.000193648	0.00221976	0.00108108	0	0	0	0
SLC2A7	0.00237812	0	0.00145419	0.00130933	0	0	0.000641986	0.0013989	0.000619003	0.000249875	0.000316156	0.000387297	0.00110988	0	0	0.000568828	0.0434783	0.00171821
SLC2A5	0.0495442	0.0264706	0.00290839	0.00212766	0	0.00625	0.00962979	0.0171097	0.00309502	0.0117441	0.00379387	0.0063904	0.00332963	0.00648649	0.00743494	0.00341297	0	0.00859107
GPR157	0.0479588	0.0147059	0.025206	0.0268412	0.023622	0.0125	0.0385192	0.0230281	0.0365212	0.00949525	0.0196016	0.0174284	0.0599334	0.0345946	0.035316	0.0273038	0	0.00687285
H6PD	0.0733254	0.0264706	0.0816772	0.0517185	0	0	0.129039	0.05488	0.0612813	0.0184908	0.0480556	0.0288536	0.0488346	0.0443243	0.0910781	0.0659841	0	0.0257732
SPSB1	0.0265557	0.0205882	0.080223	0.0274959	0.00787402	0.01875	0.047079	0.0184009	0.0303312	0.0164918	0.042681	0.0199458	0.0210877	0.00756757	0.0408922	0.0176337	0	0.00859107
SLC25A33	0.102259	0.0264706	0.065681	0.0382979	0	0.00625	0.110208	0.08232	0.0649954	0.101699	0.125198	0.0987607	0.142064	0.0908108	0.0743494	0.0386803	0.0434783	0.0257732
TMEM201	0.00673801	0.00294118	0.012603	0.0129296	0	0.00625	0.0297453	0.0111912	0.00526153	0.00949525	0.0170724	0.00813323	0.0277469	0.00864865	0.027881	0.0182025	0	0.00687285
PIK3CD	0.231074	0.0382353	0.0070286	0.00621931	0	0	0.0357372	0.0153879	0.258743	0.110195	0.0167562	0.00832688	0.0166482	0.00972973	0.0130112	0.0102389	0	0.00687285
CLSTN1	0.0998811	0.0735294	0.174746	0.123404	0	0.05	0.203296	0.100506	0.143299	0.0442279	0.161239	0.0772657	0.2697	0.143784	0.304833	0.163823	0	0.0670103
CTNNBIP1	0.0602457	0.0470588	0.10446	0.0675941	0.0551181	0.06875	0.117697	0.0741418	0.0662334	0.0169915	0.0531141	0.0348567	0.0732519	0.0475676	0.109665	0.0648464	0.652174	0.0395189
LZIC	0.0792707	0.0470588	0.0666505	0.0837971	0.015748	0	0.166916	0.129237	0.090684	0.0424788	0.106544	0.0817196	0.123196	0.108108	0.130112	0.139363	0	0.0378007
NMNAT1	0.0432025	0.0205882	0.060349	0.0464812	0.00787402	0	0.0517869	0.0398149	0.0312597	0.0122439	0.0411002	0.0315647	0.0510544	0.0345946	0.0408922	0.0341297	0	0.024055
RBP7	0.0142687	0.0529412	0.559622	0.580524	0.023622	0.0375	0.0104858	0.0207683	0.0380687	0.0204898	0.0161239	0.0183966	0.0244173	0.0281081	0.0408922	0.0409556	0.0434783	0.0429553
UBE4B	0.176377	0.05	0.199467	0.118985	0.0314961	0.03125	0.216991	0.110729	0.184773	0.0587206	0.177047	0.105538	0.18091	0.113514	0.202602	0.158703	0.0434783	0.0584192
KIF1B	0.171225	0.111765	0.274842	0.151391	0.015748	0.025	0.239461	0.11514	0.187558	0.110945	0.216567	0.100503	0.423973	0.225946	0.36803	0.224118	0.0869565	0.0859107
PGD	0.0939358	0.0235294	0.0285991	0.0302782	0.0551181	0.04375	0.0564948	0.0344345	0.0479728	0.0377311	0.0341448	0.0224632	0.0799112	0.0432432	0.070632	0.0346985	0.347826	0.0206186
CENPS-CORT	0.00277447	0.00294118	0.00169656	0.001473	0	0	0.00427991	0.00258259	0.00278552	0.00124938	0.00252924	0.00135554	0.00332963	0.00648649	0.00557621	0.00227531	0	0
CENPS	0.00475624	0.00294118	0.0118759	0.00998363	0	0	0.0286754	0.0177553	0.00680904	0.00824588	0.0196016	0.0125871	0.0188679	0.0172973	0.00743494	0.00625711	0.0434783	0.00687285
CORT	0.000792707	0.0264706	0.00218129	0.00130933	0	0	0.0783223	0.0402453	0.00340452	0.00049975	0.0113816	0.00735864	0.00443951	0.00108108	0	0.000568828	0	0.00343643
DFFA	0.0586603	0.0352941	0.0797382	0.0711948	0.0314961	0.025	0.0992938	0.0703756	0.0510678	0.0422289	0.0923174	0.0569326	0.116537	0.0843243	0.0687732	0.0705347	0.0434783	0.0206186
PEX14	0.136742	0.0323529	0.107368	0.0671031	0	0.01875	0.150653	0.0854407	0.153822	0.0564718	0.103383	0.0590627	0.09101	0.0497297	0.098513	0.0625711	0	0.0360825
CASZ1	0.0198177	0.00588235	0.0414445	0.0299509	0.023622	0.025	0.0205435	0.00764016	0.0256886	0.00549725	0.018337	0.00542215	0.00887902	0.00216216	0.00743494	0.000568828	0	0.00343643
C1orf127	0.0051526	0.00882353	0.000242365	0	0	0	0.000213995	0.000645647	0.00402352	0.00149925	0.000948467	0.000193648	0.0166482	0.0108108	0.00185874	0.00227531	0	0
TARDBP	0.128419	0.0882353	0.117063	0.118822	0.015748	0.0375	0.18211	0.144948	0.138038	0.053973	0.158394	0.0910147	0.341842	0.206486	0.154275	0.117747	0.173913	0.0635739
MASP2	0.00198177	0.00294118	0.00242365	0.00310966	0	0	0.00320993	0.00538039	0.00185701	0.0009995	0.00379387	0.00251743	0.0099889	0.0108108	0.00929368	0.00568828	0	0.00171821
SRM	0.118113	0.0352941	0.0945225	0.0653028	0.015748	0.0125	0.108924	0.0530507	0.085732	0.217641	0.0976921	0.0373741	0.18202	0.114595	0.165428	0.110353	0.391304	0.0360825
EXOSC10	0.0685692	0.0294118	0.0634998	0.0507365	0.00787402	0.00625	0.0800342	0.0571398	0.0612813	0.0312344	0.0727158	0.0433772	0.105438	0.0735135	0.223048	0.0949943	0	0.024055
MTOR	0.117717	0.0235294	0.0758604	0.0513912	0	0.00625	0.0877381	0.0489616	0.0928505	0.0502249	0.0904205	0.0410534	0.106548	0.0627027	0.120818	0.0614334	0	0.0171821
ANGPTL7	0.00237812	0.00294118	0.00242365	0.001473	0	0	0.00213995	0.0013989	0.00835655	0.00124938	0.00252924	0.000968242	0.0399556	0.0227027	0.144981	0.125711	0	0.024055
UBIAD1	0.0368609	0.0117647	0.0363548	0.0261866	0	0.00625	0.0325273	0.0247498	0.0396162	0.0389805	0.046791	0.0253679	0.0566038	0.027027	0.0594796	0.0415245	0	0.0103093
DISP3	0.00158541	0	0.000484731	0.00130933	0	0	0.000855981	0.000430432	0.00185701	0.00049975	0.000632311	0.000193648	0	0	0	0.000568828	0	0
FBXO2	0.0162505	0.0294118	0.00751333	0.00638298	0.023622	0.0125	0.135245	0.101797	0.0232126	0.00374813	0.00980082	0.0187839	0.017758	0.012973	0.063197	0.0608646	0	0.0309278
FBXO44	0.0281411	0.0294118	0.0184198	0.0193126	0.00787402	0.01875	0.090734	0.071344	0.0399257	0.0114943	0.0214986	0.0211077	0.0432852	0.0281081	0.0799257	0.0654152	0	0.0360825
FBXO6	0.0348791	0.00882353	0.0269026	0.0248773	0	0	0.0485769	0.0340041	0.0318787	0.0114943	0.0126462	0.00832688	0.0110988	0.00756757	0.0315985	0.0170648	0.173913	0.0103093
MAD2L2	0.0606421	0.0264706	0.0647116	0.0725041	0.0314961	0.00625	0.0656966	0.0570322	0.0665429	0.0192404	0.048688	0.0420217	0.0410655	0.0335135	0.118959	0.0733788	0.26087	0.0137457
DRAXIN	0.00237812	0	0.00266602	0.00196399	0	0	0.00213995	0.0013989	0.00464253	0.0009995	0.00252924	0.00174284	0.00332963	0	0.0297398	0.00625711	0.0434783	0
AGTRAP	0.0610384	0.0558824	0.075618	0.102128	0.0866142	0.1	0.0627006	0.0577854	0.0653049	0.0257371	0.0401518	0.038536	0.0377358	0.0335135	0.0762082	0.0716724	0.0869565	0.0515464
C1orf167	0.000396354	0.00588235	0.0128454	0.00981997	0	0	0.0100578	0.00613365	0.00309502	0.00124938	0.0240278	0.00910147	0.0099889	0.00648649	0.00929368	0.000568828	0	0
MTHFR	0.0764962	0.0264706	0.117063	0.0816694	0.00787402	0	0.0697625	0.0309911	0.0578768	0.0169915	0.0964274	0.0445391	0.158713	0.0767568	0.0929368	0.0489192	0	0.0292096
CLCN6	0.0622275	0.0176471	0.0487155	0.0332242	0.015748	0	0.0686925	0.0455181	0.0324977	0.0137431	0.0638634	0.0398916	0.0721421	0.0335135	0.0780669	0.0500569	0	0.0189003
NPPA	0.00317083	0.00588235	0.00920989	0.00180033	0	0	0.00342392	0.00107608	0.00433302	0.00124938	0.0056908	0.00154919	0.00221976	0.00216216	0.0130112	0.0039818	0	0.00343643
KIAA2013	0.0574713	0.0323529	0.0521086	0.0379705	0.0314961	0.0125	0.0755403	0.0440116	0.0547818	0.0262369	0.052798	0.0304028	0.0699223	0.0410811	0.0669145	0.036405	0	0.0309278
PLOD1	0.0265557	0.0264706	0.0552593	0.0306056	0	0	0.11299	0.0515442	0.0207366	0.0149925	0.0562757	0.0251743	0.0443951	0.0151351	0.107807	0.0517634	0.0434783	0.0103093
MFN2	0.044788	0.0176471	0.0399903	0.0299509	0	0.0125	0.0530708	0.0241042	0.0359022	0.0249875	0.0496364	0.020914	0.0499445	0.0421622	0.0408922	0.0318544	0	0.0103093
MIIP	0.0451843	0.0264706	0.0339312	0.0310966	0.00787402	0	0.0584207	0.0475627	0.0600433	0.023988	0.050901	0.0348567	0.0677026	0.0637838	0.0947955	0.0739477	0	0.032646
TNFRSF8	0.0114943	0.00588235	0.00896752	0.00769231	0	0	0.0113418	0.00247498	0.0136181	0.0394803	0.00126462	0.000968242	0.00110988	0	0	0.00113766	0	0
TNFRSF1B	0.242568	0.0970588	0.191226	0.121604	0	0	0.0586347	0.0427203	0.357165	0.232884	0.018337	0.0172347	0.0122087	0.00540541	0.0185874	0.013083	0	0.0412371
VPS13D	0.239794	0.0911765	0.228308	0.151555	0.0393701	0.025	0.347528	0.188637	0.253172	0.0834583	0.214037	0.1189	0.205327	0.15027	0.230483	0.155859	0	0.0790378
DHRS3	0.0420135	0.147059	0.236791	0.247136	0.0393701	0.0375	0.600043	0.387604	0.119468	0.041979	0.0632311	0.0902401	0.0965594	0.115676	0.256506	0.238908	0.0869565	0.11512
C1orf158	0	0	0.000484731	0	0	0	0.00128397	0.000860863	0	0.000249875	0.000632311	0.000193648	0	0.00108108	0	0.00170648	0	0
LRRC38	0.000396354	0	0.00145419	0.000654664	0	0	0.00727584	0.00172173	0.000309502	0	0.000632311	0.000580945	0	0.00108108	0	0.00113766	0	0
PDPN	0.0206104	0.0323529	0.00533204	0.00327332	0.0314961	0.05	0.102718	0.085333	0.00247601	0.00224888	0.00379387	0.0267235	0.00332963	0.0118919	0.00557621	0.00796359	0	0.0257732
PRDM2	0.502973	0.126471	0.118517	0.116203	0.023622	0.00625	0.210571	0.146131	0.3355	0.125437	0.149542	0.10883	0.258602	0.183784	0.159851	0.137088	0.0434783	0.0841924
KAZN	0.0245739	0.220588	0.0717402	0.0890344	0.0629921	0.10625	0.893858	0.768213	0.0541628	0.0772114	0.507113	0.449458	0.854606	0.692973	0.0855019	0.197952	0	0.245704
TMEM51	0.0705509	0.00294118	0.0157538	0.0101473	0.00787402	0	0.0089878	0.00559561	0.0278552	0.0137431	0.156813	0.0611929	0.00110988	0.00216216	0.00371747	0.00341297	0.130435	0.0120275
FHAD1	0.012287	0.00294118	0.0077557	0.00638298	0.015748	0.0125	0.00941579	0.0067793	0.00742804	0.00374813	0.0196016	0.00793958	0.00221976	0.00756757	0.00929368	0.00455063	0.0869565	0
EFHD2	0.200555	0.0764706	0.114639	0.0782324	0.0314961	0.0375	0.0271774	0.0158184	0.147323	0.142179	0.0300348	0.0114253	0.00776915	0.00540541	0.0185874	0.0102389	0.652174	0.0154639
CTRC	0.00118906	0	0.00363548	0.00310966	0	0	0.000427991	0.000538039	0.00278552	0.00174913	0.000632311	0.000193648	0	0	0	0	0	0
CELA2A	0.000396354	0	0.000484731	0.000654664	0	0	0.00106998	0.00172173	0	0.00049975	0.000316156	0.000968242	0	0.00216216	0.00371747	0.000568828	0	0
CELA2B	0.00832342	0.00294118	0.00193892	0.00114566	0	0	0.00427991	0.0027978	0.00216651	0.00049975	0.0028454	0.00367932	0.00665927	0.00216216	0.0111524	0.00568828	0	0.00171821
CASP9	0.119699	0.0117647	0.0138148	0.0096563	0	0	0.0385192	0.0207683	0.0368307	0.00924538	0.0271894	0.0151046	0.0277469	0.0194595	0.0260223	0.0216155	0.0434783	0.00515464
DNAJC16	0.0760999	0.0323529	0.0479884	0.0558101	0.023622	0.025	0.0997218	0.0584311	0.0470443	0.0257371	0.0632311	0.038536	0.0788013	0.0551351	0.0539033	0.0477816	0	0.0103093
AGMAT	0.0210067	0	0.00751333	0.00474632	0	0.00625	0.00684785	0.00430432	0.0157846	0.015992	0.00916851	0.0063904	0.00776915	0.00432432	0.00743494	0.00227531	0	0.00171821
DDI2	0.10543	0.0382353	0.0487155	0.0423895	0.015748	0	0.100364	0.046379	0.0739709	0.0547226	0.0834651	0.035244	0.0810211	0.0313514	0.098513	0.0557452	0.0434783	0.0223368
PLEKHM2	0.21522	0.0529412	0.106883	0.0602291	0	0	0.112348	0.0560637	0.111421	0.0589705	0.125198	0.0478311	0.135405	0.104865	0.130112	0.0756542	0.0434783	0.0429553
SLC25A34	0.00554895	0.00588235	0.00290839	0.00196399	0	0	0.0124117	0.00602604	0.00216651	0.00174913	0.0056908	0.00445391	0.0133185	0.00432432	0.0167286	0.00910125	0	0.00343643
TMEM82	0	0	0.00121183	0.000327332	0	0	0.00106998	0.000430432	0	0.000249875	0.00126462	0.000580945	0	0	0.00185874	0.000568828	0	0
FBLIM1	0.00832342	0.0117647	0.0475036	0.0387889	0.023622	0	0.187032	0.147423	0.0191891	0.00924538	0.315207	0.151627	0.0277469	0.0345946	0.0539033	0.032992	0	0.0274914
UQCRHL	0.00475624	0	0.00218129	0.00245499	0	0	0.00534988	0.0013989	0.00247601	0.0029985	0.00316156	0.00251743	0.00887902	0.00432432	0	0.00284414	0	0.00171821
SPEN	0.266746	0.0911765	0.165778	0.11964	0.015748	0.025	0.202868	0.127731	0.199629	0.178411	0.209927	0.0991479	0.235294	0.144865	0.135688	0.089306	0	0.0704467
ZBTB17	0.0554895	0.0117647	0.0399903	0.0256956	0	0.00625	0.0410871	0.0316367	0.0393067	0.0182409	0.0464749	0.0251743	0.063263	0.0389189	0.0576208	0.0204778	0.0869565	0.0206186
SRARP	0.000792707	0	0.00581677	0.00736498	0	0	0.000213995	0.000322824	0	0	0.000316156	0.000387297	0	0	0	0	0	0
HSPB7	0	0.00294118	0.00218129	0.00163666	0	0	0.00171196	0.0013989	0.000309502	0.000249875	0.0350933	0.0166538	0.00110988	0.00108108	0.00185874	0.00170648	0.0869565	0.00343643
CLCNKA	0.000396354	0	0	0.000163666	0	0	0.00320993	0.00172173	0	0	0.000632311	0.000580945	0.00110988	0.00108108	0.00185874	0	0	0
CLCNKB	0.000396354	0	0	0.00114566	0	0	0.00962979	0.00387388	0.000619003	0	0.000948467	0.000387297	0	0	0	0.00113766	0	0
FAM131C	0.000396354	0	0.000969462	0.00114566	0	0.00625	0.0308153	0.010438	0.000619003	0.00124938	0.00158078	0.000774593	0	0.00108108	0.00371747	0.00170648	0	0.00171821
EPHA2	0.00673801	0.0176471	0.0666505	0.0472995	0.015748	0.025	0.16071	0.0596148	0.0105231	0.00449775	0.0660765	0.0327266	0.130966	0.0562162	0.0427509	0.0250284	0	0.0206186
ARHGEF19	0.00792707	0.0205882	0.0317499	0.0281506	0	0.025	0.243955	0.165609	0.0191891	0.0124938	0.0252924	0.041828	0.0099889	0.0151351	0.0297398	0.0267349	0	0.0137457
CPLANE2	0.00198177	0.00294118	0.00508968	0.00638298	0	0	0.0132677	0.0145271	0.00185701	0.000249875	0.00505849	0.00542215	0.00332963	0.00216216	0	0.00455063	0	0.00171821
FBXO42	0.167658	0.0529412	0.0979157	0.0697218	0.0314961	0.0125	0.203082	0.112773	0.160941	0.0512244	0.177047	0.0838497	0.136515	0.0767568	0.163569	0.105802	0	0.024055
SZRD1	0.120095	0.05	0.107368	0.0927987	0.015748	0.00625	0.121335	0.0960938	0.121325	0.0782109	0.172937	0.0884973	0.107658	0.0756757	0.128253	0.07281	0	0.0343643
SPATA21	0.0233849	0.0147059	0.0254484	0.0196399	0	0	0.0179756	0.0195846	0.0278552	0.0089955	0.0350933	0.017622	0.0255272	0.0162162	0.0371747	0.00967008	0	0.00515464
NECAP2	0.103845	0.05	0.138875	0.099018	0	0.03125	0.0774663	0.0681158	0.110802	0.0317341	0.0926336	0.0710689	0.0765816	0.0464865	0.0669145	0.0620023	0.173913	0.0154639
NBPF1	0.0182323	0.0117647	0.0319922	0.0238953	0	0	0.0485769	0.0280857	0.0136181	0.00474763	0.0218147	0.0141363	0.0332963	0.0151351	0.0334572	0.0210466	0.0434783	0.0103093
CROCC	0.28696	0.0823529	0.0947649	0.122913	0.023622	0.00625	0.18853	0.0994297	0.221603	0.125437	0.17104	0.195972	0.130966	0.140541	0.13197	0.124573	0	0.080756
MFAP2	0.0059453	0.0352941	0.0123606	0.0121113	0	0.025	0.221271	0.160443	0.0102136	0.0049975	0.00822004	0.0191712	0.0210877	0.0162162	0.00371747	0.0147895	0.0434783	0.0223368
ATP13A2	0.0428062	0.0147059	0.0659234	0.0433715	0	0.0125	0.0620586	0.0313139	0.0476633	0.0142429	0.0249763	0.0141363	0.0388457	0.027027	0.0297398	0.0159272	0.0434783	0.0171821
SDHB	0.108997	0.0558824	0.151236	0.121113	0.0472441	0.05	0.156645	0.158722	0.13061	0.0832084	0.19159	0.143106	0.247503	0.194595	0.182156	0.143345	0.347826	0.0635739
PADI2	0.020214	0.0352941	0.00169656	0.000981997	0	0	0.00235395	0.00182933	0.0151656	0.000249875	0.00158078	0.00116189	0.0843507	0.0486486	0.00185874	0.00284414	0	0.0120275
PADI1	0.000792707	0	0.000484731	0.000163666	0	0	0	0.000215216	0.000309502	0	0	0	0	0	0	0	0	0
PADI3	0.000792707	0	0.000484731	0.000163666	0	0.00625	0.000855981	0.000322824	0.000619003	0.000249875	0.00126462	0.000387297	0.00221976	0	0.00185874	0	0	0
PADI4	0.00356718	0.00294118	0.00315075	0.00130933	0	0	0.00213995	0.00204455	0.00340452	0.00049975	0.000632311	0.00116189	0.00221976	0.00216216	0.00743494	0.00113766	0	0
PADI6	0.000396354	0	0.000484731	0	0	0.00625	0.000213995	0.000538039	0.000309502	0	0.000316156	0.000193648	0.00110988	0	0	0	0	0
RCC2	0.097503	0.0352941	0.0494426	0.0353519	0.00787402	0.00625	0.0729724	0.0476703	0.0603528	0.081959	0.0170724	0.0154919	0.0432852	0.0443243	0.0594796	0.0437998	0.0434783	0.0343643
ARHGEF10L	0.0646056	0.0147059	0.00290839	0.00196399	0.00787402	0	0.0671945	0.0295922	0.0346642	0.0129935	0.107809	0.0420217	0.0665927	0.0324324	0.152416	0.0756542	0	0.0206186
ACTL8	0.000396354	0	0.000242365	0.000163666	0	0	0	0.000322824	0.000309502	0.000249875	0.000316156	0.000193648	0	0	0	0	0	0
IGSF21	0.0562822	0.0147059	0.000242365	0.000327332	0	0	0.00128397	0.00118369	0.0198081	0.0252374	0.00663927	0.00271108	0.00221976	0.00108108	0.00371747	0.000568828	0.478261	0.0154639
PAX7	0.000396354	0.00294118	0.000727096	0.000327332	0	0	0.00149797	0.000968471	0.000619003	0.000249875	0.000948467	0.000193648	0	0	0.00185874	0	0	0
TAS1R2	0	0	0.000242365	0.000163666	0	0	0.000213995	0.000215216	0.000619003	0	0	0	0	0.00108108	0	0	0	0
ALDH4A1	0.00554895	0	0.00533204	0.00474632	0	0	0.0126257	0.00441192	0.00526153	0.0029985	0.0233955	0.0063904	0.0133185	0.0118919	0.0223048	0.00625711	0	0.00171821
IFFO2	0.0511296	0.0176471	0.0368396	0.0163666	0	0	0.0408731	0.0105456	0.0572578	0.0322339	0.0407841	0.0170411	0.0244173	0.0194595	0.0446097	0.0182025	0	0.0189003
UBR4	0.176774	0.0617647	0.0996122	0.0590835	0.015748	0.00625	0.129895	0.0576778	0.158774	0.0807096	0.149858	0.0565453	0.124306	0.0691892	0.256506	0.116041	0.0434783	0.0412371
EMC1	0.0435989	0.0117647	0.0392632	0.0351882	0.023622	0.01875	0.0796062	0.0401377	0.0362117	0.0217391	0.0553272	0.024206	0.0776915	0.0486486	0.0743494	0.0392491	0	0.0120275
MRTO4	0.044788	0.0205882	0.0622879	0.0502455	0.00787402	0.01875	0.0669805	0.0621974	0.0359022	0.138431	0.0559595	0.0476375	0.0466149	0.0551351	0.0539033	0.052901	0.130435	0.0206186
AKR7L	0.00158541	0	0.00193892	0.000654664	0	0	0.00342392	0.000538039	0.000309502	0.00049975	0.000948467	0.000968242	0.00221976	0	0.00557621	0.00113766	0	0
AKR7A3	0.000396354	0	0.000727096	0.00130933	0	0	0.00256794	0.000430432	0	0.000249875	0.000316156	0.000774593	0.00110988	0.00108108	0.00557621	0	0	0
AKR7A2	0.0570749	0.0470588	0.0831314	0.0947627	0.015748	0.0125	0.155789	0.162488	0.0786134	0.0292354	0.149858	0.138071	0.134295	0.137297	0.130112	0.165529	0.217391	0.0601375
SLC66A1	0.0158541	0.0147059	0.0113912	0.0119476	0	0.0125	0.0211855	0.0174325	0.00928505	0.00874563	0.020234	0.0127808	0.0388457	0.0108108	0.0427509	0.019909	0	0.00687285
CAPZB	0.472057	0.270588	0.351672	0.258429	0.0944882	0.0875	0.36743	0.305391	0.503869	0.281609	0.480556	0.32591	0.243063	0.218378	0.247212	0.253129	0.652174	0.170103
MICOS10	0.184304	0.208824	0.267087	0.313257	0.149606	0.14375	0.277552	0.327881	0.239554	0.155422	0.405311	0.355538	0.238624	0.338378	0.256506	0.298066	0.826087	0.149485
NBL1	0.00673801	0.0470588	0.0782841	0.0441899	0.0393701	0.05	0.222983	0.0641343	0.0334262	0.0149925	0.261144	0.104764	0.0210877	0.0237838	0.0483271	0.0381115	0	0.0171821
HTR6	0	0	0.000727096	0.000327332	0	0	0	0	0.000309502	0	0.000316156	0.000193648	0	0	0	0.000568828	0	0
TMCO4	0.0883868	0.0205882	0.0545322	0.0414075	0	0	0.102076	0.0485312	0.0745899	0.0257371	0.0730319	0.0379551	0.124306	0.0724324	0.0873606	0.0420933	0	0.0223368
OTUD3	0.0249703	0.0117647	0.0162385	0.0155483	0	0	0.0582067	0.0390617	0.0253791	0.00974513	0.0281378	0.0120062	0.017758	0.0248649	0.0260223	0.0182025	0	0.00859107
PLA2G2A	0.000396354	0	0.000242365	0	0.00787402	0.025	0.00171196	0.000322824	0	0	0	0.000387297	0	0	0	0	0	0
PLA2G5	0.00198177	0.00294118	0.00242365	0.00114566	0	0	0.0783223	0.0442268	0.00649954	0.00249875	0.00411002	0.010457	0.00776915	0.00324324	0.0836431	0.0665529	0	0.0103093
PLA2G2D	0.0118906	0	0	0.000163666	0	0	0	0	0.00433302	0.00049975	0.000948467	0	0	0	0	0	0	0
PLA2G2C	0.00237812	0	0.00145419	0.00114566	0	0	0.0134817	0.00850102	0.00835655	0.00574713	0.000948467	0.00251743	0	0	0	0.00113766	0	0
UBXN10	0.000396354	0	0.000969462	0.000654664	0	0	0.00684785	0.00236737	0.00185701	0.00274863	0.000948467	0.000580945	0	0	0	0.000568828	0	0.00171821
VWA5B1	0.000792707	0	0.00436258	0.00212766	0	0	0.00256794	0.00430432	0.00990405	0.000749625	0.00316156	0.00135554	0.00110988	0.00108108	0.00557621	0.00113766	0	0
CAMK2N1	0.00435989	0.00588235	0.00460494	0.00458265	0	0	0.090092	0.0437964	0.0179511	0.00274863	0.138476	0.0542215	0.0166482	0.027027	0.0464684	0.0659841	0	0.0309278
MUL1	0.0241776	0.0147059	0.0380514	0.0319149	0.00787402	0	0.0571367	0.0349726	0.0210461	0.0134933	0.0455264	0.0294345	0.0510544	0.0302703	0.0427509	0.0244596	0	0.0120275
FAM43B	0	0	0.00436258	0.00212766	0	0	0.000641986	0.000322824	0	0	0	0.000387297	0	0	0	0	0	0
CDA	0.0217994	0.0117647	0.349006	0.327987	0.0314961	0.03125	0.00556388	0.00850102	0.0114516	0.007996	0.00758773	0.00813323	0.00332963	0.0118919	0.0130112	0.0102389	0	0.0103093
PINK1	0.0237812	0.0411765	0.210858	0.161047	0.023622	0.0125	0.0804622	0.0428279	0.0346642	0.0114943	0.0733481	0.0400852	0.117647	0.0745946	0.0687732	0.0546075	0	0.032646
DDOST	0.177566	0.111765	0.236064	0.156137	0.0866142	0.05	0.241387	0.225008	0.176106	0.115942	0.190642	0.129744	0.231964	0.161081	0.223048	0.243458	0.391304	0.113402
KIF17	0.00158541	0.00294118	0.0996122	0.0711948	0	0	0.00320993	0.00441192	0.00309502	0.000749625	0.0110654	0.00503486	0.00443951	0	0.00185874	0.00227531	0	0.00343643
HP1BP3	0.200159	0.211765	0.236306	0.290671	0.0629921	0.05	0.403809	0.385774	0.284742	0.13968	0.351565	0.328428	0.315205	0.312432	0.271375	0.323094	0.0434783	0.152921
EIF4G3	0.49782	0.220588	0.487397	0.343863	0.0551181	0.01875	0.478279	0.31669	0.353451	0.231634	0.393614	0.257552	0.371809	0.228108	0.334572	0.249716	0.0434783	0.142612
ECE1	0.154578	0.0705882	0.376151	0.224386	0.00787402	0.0125	0.166274	0.148391	0.137728	0.145427	0.371799	0.178737	0.149834	0.134054	0.345725	0.225256	0	0.0841924
NBPF3	0.0110979	0.00882353	0.0339312	0.0306056	0	0	0.0719024	0.0491768	0.0198081	0.0049975	0.0221309	0.0257552	0.0288568	0.0205405	0.0855019	0.0335609	0	0.0206186
ALPL	0.00990884	0.0176471	0.142026	0.0869067	0	0	0.231971	0.253417	0.0133086	0.0089955	0.028454	0.106119	0.0144284	0.0302703	0.0130112	0.036405	0	0.0635739
RAP1GAP	0.000792707	0	0.00436258	0.00261866	0	0	0.0162636	0.0112988	0.00123801	0.000749625	0.00221309	0.00484121	0.114317	0.0572973	0.0427509	0.00568828	0	0.00687285
USP48	0.258026	0.0735294	0.138633	0.10802	0.0314961	0.03125	0.241387	0.137738	0.200557	0.117941	0.159342	0.08811	0.226415	0.138378	0.17658	0.131399	0.0434783	0.0824742
LDLRAD2	0	0.0147059	0.0448376	0.0749591	0	0	0.0151937	0.0100075	0.00557103	0.00049975	0.00916851	0.0141363	0.0554939	0.0572973	0.0446097	0.0335609	0	0.00687285
HSPG2	0.025763	0.114706	0.755453	0.559902	0.0629921	0.03125	0.258506	0.183794	0.0810894	0.0217391	0.12172	0.111154	0.587125	0.395676	0.657993	0.463026	0	0.161512
CELA3B	0.000396354	0.00294118	0.00242365	0.00130933	0	0	0.00256794	0.00365867	0.00216651	0.000249875	0.00411002	0.00174284	0.00221976	0	0.00185874	0.00227531	0	0
CELA3A	0.000396354	0	0.000484731	0.000327332	0	0	0.000855981	0.000107608	0.000619003	0	0.000316156	0.000387297	0	0	0.00185874	0	0	0
CDC42	0.508125	0.323529	0.514784	0.593453	0.102362	0.15	0.376846	0.436565	0.489322	0.293853	0.458109	0.429318	0.466149	0.431351	0.32342	0.345848	0.652174	0.189003
WNT4	0.00118906	0	0.00339312	0.00180033	0	0	0.000641986	0.000538039	0.000619003	0.00049975	0.00158078	0	0.00554939	0.00108108	0.00371747	0.00511945	0	0.00171821
ZBTB40	0.0860087	0.0235294	0.0438682	0.0310966	0	0	0.0755403	0.0289465	0.0668524	0.0244878	0.0490041	0.0187839	0.0677026	0.0389189	0.0594796	0.0255973	0	0.0154639
C1QA	0.258819	0.491176	0.0540475	0.0235679	0.023622	0.01875	0.0331693	0.0344345	0.221913	0.146677	0.0660765	0.0304028	0.0577137	0.0302703	0.10223	0.0415245	0	0.329897
C1QC	0.233849	0.45	0.0181774	0.00883797	0.023622	0	0.0130537	0.0100075	0.174559	0.124188	0.0199178	0.0127808	0.0133185	0.0216216	0.0390335	0.0221843	0	0.28866
C1QB	0.234641	0.479412	0.0290839	0.011784	0.0472441	0.0125	0.0218275	0.0181857	0.185082	0.133683	0.0388871	0.0203331	0.0233074	0.0248649	0.0539033	0.0273038	0.0434783	0.309278
EPHB2	0.0499405	0.00588235	0.00460494	0.00441899	0	0.00625	0.0731864	0.0157108	0.0225936	0.0169915	0.00347771	0.00193648	0.103219	0.0454054	0.027881	0.0113766	0	0.0137457
TEX46	0	0	0.00169656	0.00130933	0	0	0.00320993	0.000538039	0.000928505	0	0.00221309	0.000580945	0.00221976	0.00324324	0	0.000568828	0	0
KDM1A	0.0887832	0.0294118	0.0601066	0.0495908	0.015748	0.025	0.121549	0.0593995	0.0634478	0.0429785	0.0663927	0.031952	0.102109	0.0648649	0.0855019	0.0711035	0.0434783	0.04811
LUZP1	0.0749108	0.0470588	0.467038	0.331588	0.015748	0.025	0.18746	0.120951	0.183535	0.0967016	0.149858	0.0989543	0.105438	0.0637838	0.17658	0.124573	0	0.0378007
HNRNPR	0.22394	0.161765	0.25303	0.205074	0.0472441	0.08125	0.330195	0.242548	0.233983	0.156922	0.307619	0.175058	0.335183	0.247568	0.288104	0.210466	0.173913	0.101375
ZNF436	0.0051526	0.00294118	0.0385361	0.0332242	0	0	0.0173336	0.00850102	0.00495203	0.00149925	0.0113816	0.00484121	0.0299667	0.0227027	0.0185874	0.013083	0	0.00515464
TCEA3	0.0059453	0.0264706	0.0695589	0.0671031	0	0.0125	0.128397	0.0863015	0.0148561	0.00374813	0.0594372	0.052866	0.0133185	0.00756757	0.0501859	0.0358362	0	0.0309278
ASAP3	0.00554895	0.0294118	0.0613185	0.0310966	0	0.00625	0.0746844	0.0375551	0.00526153	0.00049975	0.0199178	0.0145236	0.0210877	0.0108108	0.027881	0.0182025	0	0.00515464
E2F2	0.00713436	0.00294118	0.000727096	0.000163666	0	0	0.000427991	0.000107608	0.00247601	0.00474763	0.000316156	0.000387297	0	0.00108108	0.00185874	0	0	0
ID3	0.136742	0.485294	0.69365	0.77054	0.448819	0.5125	0.621442	0.669536	0.185392	0.286607	0.651597	0.744578	0.513873	0.608649	0.561338	0.674061	0.217391	0.609966
RPL11	0.929053	0.985294	0.988124	0.996236	0.992126	0.9875	0.945217	0.984612	0.946147	0.992254	0.956054	0.982765	0.942286	0.991351	0.914498	0.974403	1	0.974227
ELOA	0.0499405	0.0117647	0.0508968	0.0476268	0.00787402	0.0125	0.0654826	0.0567094	0.0482823	0.0412294	0.0584888	0.035244	0.0588235	0.0572973	0.0743494	0.0437998	0	0.00859107
PITHD1	0.0903686	0.0323529	0.0967038	0.115876	0.0393701	0.04375	0.133319	0.129667	0.145466	0.061969	0.141005	0.113091	0.36182	0.297297	0.144981	0.158703	0	0.04811
LYPLA2	0.0471661	0.0205882	0.0598643	0.0515548	0.0314961	0.0125	0.046865	0.0432584	0.0560198	0.023988	0.0360417	0.0300155	0.0521643	0.0410811	0.0390335	0.0250284	0	0.0154639
GALE	0.0114943	0.00294118	0.0322346	0.0250409	0.023622	0.00625	0.0128397	0.010976	0.0136181	0.0122439	0.00980082	0.0063904	0.0321865	0.0194595	0.0111524	0.00739477	0.130435	0.00515464
HMGCL	0.045977	0.0264706	0.0516238	0.0685761	0.015748	0.01875	0.101006	0.104595	0.0538533	0.0184908	0.091369	0.0795895	0.0976693	0.0875676	0.0892193	0.0745165	0.0434783	0.0257732
FUCA1	0.0911613	0.0705882	0.0487155	0.0436989	0.0472441	0.1375	0.0772523	0.0657484	0.0872795	0.0374813	0.052798	0.0439582	0.0510544	0.027027	0.0780669	0.052901	0.0434783	0.032646
CNR2	0.178755	0.0205882	0.00387785	0.00196399	0	0	0.00363792	0.00161412	0.0154751	0.00224888	0.00758773	0.00251743	0.00776915	0.00216216	0.00185874	0.00113766	0	0
PNRC2	0.166072	0.0852941	0.200679	0.227169	0.015748	0.0375	0.143805	0.136124	0.15537	0.073963	0.196016	0.149497	0.134295	0.139459	0.115242	0.101251	0.0869565	0.0635739
SRSF10	0.250099	0.126471	0.245274	0.270376	0.023622	0.09375	0.230687	0.237598	0.24853	0.205647	0.295922	0.267041	0.27081	0.246486	0.19145	0.238908	0.130435	0.0738832
MYOM3	0	0	0.0256907	0.00687398	0.00787402	0	0.00278194	0.0013989	0.00185701	0	0.00126462	0.000193648	0	0	0	0	0	0
IL22RA1	0.000792707	0	0	0	0	0	0.00427991	0.00182933	0.000619003	0.000249875	0	0.000774593	0.00221976	0	0	0.00113766	0	0
IFNLR1	0.0713436	0.0176471	0.00266602	0.00687398	0.00787402	0.00625	0.047293	0.0257183	0.0191891	0.00649675	0.00252924	0.00735864	0.00554939	0.00432432	0.00185874	0.00113766	0	0.0154639
GRHL3	0.00158541	0	0.000242365	0.000490998	0	0	0.00385192	0.00129129	0.000619003	0	0.000316156	0.000968242	0.00110988	0.00324324	0.00185874	0.00113766	0	0.00171821
STPG1	0.00832342	0.00294118	0.0290839	0.0237316	0	0.00625	0.0385192	0.0256107	0.00990405	0.00374813	0.00790389	0.0063904	0.00554939	0.00648649	0.00371747	0.00455063	0	0.0103093
NIPAL3	0.0780816	0.0264706	0.0552593	0.0368249	0.015748	0.01875	0.0796062	0.0402453	0.107707	0.0262369	0.0107493	0.0131681	0.112098	0.0832432	0.0557621	0.0238908	0.130435	0.0189003
RCAN3	0.0836306	0.0382353	0.012603	0.0173486	0	0.00625	0.102932	0.0630582	0.23584	0.0414793	0.0126462	0.0151046	0.192009	0.153514	0.150558	0.131399	0.26087	0.0343643
NCMAP	0.00871978	0.0176471	0.0077557	0.00540098	0.00787402	0	0.0661245	0.027978	0.0157846	0.00324838	0.0104331	0.0127808	0.792453	0.646486	0.0334572	0.0153584	0	0.0189003
SRRM1	0.315101	0.255882	0.316529	0.411129	0.110236	0.09375	0.407233	0.420532	0.338595	0.193153	0.331015	0.345275	0.409545	0.411892	0.30855	0.364619	0.26087	0.178694
CLIC4	0.302814	0.0823529	0.537809	0.433388	0.0393701	0.05	0.243099	0.167545	0.110492	0.0677161	0.466646	0.273044	0.687014	0.509189	0.680297	0.435154	0.0434783	0.175258
RUNX3	0.166865	0.0470588	0.00387785	0.00556465	0.015748	0	0.18746	0.159044	0.38533	0.211394	0.056908	0.0673896	0.00554939	0.00972973	0.00743494	0.0102389	0.0434783	0.0412371
SYF2	0.225525	0.167647	0.304411	0.41653	0.0551181	0.0625	0.265354	0.365221	0.261529	0.112194	0.335125	0.313323	0.247503	0.32	0.234201	0.286121	0.130435	0.127148
RSRP1	0.330559	0.161765	0.37906	0.238789	0.0314961	0.025	0.350096	0.252125	0.398329	0.117441	0.300348	0.200232	0.284129	0.183784	0.226766	0.193402	0.0869565	0.101375
RHD	0.00356718	0.0117647	0.0455647	0.0288052	0	0.00625	0.0425851	0.0451953	0.0501393	0.00749625	0.0218147	0.0180093	0.0244173	0.0172973	0.0223048	0.0250284	0.0434783	0.00687285
TMEM50A	0.207689	0.179412	0.349491	0.403601	0.11811	0.13125	0.291248	0.329388	0.283194	0.155672	0.417009	0.315066	0.285239	0.271351	0.364312	0.386803	0.521739	0.111684
RHCE	0.00277447	0.00294118	0.00727096	0.00278232	0	0	0.00770383	0.00376628	0.00897555	0.00274863	0.00727158	0.00426026	0.0144284	0.00432432	0.00371747	0.00341297	0	0
MACO1	0.1304	0.0352941	0.155841	0.116367	0.00787402	0.025	0.139097	0.0924352	0.132157	0.0362319	0.110338	0.0722308	0.134295	0.0778378	0.111524	0.0796359	0	0.056701
LDLRAP1	0.0126833	0.0147059	0.0535628	0.0376432	0	0.00625	0.0237535	0.0140966	0.0603528	0.00674663	0.0603857	0.0216886	0.0588235	0.0259459	0.0873606	0.0358362	0	0.0120275
MAN1C1	0.0368609	0.0470588	0.0455647	0.0346972	0	0	0.187246	0.0635963	0.09316	0.0244878	0.042681	0.0259489	0.0577137	0.0216216	0.0594796	0.0318544	0	0.0309278
SELENON	0.0305192	0.0294118	0.218129	0.124223	0.00787402	0.0125	0.0984378	0.0610137	0.0362117	0.0112444	0.0638634	0.0325329	0.0743618	0.0572973	0.115242	0.0841866	0	0.0360825
AL020996.2	0.000396354	0	0.00557441	0.00163666	0	0	0.00192596	0.000753255	0.000928505	0.000249875	0.00158078	0.000193648	0	0	0	0.000568828	0	0.00171821
MTFR1L	0.0225922	0.0147059	0.0375667	0.0346972	0.00787402	0.00625	0.0877381	0.084795	0.0346642	0.0154923	0.0945305	0.0747483	0.136515	0.112432	0.098513	0.0620023	0.173913	0.032646
AUNIP	0.00237812	0	0.00242365	0.001473	0	0	0.00213995	0.00312063	0.00154751	0.00349825	0.00474233	0.00135554	0.00332963	0.00648649	0.00743494	0.00284414	0	0
PAQR7	0.0194213	0.0323529	0.0230247	0.0263502	0.015748	0.01875	0.109352	0.0796298	0.0269266	0.0102449	0.0309832	0.0300155	0.103219	0.0702703	0.0539033	0.0517634	0	0.0171821
STMN1	0.0947285	0.0794118	0.149782	0.106547	0.0944882	0.06875	0.225979	0.188959	0.134943	0.145427	0.0733481	0.107475	0.752497	0.658378	0.468401	0.457338	0.0869565	0.0756014
PAFAH2	0.0130797	0.00882353	0.0113912	0.0144026	0	0.0125	0.0280334	0.0119445	0.0219746	0.007996	0.0164401	0.010457	0.0443951	0.0291892	0.0427509	0.0170648	0	0.00687285
EXTL1	0.000792707	0.00294118	0.00145419	0.00212766	0	0	0.0419431	0.0112988	0.00340452	0.00149925	0.00411002	0.00387297	0.196448	0.0735135	0.0539033	0.0187713	0	0.00515464
SLC30A2	0.000792707	0.00294118	0.00169656	0.000981997	0	0	0.00577787	0.00182933	0.00216651	0.000249875	0.000948467	0.00135554	0.0321865	0.012973	0.0148699	0.00170648	0	0.00171821
TRIM63	0	0	0.000727096	0.000327332	0	0	0.000641986	0.000968471	0.000309502	0	0.000316156	0.000193648	0	0	0.00557621	0.00455063	0	0.00171821
PDIK1L	0.0245739	0.0294118	0.0235095	0.0386252	0	0.0125	0.0303873	0.0253955	0.0219746	0.0124938	0.0192855	0.0160728	0.0310766	0.0183784	0.027881	0.023322	0	0.00515464
FAM110D	0.00277447	0.00588235	0.264178	0.205401	0	0	0.00727584	0.00634886	0.00773754	0.00374813	0.00663927	0.00542215	0.00443951	0.00648649	0.00371747	0.00739477	0	0.0137457
C1orf232	0	0	0.000727096	0	0	0	0.000641986	0.000215216	0.000309502	0	0.000316156	0.000387297	0	0	0	0	0	0
AL391650.1	0	0	0	0.000163666	0	0	0.000427991	0.000107608	0	0	0.000316156	0.000387297	0	0	0	0	0	0
ZNF593	0.0760999	0.0558824	0.0671352	0.0656301	0.0314961	0.05	0.0862401	0.087808	0.0458063	0.133933	0.0863105	0.0621611	0.0721421	0.0821622	0.0910781	0.0574516	0.130435	0.0360825
CNKSR1	0.0059453	0	0.00315075	0.00229133	0	0.00625	0.00492189	0.00193694	0.00154751	0.00049975	0.00347771	0.00174284	0.0122087	0.00540541	0.0111524	0.00341297	0	0.00515464
CATSPER4	0	0	0.000242365	0.000327332	0	0	0	0.000107608	0	0	0.000948467	0	0	0	0.00185874	0	0	0
CEP85	0.0261593	0.0176471	0.0101794	0.00638298	0	0	0.0248235	0.0132358	0.0213556	0.0204898	0.00632311	0.00213013	0.231964	0.111351	0.0167286	0.013083	0.0434783	0.00343643
SH3BGRL3	0.552517	0.238235	0.41081	0.349264	0.259843	0.25625	0.198802	0.193479	0.601362	0.393803	0.213089	0.151627	0.17758	0.183784	0.144981	0.155859	0.913043	0.103093
UBXN11	0.0483551	0.0558824	0.0264178	0.0260229	0	0.00625	0.0391611	0.0352954	0.0324977	0.0134933	0.0227632	0.0151046	0.0266371	0.0227027	0.0130112	0.0108077	0.0434783	0.0103093
CD52	0.521205	0.220588	0.0332041	0.0379705	0	0	0.00577787	0.00979232	0.584339	0.403048	0.0123301	0.0106507	0.0144284	0.00432432	0.0148699	0.00284414	0	0.056701
CRYBG2	0.0107015	0.00588235	0.000727096	0.000654664	0.00787402	0.00625	0.00149797	0.000430432	0.00897555	0.00149925	0.000316156	0.000774593	0.00110988	0.00108108	0.00185874	0.000568828	0	0.00171821
ZNF683	0	0	0	0.000327332	0	0	0.000213995	0.000107608	0.0164036	0.00574713	0	0.000193648	0	0	0	0.000568828	0	0
LIN28A	0.000396354	0	0	0.000327332	0	0	0.000427991	0.000645647	0.000309502	0.000249875	0	0.000580945	0	0	0	0	0	0
DHDDS	0.0741181	0.0205882	0.0489578	0.0324059	0	0.00625	0.0734004	0.0455181	0.0597338	0.0322339	0.0619665	0.0373741	0.082131	0.0367568	0.0799257	0.0460751	0	0.0257732
HMGN2	0.327784	0.294118	0.24794	0.290344	0.173228	0.15	0.45153	0.501991	0.386258	0.261119	0.525134	0.484702	0.386238	0.451892	0.314126	0.33959	0.217391	0.231959
RPS6KA1	0.0864051	0.0264706	0.00848279	0.00621931	0	0.01875	0.00791783	0.00344345	0.0690189	0.0944528	0.0056908	0.000774593	0.0166482	0.00864865	0.00557621	0.00284414	0.0434783	0.00859107
ARID1A	0.330559	0.0735294	0.144692	0.105565	0.015748	0.0375	0.184464	0.102227	0.249149	0.149425	0.201707	0.104183	0.207547	0.130811	0.234201	0.137088	0	0.101375
PIGV	0.0103052	0.0147059	0.0106641	0.00900164	0	0.00625	0.044083	0.0294846	0.0160941	0.0424788	0.0230794	0.0147173	0.0266371	0.00540541	0.0297398	0.0193402	0.0434783	0.00515464
ZDHHC18	0.0305192	0.0117647	0.0191469	0.0152209	0	0	0.0308153	0.0123749	0.0563293	0.0309845	0.022447	0.00968242	0.0210877	0.0108108	0.0260223	0.0125142	0	0.00515464
SFN	0.000396354	0	0.000242365	0.000327332	0.637795	0.6625	0.000641986	0.000860863	0.000928505	0.00049975	0	0.000387297	0.00110988	0	0	0.00113766	0	0.00171821
GPN2	0.0439952	0.0147059	0.0293262	0.0266776	0.0314961	0.03125	0.0487909	0.0326052	0.0380687	0.0284858	0.0376225	0.028079	0.0566038	0.0248649	0.0464684	0.0278726	0	0.0137457
GPATCH3	0.0249703	0.00588235	0.0222976	0.0176759	0	0.00625	0.0248235	0.0182933	0.0229031	0.0124938	0.0281378	0.0224632	0.0299667	0.0162162	0.035316	0.0216155	0	0.0103093
NUDC	0.141498	0.123529	0.230974	0.244354	0.0629921	0.0875	0.232399	0.259335	0.159703	0.138681	0.292128	0.248064	0.301887	0.261622	0.208178	0.2281	0.26087	0.0859107
KDF1	0.000792707	0	0	0	0.015748	0.01875	0.000855981	0.000322824	0.00123801	0	0	0	0.00110988	0	0	0	0	0
TRNP1	0.00237812	0.00294118	0.000969462	0.000327332	0	0	0.0286754	0.0103304	0.00340452	0.000749625	0.0135947	0.00677769	0.0122087	0.00756757	0.0910781	0.0540387	0	0.00687285
TENT5B	0.000396354	0.00294118	0.000727096	0.000981997	0	0.0125	0.0109138	0.00451953	0.00247601	0.00049975	0.00948467	0.00367932	0.0110988	0.00216216	0.0204461	0.00853242	0	0
SLC9A1	0.059453	0.0205882	0.0819195	0.0433715	0.00787402	0.0125	0.0577787	0.0235661	0.0705664	0.021989	0.0866266	0.0517041	0.0399556	0.0205405	0.0315985	0.0102389	0	0.0154639
WDTC1	0.0864051	0.0411765	0.0484731	0.0340426	0	0	0.0877381	0.043366	0.083256	0.0254873	0.0572242	0.0307901	0.063263	0.0594595	0.063197	0.0466439	0	0.0223368
TMEM222	0.0602457	0.0382353	0.0562288	0.0556465	0	0.00625	0.0868821	0.0775853	0.0594243	0.0337331	0.0679734	0.0520914	0.129856	0.0897297	0.10223	0.0648464	0	0.0274914
SYTL1	0.0915577	0.0205882	0.00896752	0.00540098	0.0314961	0.0875	0.0092018	0.00527279	0.10585	0.0324838	0.00442618	0.00271108	0.00443951	0.00540541	0.00557621	0.00511945	0	0.0223368
MAP3K6	0.00673801	0.0147059	0.0588948	0.0386252	0	0.0125	0.0213995	0.0125901	0.0160941	0.00424788	0.0322479	0.0123935	0.00776915	0.00972973	0.0446097	0.0153584	0	0.0154639
FCN3	0.00277447	0.00294118	0.0705284	0.0396072	0.00787402	0	0.00213995	0.00161412	0.00371402	0.0009995	0.00347771	0.00135554	0.00221976	0.00108108	0.00185874	0.000568828	0	0.00171821
GPR3	0	0	0.00169656	0.00163666	0	0	0	0.000107608	0	0.00124938	0	0	0	0	0	0	0	0
WASF2	0.283393	0.158824	0.487882	0.420295	0.0393701	0.03125	0.28547	0.261595	0.275457	0.132934	0.356623	0.274593	0.27192	0.302703	0.280669	0.376564	0.130435	0.111684
AHDC1	0.0321046	0.0323529	0.11779	0.0639935	0	0.0125	0.0374492	0.0187238	0.0300217	0.00874563	0.0761935	0.0364059	0.0865705	0.0378378	0.0539033	0.0278726	0	0.0189003
FGR	0.0535077	0.0294118	0.128454	0.0492635	0.00787402	0	0.00556388	0.00258259	0.0309502	0.00724638	0.00379387	0.00174284	0.00221976	0	0.00371747	0.00227531	0.0869565	0
IFI6	0.263575	0.635294	0.765633	0.794763	0.417323	0.45	0.663171	0.813623	0.348189	0.375312	0.592792	0.675639	0.328524	0.471351	0.769517	0.776451	0.217391	0.689003
FAM76A	0.0550931	0.0294118	0.0538051	0.10491	0	0.00625	0.0768243	0.0825352	0.0575673	0.0254873	0.115713	0.0972115	0.0832408	0.0864865	0.118959	0.0853242	0.0434783	0.0309278
STX12	0.218787	0.111765	0.285264	0.146645	0.0393701	0.00625	0.201584	0.121812	0.160631	0.0572214	0.259248	0.105926	0.174251	0.114595	0.232342	0.13083	0.0869565	0.0532646
PPP1R8	0.0554895	0.0441176	0.0487155	0.0453355	0.015748	0.04375	0.0729724	0.0670397	0.0519963	0.029985	0.0720835	0.0464756	0.0943396	0.0594595	0.0650558	0.0375427	0.0434783	0.0206186
THEMIS2	0.189061	0.0617647	0.0101794	0.00720131	0.00787402	0.00625	0.00599187	0.00344345	0.110802	0.0424788	0.00505849	0.00232378	0.00221976	0	0.00929368	0.00455063	0.217391	0.0292096
RPA2	0.158541	0.0617647	0.0831314	0.0914894	0.0393701	0.025	0.136315	0.160228	0.133086	0.0557221	0.0945305	0.11251	0.107658	0.0972973	0.0966543	0.0989761	0.0434783	0.0360825
SMPDL3B	0.00871978	0	0.000484731	0.000981997	0	0.00625	0.00106998	0.000215216	0.00402352	0.000749625	0	0.000580945	0	0	0	0.000568828	0	0.0137457
XKR8	0.0103052	0.00882353	0.0184198	0.0152209	0	0.00625	0.0291034	0.0205531	0.0142371	0.00624688	0.0205501	0.0162665	0.0199778	0.012973	0.0185874	0.0102389	0.0869565	0.00343643
EYA3	0.180341	0.0411765	0.116093	0.0949264	0	0.025	0.138455	0.0893145	0.131538	0.067966	0.0967436	0.0557707	0.128746	0.08	0.130112	0.07281	0.0434783	0.0412371
PTAFR	0.10107	0.0176471	0.0206011	0.00932897	0	0.00625	0.00342392	0.00451953	0.0340452	0.0237381	0.00695542	0.00348567	0.00887902	0.00108108	0.00743494	0.00341297	0.0434783	0.00859107
DNAJC8	0.195799	0.138235	0.231459	0.263666	0.0314961	0.075	0.259148	0.32928	0.22965	0.103698	0.279482	0.281177	0.255272	0.292973	0.230483	0.263367	0.173913	0.108247
ATP5IF1	0.24455	0.226471	0.286476	0.358265	0.133858	0.15	0.398459	0.455289	0.332405	0.135932	0.369586	0.365221	0.409545	0.481081	0.265799	0.333333	0.347826	0.170103
SESN2	0.0812525	0.00882353	0.0305381	0.0145663	0.015748	0.00625	0.0346672	0.0149575	0.0953265	0.0317341	0.0553272	0.0294345	0.0388457	0.0108108	0.0594796	0.0182025	0	0.00515464
MED18	0.012287	0.00588235	0.0101794	0.00932897	0	0	0.0136957	0.011514	0.00866605	0.00649675	0.0139108	0.00677769	0.0144284	0.0108108	0.0148699	0.0108077	0	0.00171821
PHACTR4	0.227507	0.0882353	0.364518	0.252209	0	0.025	0.285256	0.1966	0.241411	0.1002	0.267468	0.158211	0.397336	0.278919	0.373606	0.294084	0.0434783	0.0876289
RCC1	0.160127	0.0441176	0.134513	0.0752864	0.015748	0.03125	0.0943719	0.0642419	0.146085	0.169665	0.0989567	0.0695198	0.0688124	0.0562162	0.0557621	0.0460751	0.304348	0.0223368
AL513497.1	0.00118906	0	0.000242365	0.000490998	0	0	0.000213995	0	0.00154751	0.0009995	0	0	0	0	0	0	0	0
TRNAU1AP	0.0808561	0.0382353	0.0807077	0.0649755	0.023622	0.00625	0.145089	0.10255	0.103064	0.029985	0.137844	0.0733927	0.128746	0.0735135	0.100372	0.101251	0.0434783	0.0412371
TAF12	0.108601	0.0441176	0.0731944	0.0919804	0.0551181	0.04375	0.113845	0.112773	0.0959455	0.0444778	0.101486	0.0801704	0.119867	0.111351	0.126394	0.110353	0.130435	0.0463918
RAB42	0.0059453	0.00294118	0.00242365	0.000818331	0	0	0.0154077	0.0095771	0.00433302	0.00174913	0.00600696	0.00290473	0.00221976	0.00324324	0.00185874	0.00455063	0	0.00171821
GMEB1	0.0887832	0.0294118	0.0613185	0.0535188	0	0.00625	0.0853841	0.0652104	0.0714949	0.0512244	0.0866266	0.0484121	0.0954495	0.0702703	0.0724907	0.0665529	0	0.0412371
YTHDF2	0.133967	0.0558824	0.190257	0.175123	0.0551181	0.05625	0.148085	0.119552	0.151037	0.0789605	0.147328	0.103215	0.170921	0.118919	0.124535	0.124005	0.130435	0.0670103
OPRD1	0.00158541	0	0.00121183	0.000654664	0	0	0.000641986	0.00150651	0.000928505	0.000249875	0.00221309	0.00154919	0.00221976	0	0	0	0	0
EPB41	0.335711	0.102941	0.0923413	0.0666121	0.015748	0.025	0.18104	0.122888	0.435469	0.0944528	0.0208663	0.0362122	0.0321865	0.0335135	0.0427509	0.0449374	0	0.0532646
TMEM200B	0.000792707	0	0.00266602	0.00261866	0	0	0.0729724	0.0447649	0.00557103	0.001999	0.0357256	0.0187839	0.0166482	0.0151351	0.0315985	0.013083	0	0.00171821
SRSF4	0.294887	0.161765	0.535628	0.328151	0.0393701	0.0375	0.422641	0.28882	0.325286	0.208396	0.398672	0.223083	0.331853	0.224865	0.330855	0.234357	0.0869565	0.127148
MECR	0.0293302	0.0176471	0.0487155	0.0415712	0.023622	0.0125	0.090306	0.0750027	0.0306407	0.0247376	0.0591211	0.0455074	0.0654828	0.0378378	0.105948	0.0625711	0	0.0257732
PTPRU	0.000792707	0.0176471	0.0070286	0.00589198	0	0.00625	0.124331	0.0503605	0.00371402	0.001999	0.0246601	0.013749	0.160932	0.0789189	0.0148699	0.0187713	0	0.0120275
MATN1	0.00237812	0	0.00121183	0.00196399	0	0	0.00406591	0.00172173	0.00154751	0.00124938	0.00158078	0.00910147	0	0.00324324	0.00185874	0.0039818	0	0
LAPTM5	0.719778	0.244118	0.0332041	0.0284779	0.00787402	0.00625	0.00641986	0.00398149	0.507892	0.196902	0.0145432	0.00484121	0.0099889	0.00216216	0.0817844	0.0386803	0.956522	0.0601375
SDC3	0.0697582	0.0794118	0.0399903	0.0463175	0.00787402	0.0125	0.144661	0.108684	0.0578768	0.0314843	0.0414164	0.0451201	0.216426	0.212973	0.36803	0.255404	0	0.0893471
PUM1	0.359493	0.15	0.299321	0.217021	0.0314961	0.01875	0.324417	0.200473	0.325905	0.182659	0.255138	0.16983	0.27192	0.197838	0.289963	0.211035	0.0434783	0.139175
NKAIN1	0.00158541	0	0.00266602	0.00180033	0	0.00625	0.0047079	0.00419671	0.00123801	0.00149925	0.0028454	0.00329202	0.00110988	0.00108108	0.0111524	0.00455063	0	0.00171821
SNRNP40	0.0982957	0.0588235	0.124091	0.124877	0.0629921	0.03125	0.149155	0.14667	0.12411	0.071964	0.138476	0.113091	0.132075	0.0908108	0.0966543	0.105233	0.173913	0.0395189
ZCCHC17	0.0982957	0.0676471	0.105671	0.109002	0.0393701	0.0375	0.146373	0.130959	0.100898	0.0457271	0.136895	0.114833	0.195339	0.155676	0.157993	0.140501	0.0434783	0.0463918
FABP3	0.0142687	0.00588235	0.000242365	0.00114566	0	0	0.00299593	0.00129129	0.00526153	0.001999	0.00980082	0.00716499	0.00332963	0.00324324	0.00557621	0.00227531	0	0.00687285
SERINC2	0.0126833	0.0147059	0.0109064	0.00572831	0.188976	0.14375	0.00813182	0.00387388	0.000928505	0.000249875	0.00189693	0.00116189	0	0.00216216	0	0.00227531	0.0434783	0.0120275
TINAGL1	0.00634166	0.0176471	0.426563	0.279378	0.110236	0.0875	0.0121977	0.0197998	0.0250696	0.00874563	0.757193	0.439582	0.0244173	0.0216216	0.0371747	0.0238908	0	0.0309278
HCRTR1	0.00158541	0	0.00387785	0.00180033	0	0	0.00256794	0.00129129	0.00247601	0.0009995	0.00379387	0.00116189	0.00332963	0	0.00185874	0.00113766	0	0
PEF1	0.0432025	0.0382353	0.146631	0.119967	0.023622	0.0125	0.0883801	0.085333	0.0646859	0.035982	0.127411	0.0964369	0.0921199	0.0886486	0.0817844	0.076223	0	0.0378007
COL16A1	0.00317083	0.0235294	0.0123606	0.011293	0.00787402	0.0125	0.0740424	0.0286237	0.0191891	0.003998	0.0135947	0.0121998	0.0532741	0.0421622	0.215613	0.142207	0	0.0360825
ADGRB2	0.00237812	0	0.000242365	0.000163666	0	0	0.0139097	0.00322824	0.00123801	0.00049975	0.00126462	0.000580945	0	0.00108108	0.00185874	0.00341297	0	0.00171821
SPOCD1	0.00317083	0.0147059	0.00145419	0.00327332	0	0	0.0599187	0.0389541	0.00340452	0.001999	0.00474233	0.0131681	0.00110988	0.0108108	0.00371747	0.0113766	0	0.00687285
PTP4A2	0.340071	0.167647	0.156568	0.135679	0.0708661	0.06875	0.208859	0.105348	0.279171	0.185907	0.192855	0.0975988	0.158713	0.118919	0.148699	0.120023	0.130435	0.0962199
KHDRBS1	0.256837	0.141176	0.353854	0.233224	0.0393701	0.08125	0.321849	0.188529	0.268647	0.151674	0.376541	0.182029	0.319645	0.215135	0.243494	0.176906	0.0869565	0.0893471
TMEM39B	0.044788	0.00882353	0.0659234	0.0515548	0.015748	0.01875	0.0656966	0.0446573	0.0309502	0.0232384	0.048688	0.0350503	0.0233074	0.0216216	0.0315985	0.0278726	0	0.00687285
KPNA6	0.173999	0.0647059	0.152933	0.11473	0.023622	0.01875	0.17569	0.114818	0.181058	0.0929535	0.20392	0.111348	0.186459	0.148108	0.163569	0.108077	0.0434783	0.0601375
TXLNA	0.0566786	0.0205882	0.0618032	0.0376432	0	0	0.0620586	0.0357258	0.0411637	0.0632184	0.0698704	0.0358249	0.0843507	0.0572973	0.0650558	0.0483504	0.0434783	0.032646
CCDC28B	0.0245739	0	0.0244789	0.0211129	0.00787402	0	0.0652686	0.0472399	0.0281647	0.0132434	0.0382548	0.0273044	0.0277469	0.0183784	0.035316	0.019909	0.0869565	0.00515464
IQCC	0.00118906	0	0.00484731	0.00425532	0	0	0.00834582	0.00613365	0.00247601	0.00049975	0.00790389	0.00445391	0.00776915	0.00540541	0.0148699	0.00568828	0	0
DCDC2B	0.00673801	0.0147059	0.0201163	0.00736498	0	0	0.0284614	0.0191542	0.00897555	0.00249875	0.0161239	0.00987607	0.017758	0.00324324	0.0297398	0.00739477	0	0.00687285
TMEM234	0.0166468	0.0176471	0.027872	0.0248773	0.00787402	0.01875	0.0629146	0.0437964	0.0167131	0.009995	0.0376225	0.0257552	0.0332963	0.0216216	0.0390335	0.0255973	0	0.0120275
EIF3I	0.134364	0.0882353	0.363548	0.247136	0.0944882	0.11875	0.203938	0.201227	0.157536	0.150175	0.251028	0.18261	0.209767	0.153514	0.19145	0.173493	0.347826	0.0463918
FAM167B	0.00554895	0.00882353	0.296413	0.210638	0.00787402	0.00625	0.00577787	0.0081782	0.0117611	0.00274863	0.00916851	0.00735864	0.00332963	0.00648649	0.0390335	0.00967008	0	0.00515464
LCK	0.052715	0.00294118	0.00605914	0.00327332	0	0	0.00278194	0.00182933	0.364903	0.0957021	0.00411002	0.00193648	0.00332963	0.00108108	0.00743494	0.00113766	0	0
HDAC1	0.128815	0.0558824	0.204072	0.146318	0.0393701	0.075	0.141451	0.110298	0.139895	0.0542229	0.141954	0.0805577	0.106548	0.092973	0.163569	0.0784983	0.173913	0.0395189
MARCKSL1	0.189853	0.0470588	0.494426	0.362357	0.015748	0	0.225337	0.18982	0.121944	0.0332334	0.158078	0.148722	0.459489	0.344865	0.280669	0.17975	0.217391	0.0532646
TSSK3	0.00435989	0.00294118	0.00290839	0.00229133	0	0	0.0121977	0.00473475	0.00154751	0.000749625	0.0056908	0.00193648	0.0166482	0.00972973	0.0111524	0.00853242	0	0.00171821
FAM229A	0.00753072	0	0.0070286	0.00572831	0	0	0.0331693	0.0236737	0.0114516	0.00349825	0.0126462	0.0102634	0.0532741	0.0259459	0.0111524	0.00739477	0	0.00515464
BSDC1	0.0879905	0.0441176	0.0930683	0.0541735	0.00787402	0.01875	0.108924	0.0770472	0.109873	0.0414793	0.154916	0.0706816	0.145394	0.0843243	0.178439	0.0688282	0	0.0360825
AL033529.1	0.00317083	0.00588235	0.0070286	0.00392799	0	0	0.043655	0.0295922	0.00278552	0.000249875	0.00822004	0.00484121	0.0110988	0.00432432	0.0111524	0.0113766	0	0.00171821
ZBTB8B	0.00158541	0	0.000969462	0.000654664	0	0	0.00727584	0.00172173	0.000619003	0	0.00126462	0.000387297	0	0.00108108	0.00743494	0.000568828	0	0.00343643
ZBTB8A	0.00396354	0.00588235	0.0513815	0.0494272	0	0	0.0757543	0.0430432	0.0105231	0.00224888	0.0420487	0.024787	0.0799112	0.0410811	0.0427509	0.0216155	0	0.00515464
ZBTB8OS	0.15973	0.0647059	0.104217	0.0947627	0.0314961	0.04375	0.191954	0.153018	0.154751	0.0717141	0.147645	0.111735	0.170921	0.131892	0.14684	0.109215	0.0869565	0.0515464
RBBP4	0.200555	0.0852941	0.158022	0.183961	0.023622	0.04375	0.25016	0.221995	0.17982	0.0977011	0.1957	0.149303	0.237514	0.194595	0.215613	0.171217	0.173913	0.080756
SYNC	0.0364645	0.0529412	0.0601066	0.0847791	0.00787402	0.03125	0.0950139	0.103734	0.0513773	0.0204898	0.0787227	0.0801704	0.099889	0.0962162	0.0873606	0.0688282	0	0.0343643
KIAA1522	0.00317083	0.00882353	0.0557441	0.0346972	0	0.00625	0.0524288	0.0196922	0.00464253	0.00174913	0.00885236	0.00948877	0.00554939	0.00324324	0.00743494	0.0102389	0	0.0137457
YARS1	0.085216	0.0352941	0.0782841	0.0538462	0.015748	0.0125	0.0695485	0.0484235	0.104921	0.156172	0.0765096	0.0395043	0.0765816	0.0540541	0.0892193	0.0466439	0.173913	0.0378007
S100PBP	0.142291	0.0235294	0.0891905	0.0731588	0	0.01875	0.153221	0.0850102	0.113587	0.0284858	0.0942144	0.0602246	0.128746	0.0994595	0.109665	0.0915813	0	0.0309278
FNDC5	0.00158541	0	0.00460494	0.00229133	0	0	0.0216135	0.00850102	0.000619003	0.000249875	0.00126462	0.000774593	0.00110988	0	0	0.000568828	0	0
HPCA	0	0.00588235	0.000727096	0.001473	0	0	0.0106998	0.00979232	0.000928505	0.000249875	0.00158078	0.00367932	0	0	0.00185874	0.00170648	0	0.00171821
TMEM54	0.00475624	0.00882353	0.0407174	0.0345336	0.015748	0.05	0.105286	0.0702679	0.00711854	0.00274863	0.0376225	0.0346631	0.0144284	0.0108108	0.0390335	0.036405	0	0.0171821
RNF19B	0.14784	0.0264706	0.118759	0.0764321	0.023622	0	0.0350952	0.0156031	0.11792	0.0422289	0.0388871	0.0245933	0.0677026	0.0248649	0.0408922	0.0267349	0.173913	0.0154639
AK2	0.0721363	0.0647059	0.15269	0.125368	0.110236	0.14375	0.159212	0.141397	0.0891365	0.0974513	0.127727	0.108249	0.149834	0.121081	0.109665	0.0813424	0.173913	0.0395189
AZIN2	0.0126833	0.0117647	0.0358701	0.0256956	0	0	0.119195	0.0455181	0.0303312	0.00524738	0.0350933	0.0187839	0.0321865	0.0108108	0.0892193	0.0381115	0	0.0154639
AL662907.1	0.00118906	0	0.00121183	0.000981997	0	0	0.00235395	0.000645647	0.00154751	0.000249875	0.000316156	0.000580945	0.00221976	0.00108108	0.00371747	0.00284414	0	0.00171821
TRIM62	0.0182323	0.00882353	0.0140572	0.0106383	0	0	0.0231115	0.0101151	0.0263076	0.00624688	0.0170724	0.00832688	0.0210877	0.0151351	0.109665	0.0517634	0	0.00859107
AL662907.2	0.000396354	0	0.000727096	0.000327332	0	0	0.00171196	0.00161412	0.00154751	0	0.00158078	0.000193648	0	0.00432432	0	0.00967008	0	0
ZNF362	0.039239	0.0264706	0.0564712	0.0410802	0	0	0.0879521	0.035403	0.0389972	0.0127436	0.0878912	0.0369868	0.0677026	0.0497297	0.120818	0.0830489	0	0.0154639
A3GALT2	0.00277447	0	0.0077557	0.00687398	0	0	0.00941579	0.00333584	0.00309502	0.00124938	0.00505849	0.00329202	0.00665927	0.00216216	0.0111524	0.00227531	0	0
PHC2	0.107412	0.0617647	0.147843	0.100818	0.015748	0.00625	0.241387	0.107608	0.0665429	0.0269865	0.182106	0.080945	0.118757	0.0659459	0.163569	0.120023	0.0434783	0.0395189
ZSCAN20	0.00277447	0.00294118	0.0063015	0.00605565	0	0.00625	0.0113418	0.00527279	0.00247601	0.00149925	0.00442618	0.00309837	0.0099889	0.00216216	0.00929368	0.0039818	0	0.00343643
CSMD2	0.00356718	0.00294118	0.0155114	0.0284779	0	0	0.00684785	0.0040891	0.00309502	0.001999	0.00379387	0.00522851	0.00554939	0.00216216	0.035316	0.00568828	0.0869565	0.00515464
SMIM12	0.045977	0.0323529	0.137664	0.115221	0.023622	0.0125	0.0605607	0.0610137	0.0739709	0.0547226	0.221625	0.166731	0.120977	0.0778378	0.0836431	0.0699659	0.0869565	0.0223368
GJB3	0	0	0	0	0.00787402	0.01875	0.000213995	0	0	0	0	0	0	0	0	0	0	0.00171821
GJA4	0.00792707	0.00882353	0.189287	0.117512	0	0.0125	0.00620586	0.00946949	0.0120706	0.00374813	0.393614	0.213594	0.0144284	0.00648649	0.00743494	0.00625711	0	0.00343643
DLGAP3	0.0126833	0.00882353	0.00557441	0.00212766	0	0	0.00213995	0.00236737	0.00619003	0.00424788	0.00632311	0.00484121	0.00332963	0.00108108	0.00557621	0.00170648	0	0
AC114490.2	0.0142687	0.00294118	0.0164809	0.011784	0	0	0.0201156	0.00796298	0.0154751	0.00324838	0.0205501	0.00735864	0.0133185	0.00648649	0.0111524	0.00910125	0	0.00343643
AC114490.1	0.00475624	0.00588235	0.00824043	0.0160393	0	0	0.00641986	0.0106532	0.00588053	0.00224888	0.00663927	0.00697134	0.00554939	0.00324324	0.00371747	0.0119454	0	0.00171821
TMEM35B	0	0	0.00121183	0.00327332	0	0	0.00106998	0.00322824	0.000928505	0.000249875	0.000316156	0.00135554	0	0.00108108	0.00185874	0.00341297	0	0.00171821
ZMYM6	0.0328973	0.0147059	0.0145419	0.0183306	0	0	0.0402311	0.0195846	0.0303312	0.007996	0.0294025	0.0106507	0.0244173	0.0237838	0.0334572	0.019909	0	0.0137457
ZMYM1	0.0558859	0.0235294	0.0472613	0.0487725	0.00787402	0.0125	0.0969399	0.0564941	0.0501393	0.011994	0.0543788	0.0371805	0.0488346	0.0335135	0.0594796	0.0551763	0	0.0137457
SFPQ	0.373365	0.135294	0.362579	0.250409	0.0629921	0.05625	0.375562	0.213279	0.335809	0.323338	0.358837	0.177382	0.377358	0.214054	0.273234	0.212742	0.130435	0.137457
ZMYM4	0.195799	0.1	0.16287	0.150573	0.0472441	0.025	0.317141	0.219305	0.173321	0.0537231	0.203604	0.137878	0.206437	0.15027	0.185874	0.166098	0	0.0910653
KIAA0319L	0.148236	0.0764706	0.185652	0.125532	0.00787402	0.01875	0.211855	0.127085	0.206128	0.0614693	0.180525	0.0894655	0.199778	0.108108	0.184015	0.136519	0	0.0652921
NCDN	0.00871978	0.00294118	0.0118759	0.0114566	0	0.00625	0.0278194	0.0163564	0.00990405	0.0107446	0.0233955	0.0120062	0.0344062	0.00972973	0.027881	0.013083	0	0.00515464
TFAP2E	0.00990884	0.00588235	0.0101794	0.00834697	0	0.00625	0.0151937	0.0119445	0.00928505	0.00349825	0.0132785	0.00910147	0.0099889	0.00432432	0.0167286	0.0039818	0	0.00515464
PSMB2	0.140706	0.0852941	0.199224	0.195417	0.0944882	0.1375	0.193024	0.23437	0.154132	0.138431	0.269681	0.208753	0.218646	0.192432	0.187732	0.203641	0.347826	0.080756
C1orf216	0.00673801	0.0147059	0.0155114	0.0153846	0	0.0125	0.0644126	0.0391693	0.0185701	0.017991	0.0578565	0.0267235	0.0432852	0.0259459	0.063197	0.0278726	0	0.00687285
CLSPN	0.0158541	0.00294118	0.00751333	0.00278232	0.015748	0.0125	0.0044939	0.00516518	0.0133086	0.0262369	0.0249763	0.00929512	0.00221976	0.00216216	0.00371747	0.00568828	0.0434783	0.00515464
AGO4	0.108997	0.120588	0.100339	0.0888707	0	0.025	0.289108	0.168299	0.137109	0.0372314	0.144483	0.0937258	0.107658	0.0648649	0.137546	0.135381	0.0434783	0.0721649
AGO1	0.07174	0.0382353	0.0368396	0.0340426	0	0.00625	0.0719024	0.0324976	0.0516868	0.0197401	0.0493203	0.0203331	0.0954495	0.0432432	0.070632	0.0369738	0	0.0154639
AGO3	0.267539	0.123529	0.248667	0.167103	0.00787402	0.01875	0.291248	0.175939	0.280409	0.115192	0.216883	0.119094	0.286349	0.171892	0.241636	0.158703	0	0.0996564
TEKT2	0.000396354	0	0.000969462	0.00180033	0	0	0.00192596	0.00193694	0.000309502	0	0.000632311	0.000580945	0.00221976	0	0.00371747	0.00170648	0	0
ADPRS	0.0455807	0.0294118	0.0482307	0.0481178	0	0.01875	0.0524288	0.0736038	0.0519963	0.0322339	0.0490041	0.0526723	0.102109	0.0735135	0.0613383	0.0551763	0.0434783	0.0189003
COL8A2	0.00634166	0.0117647	0.00436258	0.00360065	0	0	0.150439	0.024965	0.00588053	0.001999	0.00474233	0.00387297	0.0266371	0.0227027	0.0260223	0.00910125	0	0.0103093
TRAPPC3	0.0978993	0.0588235	0.108337	0.128805	0.110236	0.075	0.133105	0.141074	0.097493	0.0514743	0.128043	0.130132	0.162042	0.157838	0.139405	0.100114	0.26087	0.0412371
MAP7D1	0.0749108	0.0470588	0.101551	0.0564648	0.023622	0.01875	0.09266	0.0597224	0.09316	0.0344828	0.114132	0.0515105	0.159822	0.0854054	0.163569	0.0420933	0.130435	0.032646
THRAP3	0.313119	0.15	0.289869	0.271195	0.0472441	0.05	0.26407	0.278597	0.339833	0.184908	0.349984	0.272076	0.265261	0.281081	0.304833	0.276451	0.130435	0.123711
SH3D21	0.00713436	0.00294118	0.0123606	0.0091653	0	0	0.0216135	0.00979232	0.00835655	0.0029985	0.0177047	0.00871418	0.0110988	0.00648649	0.00743494	0.00910125	0.0434783	0.0103093
EVA1B	0.0237812	0.0411765	0.0969462	0.117185	0.00787402	0	0.177402	0.0924352	0.0334262	0.0142429	0.139741	0.0819132	0.0255272	0.0367568	0.0483271	0.0767918	0	0.0257732
STK40	0.123266	0.0382353	0.0787688	0.0472995	0.00787402	0.0125	0.0502889	0.0369095	0.090684	0.0477261	0.0733481	0.0321456	0.0554939	0.0291892	0.0966543	0.0511945	0	0.0274914
LSM10	0.131589	0.0588235	0.0581677	0.0723404	0.023622	0.01875	0.0881661	0.10255	0.083875	0.0667166	0.0938982	0.0857862	0.0943396	0.116757	0.113383	0.0932878	0.0869565	0.0446735
OSCP1	0.00911613	0.00588235	0.0259331	0.0176759	0.00787402	0	0.0423711	0.0392769	0.0102136	0.00174913	0.0319317	0.0234314	0.0155383	0.0108108	0.0185874	0.0147895	0	0.00859107
MRPS15	0.0812525	0.0470588	0.0940378	0.0934534	0.0629921	0.09375	0.126471	0.114495	0.088208	0.091954	0.131205	0.104957	0.128746	0.126486	0.0947955	0.0984073	0.652174	0.0532646
CSF3R	0.110583	0.05	0	0.00114566	0	0	0.0113418	0.00839341	0.0473538	0.0312344	0.00126462	0.000774593	0	0.00108108	0.00371747	0.00284414	0	0
GRIK3	0.00237812	0.00882353	0.00145419	0.00425532	0	0	0.00342392	0.00591843	0.0315692	0.00424788	0.0196016	0.0189775	0.337403	0.158919	0.60223	0.390785	0	0.108247
ZC3H12A	0.0554895	0.0117647	0.0184198	0.00769231	0.015748	0.025	0.0111278	0.00365867	0.0510678	0.0292354	0.0199178	0.00464756	0.00665927	0.00540541	0.00557621	0.00113766	0.0434783	0.00515464
MEAF6	0.135157	0.117647	0.140572	0.208511	0.0393701	0.05	0.20351	0.224147	0.189106	0.108446	0.21214	0.195004	0.150943	0.179459	0.14684	0.189989	0.217391	0.0738832
SNIP1	0.0669837	0.00588235	0.0235095	0.0258592	0	0.00625	0.044297	0.0331432	0.0513773	0.0254873	0.0401518	0.0222696	0.0488346	0.0410811	0.0501859	0.0250284	0	0.0103093
DNALI1	0	0	0.00799806	0.00687398	0	0	0.0413011	0.0261487	0.00185701	0.000749625	0.028454	0.0211077	0.0210877	0.0118919	0.0260223	0.0113766	0	0.00343643
GNL2	0.0760999	0.0323529	0.0622879	0.0497545	0.023622	0.01875	0.0699765	0.049392	0.0566388	0.0769615	0.0809358	0.0435709	0.082131	0.0594595	0.0817844	0.0437998	0	0.024055
RSPO1	0	0	0	0	0	0	0.000641986	0	0	0	0.000316156	0.000193648	0	0	0	0	0	0
C1orf109	0.0225922	0.00882353	0.0256907	0.0284779	0.00787402	0	0.0485769	0.0320671	0.0191891	0.0284858	0.0265571	0.0164601	0.036626	0.0205405	0.0334572	0.0312856	0	0.00687285
CDCA8	0.00990884	0.00588235	0.0063015	0.00310966	0.00787402	0	0.00427991	0.00150651	0.00588053	0.015992	0.00505849	0.00193648	0.00332963	0.00108108	0.00743494	0.00227531	0	0
EPHA10	0.00118906	0.00294118	0.000242365	0.00114566	0	0	0.000427991	0.000753255	0.000928505	0.000249875	0.000632311	0.00154919	0.00110988	0.00108108	0.00185874	0.00341297	0	0.00171821
MANEAL	0.00198177	0.00882353	0.00460494	0.00278232	0	0	0.00235395	0.000860863	0.00309502	0.00249875	0.00158078	0.000774593	0.00221976	0.00108108	0.00371747	0.0039818	0	0
YRDC	0.0309156	0.00294118	0.0365972	0.0242226	0	0.0125	0.0261074	0.013989	0.0272361	0.0997001	0.0271894	0.00987607	0.0277469	0.0281081	0.0130112	0.0142207	0.0434783	0.00687285
C1orf122	0.0558859	0.0441176	0.0620456	0.0636661	0.015748	0.01875	0.195592	0.138491	0.0637574	0.053973	0.120771	0.098567	0.146504	0.12	0.148699	0.128555	0.0869565	0.0463918
MTF1	0.0705509	0.0176471	0.0499273	0.0284779	0	0	0.0524288	0.0289465	0.0442587	0.0334833	0.0445779	0.0205267	0.0488346	0.027027	0.0594796	0.023322	0	0.0137457
INPP5B	0.135949	0.0264706	0.0666505	0.0499182	0	0	0.16071	0.100398	0.0860415	0.0242379	0.120455	0.0606119	0.110988	0.0540541	0.137546	0.0654152	0	0.032646
SF3A3	0.0804598	0.0441176	0.111973	0.0842881	0.015748	0.0375	0.122405	0.0912515	0.085113	0.0744628	0.121404	0.0627421	0.135405	0.092973	0.10223	0.0688282	0.0869565	0.0601375
FHL3	0.0130797	0.0294118	0.0475036	0.0289689	0	0.0125	0.0725444	0.0529431	0.0269266	0.0147426	0.0948467	0.0598373	0.142064	0.0713514	0.0520446	0.0403868	0.0869565	0.0292096
UTP11	0.0475624	0.0676471	0.118759	0.11473	0.0629921	0.0375	0.0877381	0.102658	0.0566388	0.0589705	0.112235	0.0846243	0.18202	0.196757	0.113383	0.0881684	0.0434783	0.0343643
POU3F1	0.00792707	0.00588235	0.00387785	0.00245499	0	0	0.00363792	0.00236737	0.0179511	0.001999	0.00600696	0.00329202	0.576027	0.419459	0.135688	0.0802048	0	0.0154639
RRAGC	0.0614348	0.0529412	0.0395056	0.0445172	0.00787402	0	0.0883801	0.0687614	0.0489013	0.0169915	0.0692381	0.0611929	0.0488346	0.0486486	0.063197	0.0796359	0	0.0274914
MYCBP	0.0273484	0.0235294	0.0302957	0.0391162	0.00787402	0.01875	0.0312433	0.03239	0.0346642	0.0144928	0.0483718	0.0346631	0.0122087	0.00540541	0.0167286	0.0153584	0.0434783	0.0103093
AL139260.3	0	0	0	0	0	0	0.000641986	0.000430432	0	0	0.000316156	0	0	0	0	0	0	0
RHBDL2	0.0126833	0.0323529	0.0130877	0.0106383	0.015748	0.03125	0.17569	0.0941569	0.0117611	0.00424788	0.061018	0.042409	0.0432852	0.0291892	0.0501859	0.0284414	0	0.0223368
AKIRIN1	0.136346	0.0617647	0.0942802	0.0819967	0.015748	0.0125	0.265568	0.154848	0.193748	0.071964	0.187164	0.116383	0.146504	0.131892	0.143123	0.0984073	0.0869565	0.0515464
NDUFS5	0.235038	0.252941	0.303199	0.325696	0.338583	0.3	0.45688	0.444851	0.319096	0.213643	0.478027	0.393493	0.382908	0.378378	0.420074	0.418658	1	0.176976
MACF1	0.443916	0.238235	0.59937	0.467103	0	0.05	0.694201	0.414398	0.449087	0.21989	0.497313	0.303447	0.109878	0.124324	0.217472	0.255404	0	0.185567
BMP8A	0.00634166	0.0176471	0.00266602	0.00229133	0	0	0.0207575	0.00925428	0.00371402	0.000749625	0.0831489	0.0406662	0.0155383	0.00540541	0.00557621	0.00227531	0	0.0171821
PABPC4	0.196195	0.105882	0.0731944	0.0800327	0.0472441	0.0375	0.089022	0.0610137	0.137109	0.109445	0.133101	0.0968242	0.108768	0.0854054	0.0855019	0.0887372	0.565217	0.135739
HEYL	0.00118906	0.00588235	0.00290839	0.00523732	0	0	0.0380912	0.0609061	0.00742804	0.0029985	0.302561	0.167893	0.0399556	0.0324324	0.0669145	0.0460751	0	0.0171821
NT5C1A	0	0	0	0.000327332	0	0	0.000213995	0.000107608	0	0	0.000948467	0.000193648	0	0	0	0	0	0
HPCAL4	0	0.00588235	0	0	0	0	0.00106998	0.000215216	0.00278552	0	0.00126462	0.000580945	0	0	0	0	0	0.00171821
PPIE	0.0602457	0.0882353	0.0782841	0.08527	0.0551181	0.04375	0.141451	0.142042	0.0786134	0.0354823	0.114132	0.114833	0.123196	0.121081	0.107807	0.123436	0.0869565	0.0652921
BMP8B	0.0114943	0.0235294	0.00145419	0.00196399	0	0.00625	0.00599187	0.0040891	0.00557103	0.00224888	0.0256086	0.0063904	0.143174	0.0810811	0.105948	0.0494881	0	0.024055
OXCT2	0.00237812	0	0.00193892	0.000654664	0	0.00625	0.0092018	0.00656408	0.00154751	0.0009995	0.0028454	0.00213013	0.00665927	0.00432432	0	0.00170648	0	0.00171821
TRIT1	0.0380499	0.00882353	0.0390208	0.0296236	0.00787402	0.00625	0.104216	0.0533735	0.0303312	0.0302349	0.0461587	0.0274981	0.0710322	0.0281081	0.0483271	0.0312856	0.0434783	0.00859107
MYCL	0.0198177	0.00294118	0.000969462	0.000163666	0.00787402	0	0.0228975	0.0040891	0.0108326	0.00124938	0.00189693	0.000774593	0.00443951	0.00108108	0.00929368	0.0039818	0	0.00171821
MFSD2A	0.0174396	0.00294118	0.00533204	0.00376432	0	0.01875	0.0601327	0.0706984	0.0133086	0.0892054	0.00221309	0.0222696	0.0521643	0.0486486	0.0594796	0.0449374	0	0.00859107
CAP1	0.345224	0.185294	0.305865	0.23748	0.0472441	0.075	0.215921	0.16916	0.353141	0.148926	0.420803	0.235476	0.614872	0.460541	0.475836	0.296928	0.608696	0.121993
PPT1	0.189457	0.158824	0.150267	0.125532	0.023622	0.0375	0.209929	0.177983	0.160322	0.0589705	0.196016	0.116964	0.321865	0.19027	0.276952	0.165529	0.391304	0.0893471
RLF	0.287753	0.0852941	0.16287	0.118658	0.015748	0.03125	0.241387	0.148606	0.236769	0.133433	0.223838	0.125871	0.18202	0.0832432	0.210037	0.117179	0.0869565	0.0652921
TMCO2	0	0	0.000969462	0.00114566	0	0	0.000641986	0.000860863	0.00154751	0	0.00126462	0.000774593	0.00110988	0.00324324	0.00185874	0.00113766	0	0.00171821
ZMPSTE24	0.0824415	0.0411765	0.0707707	0.0839607	0.015748	0.0125	0.092874	0.0701603	0.0665429	0.0552224	0.0932659	0.060031	0.108768	0.0572973	0.105948	0.0699659	0.0434783	0.0223368
COL9A2	0.013476	0.00882353	0.00193892	0.000981997	0.00787402	0	0.0410871	0.0261487	0.0123801	0.00374813	0.00316156	0.00852053	0.264151	0.151351	0.0594796	0.0193402	0	0.00515464
SMAP2	0.65874	0.152941	0.0159961	0.0145663	0	0.00625	0.0714744	0.0332508	0.426184	0.13943	0.0648119	0.0309837	0.0210877	0.0302703	0.0446097	0.0375427	0	0.0618557
ZFP69B	0.00871978	0	0.00339312	0.00114566	0	0	0.00663385	0.00312063	0.00464253	0.00174913	0.00316156	0.000580945	0.00554939	0	0.00557621	0.00227531	0	0
ZFP69	0.00792707	0	0.00727096	0.00556465	0	0	0.0173336	0.00538039	0.00897555	0.00224888	0.0123301	0.00387297	0.0099889	0.00432432	0.00929368	0.00967008	0	0.00171821
EXO5	0.0166468	0.00294118	0.00993698	0.00671031	0	0	0.0173336	0.00591843	0.0123801	0.00549725	0.0139108	0.00522851	0.00332963	0.00108108	0.0130112	0.00284414	0	0.00171821
ZNF684	0.0253666	0.0147059	0.0249636	0.0224223	0	0.0125	0.0398031	0.035941	0.0210461	0.0117441	0.0290863	0.0195585	0.0255272	0.0216216	0.0464684	0.0346985	0	0.00859107
RIMS3	0.00237812	0	0.000969462	0.00245499	0	0	0.0089878	0.00430432	0.00711854	0.000749625	0.0246601	0.0106507	0	0.00216216	0.00371747	0.00227531	0	0.00171821
NFYC	0.187475	0.05	0.126757	0.0937807	0.015748	0.0125	0.124973	0.0797374	0.140514	0.0742129	0.113816	0.0745546	0.108768	0.0756757	0.120818	0.0887372	0.0434783	0.0292096
KCNQ4	0.000792707	0	0.00145419	0.00114566	0	0	0.00278194	0.00215216	0.00185701	0.00049975	0.0246601	0.00774593	0	0	0	0.00227531	0	0
CITED4	0.00713436	0.00588235	0.037809	0.0227496	0.015748	0.01875	0.0218275	0.0137738	0.00959455	0.003998	0.0218147	0.00832688	0.0122087	0.0237838	0.0130112	0.0153584	0	0.00687285
CTPS1	0.0332937	0.00588235	0.0237518	0.012766	0.00787402	0.0125	0.0143377	0.00764016	0.0430207	0.136182	0.0436295	0.00929512	0.0288568	0.0162162	0.0204461	0.00910125	0.0869565	0.00171821
SLFNL1	0.0214031	0.00882353	0.0232671	0.01473	0.015748	0.0125	0.0151937	0.00882385	0.0371402	0.0274863	0.0281378	0.0187839	0.0221976	0.0216216	0.0371747	0.0142207	0.0434783	0.00171821
SCMH1	0.152596	0.138235	0.24382	0.154501	0.0314961	0.01875	0.505243	0.287098	0.189725	0.0472264	0.267151	0.180287	0.221976	0.154595	0.262082	0.192264	0	0.108247
FOXO6	0	0.00294118	0.00290839	0.00180033	0	0	0.0301733	0.00925428	0.00185701	0.000249875	0.0129624	0.00426026	0.00665927	0.00432432	0.00185874	0.00341297	0	0.00171821
HIVEP3	0.116132	0.123529	0.140087	0.089689	0.0472441	0.0125	0.140809	0.102443	0.1987	0.347326	0.0989567	0.0749419	0.290788	0.143784	0.228625	0.143914	0.0434783	0.0773196
FOXJ3	0.206897	0.123529	0.239215	0.216039	0.023622	0.00625	0.234539	0.17228	0.223151	0.113193	0.170408	0.116576	0.198668	0.128649	0.275093	0.201934	0	0.0945017
RIMKLA	0.000792707	0	0.0142996	0.0232406	0	0	0.00106998	0.00204455	0.00123801	0.000749625	0.000316156	0.000774593	0.00665927	0.00324324	0.00371747	0.00170648	0	0
ZMYND12	0.00396354	0	0.00363548	0.00425532	0	0	0.00855981	0.00398149	0.00247601	0.00149925	0.00126462	0.00213013	0.00554939	0.00432432	0.00185874	0.0039818	0	0
PPCS	0.128022	0.0941176	0.146631	0.164321	0.0393701	0.05625	0.136315	0.147638	0.129062	0.0589705	0.117926	0.106313	0.176471	0.165405	0.10223	0.0898749	0.173913	0.0532646
CCDC30	0.026952	0.0235294	0.0511391	0.0404255	0.00787402	0.01875	0.102932	0.0624126	0.0281647	0.00949525	0.0603857	0.031952	0.0732519	0.04	0.0650558	0.0449374	0	0.0171821
PPIH	0.0816488	0.0441176	0.0654387	0.0633388	0.0314961	0.01875	0.0973679	0.0935112	0.0767564	0.0434783	0.0749289	0.063904	0.0743618	0.0897297	0.0724907	0.0898749	0.0434783	0.0378007
YBX1	0.561633	0.402941	0.724915	0.678396	0.299213	0.29375	0.409159	0.38868	0.520582	0.517491	0.582042	0.487413	0.811321	0.712432	0.503717	0.432878	1	0.213058
CLDN19	0.000396354	0.00294118	0.00145419	0.001473	0	0	0.00213995	0.0026902	0.00402352	0.00149925	0.00252924	0.00290473	0.54384	0.407568	0.0557621	0.0238908	0	0.00515464
P3H1	0.0214031	0.0294118	0.0431411	0.0296236	0.00787402	0.01875	0.0791783	0.038416	0.0259981	0.0147426	0.0531141	0.0232378	0.139845	0.0616216	0.100372	0.0449374	0	0.0120275
C1orf50	0.00475624	0.0117647	0.00654387	0.00621931	0	0	0.0158357	0.00645647	0.00866605	0.00324838	0.00790389	0.00503486	0.0155383	0.0118919	0.0260223	0.00853242	0	0.00515464
AC098484.3	0.00951249	0.00882353	0.00508968	0.00507365	0	0	0.00941579	0.00312063	0.00619003	0.00174913	0.00442618	0.00251743	0.00887902	0.00108108	0.027881	0.00227531	0	0.00171821
TMEM269	0.00237812	0	0.00145419	0.000327332	0	0	0.00385192	0.00215216	0.000619003	0.000749625	0.000948467	0.00116189	0.00221976	0.00216216	0.00371747	0	0	0
SVBP	0.0832342	0.0647059	0.102763	0.119476	0.015748	0.03125	0.204793	0.22673	0.0783039	0.0329835	0.139425	0.132649	0.122087	0.166486	0.0947955	0.117747	0	0.0378007
ERMAP	0.0285375	0.0117647	0.0130877	0.011293	0	0.00625	0.0316713	0.018939	0.0216651	0.007996	0.0262409	0.0127808	0.0377358	0.0259459	0.0297398	0.019909	0	0.0120275
ZNF691	0.00911613	0.0117647	0.0135725	0.0140753	0.00787402	0	0.0297453	0.0230281	0.0114516	0.0029985	0.0164401	0.0158792	0.0432852	0.0443243	0.0241636	0.0227531	0	0.00859107
SLC2A1	0.0467697	0.00882353	0.0169656	0.0096563	0.023622	0.03125	0.0218275	0.00989992	0.0328072	0.0342329	0.0085362	0.00348567	0.133185	0.0637838	0.0260223	0.00739477	0	0.00515464
FAM183A	0	0	0.000727096	0.000490998	0	0.00625	0	0.000538039	0.000309502	0	0	0.000193648	0	0.00216216	0	0	0	0
EBNA1BP2	0.044788	0.0352941	0.0748909	0.0762684	0.0472441	0.05	0.10122	0.0871624	0.0439492	0.118191	0.110971	0.0761038	0.207547	0.16	0.0966543	0.0853242	0.0869565	0.0395189
CFAP57	0.00277447	0.00588235	0.00581677	0.00441899	0	0.00625	0.0147657	0.0107608	0.00216651	0.00049975	0.00347771	0.00367932	0.0244173	0.0118919	0.00185874	0.00455063	0	0.00343643
TMEM125	0.000792707	0	0.000242365	0	0	0	0.0047079	0.00193694	0	0	0.000316156	0.000774593	0.00665927	0.00972973	0	0.000568828	0	0.00343643
TIE1	0.00554895	0.0176471	0.465099	0.237643	0	0	0.0104858	0.00720973	0.00928505	0.00274863	0.0120139	0.00484121	0.0854606	0.052973	0.00929368	0.00853242	0	0.0154639
MPL	0.000396354	0.00294118	0.00508968	0.00654664	0	0	0.00513589	0.00441192	0.00154751	0.000249875	0.00158078	0.00193648	0.00443951	0.00648649	0	0.00113766	0	0.00171821
CDC20	0.0118906	0.00882353	0.00169656	0.000818331	0.0472441	0.05625	0.00213995	0.000645647	0.00340452	0.00724638	0.00189693	0.000968242	0.00887902	0.00756757	0.00185874	0	0.0434783	0.00171821
ELOVL1	0.0539041	0.0352941	0.0758604	0.0702128	0.00787402	0.01875	0.0552108	0.0494996	0.0467348	0.031984	0.0613342	0.0433772	0.289678	0.225946	0.0520446	0.0460751	0.0869565	0.0189003
MED8	0.0372572	0.0205882	0.047746	0.0446809	0.00787402	0.03125	0.0624866	0.0648875	0.0470443	0.0467266	0.0660765	0.048993	0.115427	0.0875676	0.0780669	0.0540387	0	0.0206186
SZT2	0.07174	0.0352941	0.0501697	0.0379705	0	0.0125	0.0995078	0.0576778	0.0711854	0.0272364	0.0490041	0.0371805	0.112098	0.0767568	0.0873606	0.0676906	0	0.0652921
HYI	0.0221958	0.0352941	0.0634998	0.0689034	0	0.00625	0.136529	0.108576	0.0389972	0.0157421	0.159659	0.119868	0.142064	0.112432	0.120818	0.109215	0.347826	0.0498282
PTPRF	0.00792707	0.0235294	0.00945225	0.00834697	0.0393701	0.025	0.149583	0.076294	0.0129991	0.00374813	0.0376225	0.0261425	0.0610433	0.0367568	0.107807	0.0614334	0	0.0360825
KDM4A	0.0154578	0.00588235	0.0235095	0.0184943	0	0	0.0254654	0.0130206	0.0164036	0.007996	0.0167562	0.00793958	0.0244173	0.012973	0.0390335	0.0108077	0	0
AL451062.2	0	0	0	0.000327332	0	0	0.000213995	0.000322824	0.000309502	0.000249875	0	0.000387297	0	0	0	0.000568828	0	0
ST3GAL3	0.0178359	0.0147059	0.025206	0.0171849	0	0.00625	0.0365932	0.0245346	0.0154751	0.00349825	0.0392033	0.0164601	0.0321865	0.0313514	0.0427509	0.0250284	0	0.00687285
ARTN	0.000396354	0	0.000242365	0.000654664	0	0.00625	0.00556388	0.000538039	0.00123801	0	0.0123301	0.00251743	0	0.00108108	0.0111524	0.00739477	0	0.00171821
IPO13	0.00951249	0.00882353	0.00993698	0.00981997	0	0	0.0211855	0.0130206	0.0120706	0.005997	0.0319317	0.00968242	0.0299667	0.0194595	0.0315985	0.0119454	0	0.00343643
DPH2	0.0103052	0.00588235	0.0193892	0.0163666	0.00787402	0.00625	0.0149797	0.0107608	0.0111421	0.037981	0.0192855	0.00929512	0.0299667	0.0151351	0.0148699	0.0102389	0	0.00515464
ATP6V0B	0.350377	0.211765	0.155114	0.189362	0.291339	0.25625	0.194522	0.300226	0.219746	0.172914	0.263358	0.217467	0.297447	0.348108	0.247212	0.304892	0.956522	0.140893
B4GALT2	0.00673801	0.00294118	0.0281144	0.0214403	0.00787402	0.01875	0.045581	0.017002	0.0111421	0.0177411	0.0271894	0.0131681	0.0499445	0.0162162	0.0223048	0.0204778	0	0.0103093
CCDC24	0.00475624	0.0117647	0.0164809	0.0111293	0.015748	0.00625	0.0567088	0.0490692	0.00619003	0.00274863	0.0148593	0.0197521	0.0188679	0.0151351	0.0148699	0.016496	0	0.00515464
SLC6A9	0.000396354	0	0.00169656	0.000654664	0.00787402	0	0.0089878	0.00419671	0.00154751	0.00274863	0.0341448	0.0116189	0.0110988	0.00324324	0.0167286	0.00625711	0	0.00687285
KLF17	0	0	0.000242365	0.000163666	0	0	0.000213995	0.000215216	0	0	0.000316156	0	0	0.00108108	0	0	0	0
DMAP1	0.0340864	0.0205882	0.0528357	0.0502455	0.023622	0.0125	0.0755403	0.0733886	0.0513773	0.0152424	0.061018	0.0584818	0.0876804	0.08	0.070632	0.0654152	0	0.0292096
ERI3	0.0871978	0.0529412	0.0986428	0.0783961	0.00787402	0.0375	0.16927	0.113203	0.0748994	0.0502249	0.139108	0.0877227	0.173141	0.115676	0.163569	0.117179	0.0434783	0.0463918
RNF220	0.0562822	0.0323529	0.318953	0.222586	0	0.01875	0.0333833	0.0330356	0.0476633	0.045977	0.0420487	0.0344694	0.511654	0.368649	0.063197	0.0534699	0	0.0206186
TMEM53	0.0198177	0.00588235	0.0264178	0.0184943	0	0.00625	0.0241815	0.0211988	0.0120706	0.00849575	0.0493203	0.0338885	0.0399556	0.0291892	0.0501859	0.0369738	0	0.0120275
ARMH1	0.0400317	0.0147059	0.00508968	0.00654664	0	0.00625	0.0716884	0.0380932	0.0324977	0.021989	0.0161239	0.0197521	0.0332963	0.0216216	0.027881	0.0159272	0	0.0171821
KIF2C	0.00911613	0	0.00339312	0.001473	0.00787402	0	0.00962979	0.00484235	0.00680904	0.0227386	0.00727158	0.00213013	0.00332963	0.00432432	0.00185874	0.00284414	0	0.00171821
RPS8	0.914388	0.976471	0.977945	0.99329	0.976378	0.98125	0.879735	0.96761	0.924791	0.988506	0.959848	0.984121	0.952275	0.988108	0.908922	0.96132	1	0.97079
BEST4	0.00158541	0.00294118	0.00169656	0.00180033	0	0	0.00620586	0.00441192	0.00464253	0.00149925	0.000948467	0.00290473	0.00443951	0.00108108	0	0.000568828	0	0.00343643
PLK3	0.0503369	0.0294118	0.142753	0.0777414	0.00787402	0	0.0346672	0.0154955	0.10554	0.176412	0.0806197	0.0443455	0.0443951	0.0248649	0.0780669	0.0204778	0.0869565	0.00687285
TCTEX1D4	0.000396354	0	0.000727096	0.00130933	0	0	0.00128397	0.000215216	0.000309502	0.000749625	0.00158078	0	0	0	0	0.000568828	0	0
BTBD19	0.0174396	0.00588235	0.0671352	0.0274959	0	0	0.0483629	0.027978	0.0219746	0.0292354	0.0512172	0.0220759	0.0233074	0.00648649	0.0334572	0.0108077	0	0
PTCH2	0.0824415	0.0352941	0.0334464	0.0397709	0	0.00625	0.0487909	0.0298074	0.0699474	0.0382309	0.0964274	0.0642912	0.0421754	0.0443243	0.0427509	0.0779295	0	0.0463918
EIF2B3	0.131193	0.0470588	0.105671	0.0744681	0.023622	0.03125	0.138883	0.105348	0.116063	0.0794603	0.189061	0.109605	0.153163	0.114595	0.105948	0.0915813	0.173913	0.0463918
HECTD3	0.0186286	0.0176471	0.0242365	0.0220949	0.015748	0.00625	0.0380912	0.0180781	0.0191891	0.0129935	0.0404679	0.0201394	0.0288568	0.0162162	0.0260223	0.0244596	0	0.00859107
UROD	0.0404281	0.0617647	0.0831314	0.0692308	0.0472441	0.05	0.136315	0.140966	0.0532343	0.023988	0.123933	0.112316	0.120977	0.107027	0.113383	0.0921502	0.304348	0.0463918
ZSWIM5	0.0221958	0.0323529	0.0967038	0.0782324	0.00787402	0.00625	0.0772523	0.0546648	0.0584958	0.0154923	0.135631	0.0819132	0.103219	0.0475676	0.0408922	0.0324232	0	0.024055
HPDL	0	0	0.00193892	0.000327332	0	0	0.00256794	0.000860863	0	0.0122439	0.000948467	0.00116189	0.00665927	0.00972973	0.00185874	0.00625711	0	0
MUTYH	0.0103052	0.00588235	0.0196316	0.0181669	0	0.00625	0.0263214	0.0234585	0.0191891	0.00749625	0.028454	0.0211077	0.0199778	0.0216216	0.027881	0.019909	0	0.0103093
AL451136.1	0.000396354	0	0	0.000327332	0	0	0.000427991	0.000322824	0.000309502	0.000249875	0.000632311	0.000387297	0	0.00108108	0	0	0	0.00171821
TOE1	0.0138724	0.00882353	0.025206	0.0220949	0	0.00625	0.0276054	0.0230281	0.0201176	0.0177411	0.0256086	0.0158792	0.0221976	0.0227027	0.0446097	0.0159272	0	0.00687285
TESK2	0.0182323	0.0147059	0.0070286	0.010311	0	0	0.0134817	0.00333584	0.00928505	0.001999	0.0151755	0.00813323	0.0199778	0.0140541	0.00557621	0.00341297	0	0.00687285
CCDC163	0.00356718	0	0.00605914	0.00687398	0	0	0.0102718	0.00570322	0.00278552	0.00149925	0.00474233	0.00619675	0.0166482	0.00648649	0.00743494	0.00170648	0	0.00171821
MMACHC	0.00673801	0	0.00872516	0.00687398	0.00787402	0	0.0134817	0.00742494	0.00557103	0.0029985	0.00916851	0.00542215	0.0277469	0.0194595	0.0204461	0.00967008	0	0.00515464
PRDX1	0.300436	0.314706	0.504605	0.504746	0.433071	0.5375	0.756901	0.709028	0.287837	0.544228	0.527347	0.499613	0.661487	0.618378	0.425651	0.51479	0.652174	0.28866
AKR1A1	0.208086	0.114706	0.120456	0.132079	0.165354	0.13125	0.117269	0.122027	0.115135	0.0942029	0.102434	0.101472	0.140954	0.125405	0.122677	0.124573	0.73913	0.0670103
NASP	0.227903	0.0735294	0.384392	0.251718	0.0472441	0.0375	0.230687	0.169698	0.207676	0.113193	0.216883	0.152208	0.253052	0.139459	0.167286	0.113197	0	0.0756014
CCDC17	0.00317083	0	0.00436258	0.00801964	0	0	0.00727584	0.00376628	0.00309502	0.000749625	0.0028454	0.00154919	0.00554939	0.00108108	0	0.00113766	0	0
GPBP1L1	0.217598	0.0970588	0.258119	0.179214	0.0314961	0.025	0.168628	0.109975	0.215104	0.09995	0.190326	0.100116	0.219756	0.0994595	0.195167	0.109784	0.0869565	0.0670103
TMEM69	0.0388426	0.0117647	0.0334464	0.0361702	0.00787402	0.025	0.0652686	0.0505757	0.0247601	0.0147426	0.0433133	0.028079	0.0532741	0.0324324	0.0223048	0.0375427	0.0434783	0.0206186
IPP	0.0435989	0.0205882	0.0399903	0.0304419	0	0	0.0674085	0.0377704	0.0510678	0.0149925	0.056908	0.0255616	0.123196	0.0616216	0.0724907	0.0585893	0	0.0154639
MAST2	0.0832342	0.0264706	0.13112	0.0621931	0.00787402	0	0.092874	0.0357258	0.0693284	0.061969	0.0973759	0.0449264	0.322974	0.154595	0.144981	0.0620023	0.0434783	0.0154639
PIK3R3	0.00951249	0	0.24794	0.134697	0	0	0.00620586	0.00430432	0.00897555	0.00524738	0.00790389	0.00832688	0.0133185	0.00864865	0.0111524	0.00625711	0	0.0120275
P3R3URF-PIK3R3	0.00396354	0.00294118	0.0208434	0.013748	0	0	0.00128397	0.00258259	0.00247601	0.000749625	0.00252924	0.00367932	0.00110988	0.00540541	0.00185874	0.00511945	0	0.00515464
TSPAN1	0.00237812	0.00294118	0.0239942	0.0193126	0.0314961	0.0125	0.00320993	0.0013989	0.00247601	0.0009995	0.00632311	0.00774593	0.00887902	0.00216216	0.00557621	0.0039818	0.0434783	0.00343643
POMGNT1	0.0241776	0.0529412	0.0484731	0.0476268	0.0314961	0.0125	0.091376	0.0687614	0.0383782	0.017991	0.0727158	0.0371805	0.163152	0.121081	0.115242	0.0858931	0.0434783	0.0463918
LURAP1	0.00753072	0.00588235	0.0232671	0.0238953	0	0	0.0329553	0.0221672	0.00959455	0.0029985	0.0335125	0.0282727	0.144284	0.103784	0.107807	0.0767918	0	0.0223368
RAD54L	0.00634166	0.00294118	0.00436258	0.00163666	0	0	0.0047079	0.00129129	0.00526153	0.00649675	0.0028454	0.000580945	0.00776915	0.00432432	0.00557621	0.00284414	0	0
LRRC41	0.0994847	0.0294118	0.100097	0.0520458	0.023622	0.0125	0.141665	0.0676854	0.09935	0.0452274	0.142902	0.0668087	0.138735	0.0594595	0.13197	0.0477816	0	0.0274914
UQCRH	0.404677	0.197059	0.343674	0.376268	0.338583	0.25625	0.328055	0.275153	0.316001	0.285607	0.357572	0.267428	0.330744	0.371892	0.245353	0.286121	1	0.207904
NSUN4	0.0709473	0.0294118	0.0528357	0.0332242	0.00787402	0	0.0541408	0.0347573	0.0591148	0.0377311	0.0458426	0.0274981	0.0410655	0.0216216	0.0390335	0.0255973	0	0.0154639
FAAH	0.00554895	0.00294118	0.00290839	0.00523732	0.00787402	0.00625	0.0128397	0.0100075	0.00371402	0.00224888	0.0158078	0.0114253	0.017758	0.012973	0.0185874	0.00739477	0	0.00343643
MKNK1	0.126833	0.0558824	0.0877363	0.0571195	0.00787402	0.05	0.0986518	0.0684386	0.140514	0.0542229	0.0822004	0.0480248	0.0599334	0.0389189	0.0947955	0.0540387	0.0434783	0.0360825
MOB3C	0.0178359	0.00882353	0.0281144	0.0230769	0	0	0.0203296	0.0112988	0.0216651	0.0122439	0.0211824	0.00968242	0.0099889	0.00432432	0.0241636	0.00910125	0	0.0103093
ATPAF1	0.0416171	0.0382353	0.0601066	0.0494272	0.023622	0.025	0.105714	0.076832	0.0656144	0.021989	0.0961113	0.0555771	0.116537	0.0778378	0.0817844	0.0654152	0	0.0343643
EFCAB14	0.152992	0.105882	0.229762	0.169394	0.00787402	0.0375	0.120051	0.0771548	0.148561	0.0752124	0.122352	0.0683579	0.146504	0.100541	0.139405	0.0858931	0.130435	0.0721649
CYP4B1	0.000396354	0	0.0460494	0.0379705	0	0	0.00149797	0.000430432	0.000619003	0.000249875	0.00442618	0.00193648	0	0	0.00743494	0.000568828	0	0.00171821
CYP4A11	0	0	0.000242365	0.000490998	0	0	0	0	0	0	0.00663927	0.00290473	0	0	0	0.000568828	0	0
CYP4X1	0.000396354	0.00882353	0.0118759	0.0124386	0.00787402	0.00625	0.00128397	0.0013989	0.000928505	0.000749625	0.114448	0.0449264	0.00221976	0	0.00185874	0.00170648	0	0.00171821
CYP4Z1	0	0.00294118	0.00484731	0.00392799	0	0	0.00149797	0.000215216	0	0	0.00663927	0.00290473	0	0.00216216	0	0.000568828	0	0
PDZK1IP1	0	0	0.000969462	0.00114566	0.362205	0.36875	0	0.000107608	0.000309502	0	0	0	0	0.00108108	0	0	0	0
TAL1	0.00277447	0.00588235	0.0731944	0.0538462	0	0	0.000427991	0.00225977	0.00278552	0.00424788	0.00252924	0.00193648	0.00110988	0	0.00185874	0.00170648	0	0.00343643
STIL	0.020214	0.00588235	0.0113912	0.00589198	0	0.00625	0.00556388	0.00333584	0.0142371	0.0197401	0.00980082	0.00213013	0.00554939	0.00108108	0.00743494	0.000568828	0	0.00171821
CMPK1	0.174396	0.0970588	0.258362	0.263993	0.0708661	0.1	0.123047	0.104057	0.221294	0.0867066	0.233955	0.117157	0.26859	0.203243	0.197026	0.115472	0.347826	0.0687285
FOXD2	0.000396354	0	0.000727096	0.000654664	0	0	0.0166916	0.00764016	0.00216651	0.000749625	0.0271894	0.0191712	0.00332963	0.00540541	0.0204461	0.0187713	0	0.00171821
TRABD2B	0.000792707	0.00588235	0.0353854	0.0220949	0	0	0.0254654	0.0245346	0.0219746	0.00174913	0.010117	0.00852053	0.186459	0.0972973	0.414498	0.263936	0	0.0635739
SLC5A9	0.00158541	0.00588235	0.00848279	0.0101473	0	0	0.0179756	0.0166792	0.00340452	0.0009995	0.0123301	0.00987607	0.036626	0.0291892	0.105948	0.0381115	0	0.00343643
AL109659.3	0	0	0.000727096	0	0	0	0.000641986	0.000107608	0	0	0.000316156	0	0	0	0.00185874	0	0	0
SPATA6	0.0265557	0.05	0.0925836	0.0849427	0	0	0.262358	0.133003	0.0470443	0.0132434	0.108441	0.0751356	0.417314	0.238919	0.526022	0.33959	0	0.080756
AGBL4	0.013476	0.0411765	0.00605914	0.00851064	0.00787402	0.00625	0.19495	0.0727429	0.0129991	0.005997	0.00695542	0.0172347	0.0188679	0.00864865	0.0185874	0.013083	0	0.0137457
BEND5	0.0289338	0.00882353	0.0193892	0.0176759	0	0	0.0303873	0.0195846	0.00340452	0.00174913	0.0208663	0.0195585	0.00443951	0.0172973	0.0223048	0.013083	0	0.00515464
ELAVL4	0.00396354	0.00294118	0.00169656	0.000981997	0	0	0.00192596	0.00107608	0.00309502	0.00324838	0.00189693	0.000968242	0.00221976	0	0.00557621	0.00170648	0	0
FAF1	0.394768	0.173529	0.423897	0.278723	0.0472441	0.03125	0.335759	0.205961	0.441659	0.146177	0.360417	0.203137	0.463929	0.298378	0.449814	0.280432	0.0434783	0.128866
CDKN2C	0.0194213	0.0235294	0.032477	0.0258592	0	0	0.0192596	0.0238889	0.0324977	0.0129935	0.0553272	0.0524787	0.18313	0.154595	0.165428	0.158134	0	0.0395189
C1orf185	0.000792707	0	0.000242365	0.000327332	0	0	0.00106998	0.000322824	0.000619003	0.000249875	0.000948467	0.000580945	0.00443951	0.00216216	0.00185874	0.00113766	0	0
RNF11	0.0943321	0.0911765	0.145662	0.141244	0.015748	0.025	0.164348	0.109114	0.116992	0.0322339	0.219728	0.109024	0.123196	0.0918919	0.172862	0.0671217	0	0.056701
TTC39A	0.00277447	0.00294118	0.00315075	0.00163666	0	0	0.00406591	0.00322824	0.00649954	0	0.0028454	0.00251743	0	0.00108108	0.00185874	0.00227531	0	0.00171821
EPS15	0.45105	0.164706	0.278236	0.244517	0	0.0375	0.300021	0.20693	0.432993	0.190155	0.286753	0.170991	0.26859	0.189189	0.245353	0.196246	0.0869565	0.134021
OSBPL9	0.249306	0.0970588	0.186379	0.125205	0.0314961	0.03125	0.294886	0.181104	0.207366	0.0887056	0.340816	0.171379	0.243063	0.139459	0.328996	0.236064	0	0.0945017
NRDC	0.249703	0.0852941	0.172322	0.130115	0.023622	0.0375	0.248663	0.198537	0.22965	0.0657171	0.209295	0.12471	0.277469	0.184865	0.226766	0.174061	0	0.0876289
RAB3B	0.00158541	0.00588235	0.00290839	0.00196399	0	0	0.0228975	0.00828581	0.00309502	0.00674663	0.00474233	0.00232378	0.00332963	0.00216216	0.00371747	0.00170648	0	0.00343643
TXNDC12	0.051526	0.0147059	0.0734367	0.0666121	0.00787402	0	0.046009	0.0358334	0.0609718	0.0149925	0.0417325	0.0234314	0.063263	0.0367568	0.0464684	0.0432309	0	0.024055
KTI12	0.00990884	0.00588235	0.0254484	0.0202946	0	0	0.0282474	0.0222748	0.0176416	0.0244878	0.0404679	0.017622	0.017758	0.0205405	0.0297398	0.0159272	0	0.00515464
BTF3L4	0.157352	0.108824	0.121425	0.138953	0.0787402	0.05625	0.170768	0.153556	0.133086	0.101449	0.187796	0.135747	0.193119	0.151351	0.167286	0.12116	0.478261	0.0635739
ZFYVE9	0.0138724	0.0441176	0.147601	0.0998363	0.0314961	0.01875	0.240531	0.130098	0.0581863	0.00974513	0.151122	0.0908211	0.175361	0.102703	0.163569	0.096132	0	0.0670103
CC2D1B	0.0321046	0.0117647	0.0295686	0.0175123	0	0	0.0404451	0.0166792	0.0359022	0.0089955	0.0278217	0.0102634	0.0743618	0.0237838	0.0446097	0.016496	0	0.00515464
ORC1	0.00713436	0	0.00387785	0.001473	0.00787402	0.00625	0.00492189	0.00290541	0.00309502	0.007996	0.000948467	0.00135554	0.00554939	0.00216216	0.00743494	0.00170648	0	0.00171821
PRPF38A	0.0959176	0.0647059	0.133543	0.126023	0.015748	0.01875	0.133747	0.107285	0.10585	0.0554723	0.0973759	0.0720372	0.115427	0.0962162	0.1171	0.0858931	0.0434783	0.0378007
TUT4	0.417757	0.164706	0.198013	0.163011	0	0.025	0.521507	0.306575	0.376354	0.103198	0.214353	0.158792	0.266371	0.176216	0.249071	0.211604	0	0.130584
GPX7	0.0475624	0.0235294	0.0208434	0.0202946	0.00787402	0	0.137385	0.122135	0.0470443	0.0149925	0.0401518	0.0387297	0.0288568	0.0324324	0.0297398	0.0500569	0.0434783	0.0103093
SHISAL2A	0.19461	0.0117647	0.00387785	0.00376432	0	0	0.0860261	0.0312063	0.08697	0.0129935	0.00379387	0.00677769	0.00776915	0.00216216	0.00371747	0.00568828	0	0.00859107
COA7	0.0273484	0.00294118	0.0213282	0.0180033	0	0.0125	0.0350952	0.0276552	0.0176416	0.0217391	0.0262409	0.0164601	0.0255272	0.0140541	0.0185874	0.016496	0	0.00343643
ZYG11B	0.0967103	0.0647059	0.101066	0.0905074	0	0.01875	0.179328	0.0903906	0.0934695	0.0247376	0.130256	0.0660341	0.190899	0.0940541	0.17658	0.0813424	0	0.04811
ZYG11A	0.025763	0.00294118	0.00363548	0.00130933	0	0	0.0121977	0.0027978	0.00371402	0.0009995	0.00347771	0.00213013	0.0099889	0.00216216	0.00557621	0.00227531	0	0
ECHDC2	0.0642093	0.102941	0.115851	0.091653	0.0708661	0.0125	0.484699	0.361024	0.127205	0.0332334	0.128675	0.150271	0.195339	0.16973	0.16171	0.195108	0	0.128866
SCP2	0.175585	0.179412	0.395298	0.357119	0.0787402	0.16875	0.280762	0.194555	0.246054	0.0872064	0.307303	0.192293	0.235294	0.222703	0.433086	0.336746	0.565217	0.121993
PODN	0	0.00294118	0.0169656	0.00785597	0	0	0.00192596	0.00215216	0.00402352	0.000249875	0.00727158	0.00193648	0.00332963	0.00216216	0.070632	0.036405	0	0.00343643
SLC1A7	0	0	0	0.000654664	0	0	0	0.000322824	0.000309502	0.00049975	0.000948467	0.000193648	0	0.00108108	0	0.000568828	0	0
CPT2	0.0182323	0.0147059	0.02254	0.0126023	0.023622	0.00625	0.0323133	0.0175401	0.0284742	0.0107446	0.0379387	0.0127808	0.0510544	0.0302703	0.0371747	0.0147895	0.130435	0.00859107
CZIB	0.0336901	0.0529412	0.111973	0.123077	0.00787402	0.03125	0.147443	0.158399	0.0699474	0.0287356	0.172621	0.145043	0.132075	0.121081	0.128253	0.141069	0	0.0274914
MAGOH	0.124851	0.0882353	0.181774	0.174795	0.0551181	0.0875	0.135459	0.168084	0.174868	0.112944	0.207398	0.155693	0.137625	0.141622	0.150558	0.156997	0.0869565	0.0584192
LRP8	0.0261593	0	0.0109064	0.00360065	0	0.00625	0.0089878	0.00215216	0.0346642	0.0424788	0.00221309	0.000580945	0.00887902	0.00216216	0.00371747	0.00284414	0	0
GLIS1	0.00317083	0.0323529	0.00508968	0.00556465	0	0	0.312219	0.0906058	0.00464253	0.00249875	0.00758773	0.0187839	0.0099889	0.0108108	0.00557621	0.013083	0	0.0395189
NDC1	0.0539041	0.0382353	0.0344159	0.0286416	0	0.00625	0.043227	0.0231357	0.0482823	0.047976	0.034461	0.0139427	0.0754717	0.0356757	0.0501859	0.0273038	0.0434783	0.0171821
YIPF1	0.0344828	0.00882353	0.0307804	0.0242226	0.00787402	0.0125	0.044725	0.0309911	0.0346642	0.013993	0.046791	0.0249806	0.0332963	0.027027	0.0557621	0.0278726	0	0.0154639
DIO1	0.00713436	0	0.00581677	0.00196399	0	0	0.0141237	0.005488	0.00711854	0.00124938	0.00411002	0.00309837	0.00776915	0	0.00743494	0.0039818	0	0.00171821
HSPB11	0.136742	0.105882	0.0758604	0.0844517	0.0629921	0.10625	0.190884	0.172603	0.145466	0.0594703	0.148593	0.12684	0.0987791	0.0767568	0.109665	0.108077	0.173913	0.0841924
LRRC42	0.013476	0.00294118	0.0220553	0.0153846	0.00787402	0.00625	0.0612027	0.0415366	0.0176416	0.0124938	0.0388871	0.0273044	0.0255272	0.027027	0.0408922	0.0261661	0	0.0171821
LDLRAD1	0	0	0.000242365	0.000327332	0	0	0.000427991	0.000645647	0	0.000249875	0.000948467	0.000193648	0	0	0.00185874	0.000568828	0	0
TMEM59	0.259612	0.311765	0.49491	0.531424	0.417323	0.475	0.752621	0.764769	0.362736	0.169665	0.615555	0.569713	0.568257	0.503784	0.572491	0.564278	0.347826	0.25945
AL353898.3	0.00435989	0.00588235	0.00121183	0.00261866	0	0	0.00663385	0.00484235	0.00464253	0.0009995	0.00316156	0.00213013	0.00221976	0.00216216	0.00371747	0.0039818	0	0
TCEANC2	0.0435989	0.00882353	0.0220553	0.0191489	0.00787402	0	0.0355232	0.0235661	0.0309502	0.009995	0.020234	0.0135554	0.0244173	0.0205405	0.0260223	0.0170648	0	0.00343643
AL357673.1	0.000792707	0	0.00412021	0.000490998	0	0	0.00235395	0.00129129	0.00123801	0.00049975	0	0.000580945	0	0	0.00371747	0.000568828	0	0.00171821
CYB5RL	0.00832342	0.00882353	0.0157538	0.00981997	0	0	0.0119837	0.00796298	0.00928505	0.00124938	0.0120139	0.0056158	0.00776915	0.00648649	0.0130112	0.00455063	0	0.00515464
MRPL37	0.039239	0.0147059	0.060349	0.0494272	0.0551181	0.04375	0.0704045	0.0546648	0.0417827	0.0382309	0.061018	0.0497676	0.0488346	0.0572973	0.0520446	0.0449374	0.0869565	0.0120275
SSBP3	0.116924	0.0735294	0.159961	0.101146	0.015748	0.0125	0.284614	0.132788	0.126277	0.134433	0.230161	0.117545	0.166482	0.108108	0.14684	0.130262	0.0869565	0.0721649
ACOT11	0.0217994	0.0294118	0.00848279	0.00441899	0.00787402	0.0125	0.125187	0.0496072	0.0145466	0.00324838	0.00505849	0.0121998	0.0099889	0.0118919	0.0613383	0.023322	0.0434783	0.0137457
FAM151A	0.000792707	0	0.000727096	0.000818331	0	0	0.0119837	0.00613365	0.00154751	0.000249875	0.000632311	0.00174284	0.00110988	0.00108108	0	0.00284414	0	0.00171821
MROH7	0.00277447	0	0.000969462	0.000490998	0	0.00625	0.00855981	0.00225977	0.00185701	0.00049975	0	0.000774593	0	0.00108108	0	0.00227531	0	0.00515464
MROH7-TTC4	0.00158541	0.00294118	0.000242365	0.000490998	0	0	0.0119837	0.00494996	0	0.000249875	0.000632311	0.00116189	0	0.00216216	0.00371747	0.00341297	0	0.00515464
TTC4	0.00634166	0.00294118	0.00460494	0.0106383	0	0	0.00855981	0.0102227	0.00742804	0.0049975	0.00822004	0.00677769	0.0110988	0.00972973	0.0111524	0.013083	0.0434783	0.00515464
PARS2	0.00237812	0	0.00363548	0.00376432	0	0	0.0092018	0.0068869	0.00309502	0.00224888	0.00600696	0.00445391	0.00887902	0.00756757	0.0130112	0.00796359	0	0
TTC22	0.00356718	0	0.000242365	0.000163666	0	0	0.00171196	0.000215216	0.0102136	0.0009995	0	0.000193648	0.00110988	0	0	0	0	0.00171821
LEXM	0.00118906	0	0.000242365	0	0	0	0.000213995	0.000215216	0.00123801	0.0009995	0	0.000193648	0	0	0	0	0	0.00171821
DHCR24	0.0051526	0.0176471	0.0232671	0.0212766	0.0393701	0.025	0.0089878	0.00850102	0.00588053	0.00949525	0.0205501	0.0135554	0.0965594	0.0389189	0.0260223	0.00853242	0.0869565	0.00859107
PCSK9	0	0	0.000242365	0	0	0	0	0.000215216	0	0	0.000632311	0	0	0	0.00185874	0	0	0
USP24	0.305985	0.0294118	0.118032	0.0913257	0.015748	0.03125	0.153221	0.0779081	0.195296	0.0877061	0.122036	0.0524787	0.127636	0.0497297	0.128253	0.0847554	0.130435	0.0549828
AC119674.2	0.0126833	0.0588235	0.321861	0.196727	0.00787402	0.00625	0.373636	0.188529	0.0216651	0.0102449	0.0471072	0.0522851	0.170921	0.0767568	0.100372	0.0676906	0	0.0378007
PLPP3	0.026952	0.120588	0.496365	0.471522	0.015748	0.00625	0.782153	0.562251	0.0662334	0.0337331	0.105596	0.185515	0.376249	0.318919	0.167286	0.200796	0	0.118557
PRKAA2	0.00118906	0.0176471	0.00460494	0.00736498	0	0	0.0547828	0.0303454	0.00154751	0.000749625	0.123301	0.0668087	0.00332963	0.00540541	0.0260223	0.0193402	0	0
FYB2	0	0	0.000242365	0	0	0	0.00149797	0.000645647	0	0	0	0	0	0	0	0	0	0
C8B	0	0	0	0	0	0	0.000213995	0.000322824	0.000309502	0.000249875	0	0	0	0	0.00185874	0	0	0
DAB1	0.0503369	0.0411765	0.0395056	0.0399345	0	0.01875	0.290178	0.281179	0.083875	0.0164918	0.0673411	0.0731991	0.110988	0.0594595	0.297398	0.177474	0	0.0876289
OMA1	0.0455807	0.0205882	0.0169656	0.0209493	0.00787402	0	0.0419431	0.0330356	0.0355927	0.011994	0.0303509	0.0220759	0.0443951	0.0324324	0.0427509	0.0267349	0	0.0120275
TACSTD2	0.00832342	0.0147059	0.0135725	0.014239	0.582677	0.55625	0.00320993	0.00204455	0.00959455	0.001999	0.00126462	0.00116189	0.0188679	0.00972973	0	0	0	0.00343643
MYSM1	0.135157	0.0441176	0.106883	0.0878887	0.00787402	0.03125	0.123261	0.0666093	0.122563	0.0432284	0.0945305	0.0507359	0.104329	0.0594595	0.137546	0.0631399	0.0434783	0.0378007
JUN	0.529925	0.679412	0.842705	0.828969	0.866142	0.84375	0.650974	0.436888	0.613123	0.764868	0.914322	0.935902	0.798002	0.796757	0.814126	0.666098	0.304348	0.85567
FGGY	0.131589	0.0352941	0.0884634	0.0517185	0.015748	0.00625	0.156003	0.0974927	0.092541	0.0207396	0.0897882	0.0681642	0.172031	0.100541	0.107807	0.103527	0	0.0292096
HOOK1	0.0110979	0.00588235	0.000242365	0.000654664	0	0.0125	0.00171196	0.00118369	0.0136181	0.00224888	0.000632311	0.000193648	0.00443951	0.00108108	0.00185874	0	0	0.00171821
CYP2J2	0.000792707	0	0.000242365	0	0	0.00625	0.00128397	0.000538039	0.000928505	0	0.000316156	0.000580945	0.155383	0.0605405	0.00743494	0.00511945	0	0
C1orf87	0.000396354	0.00294118	0.000484731	0.000490998	0	0	0.00171196	0.00107608	0.000928505	0.00049975	0.00126462	0.000193648	0	0	0	0.000568828	0	0
NFIA	0.0764962	0.0882353	0.60858	0.491326	0.110236	0.05	0.195164	0.106962	0.165583	0.0672164	0.295922	0.164407	0.532741	0.366486	0.405204	0.337315	0	0.11512
TM2D1	0.1522	0.0941176	0.145662	0.200327	0.0629921	0.025	0.239247	0.269235	0.146394	0.0712144	0.198862	0.168861	0.227525	0.221622	0.223048	0.229238	0.0869565	0.0670103
PATJ	0.186286	0.0735294	0.09016	0.0653028	0.0472441	0.10625	0.156645	0.103949	0.259981	0.0349825	0.121088	0.0772657	0.193119	0.116757	0.0855019	0.0750853	0	0.0670103
L1TD1	0.00475624	0.00294118	0.00242365	0.001473	0	0	0.00406591	0.00312063	0.00247601	0.000749625	0.00537464	0.00406662	0.0299667	0.0227027	0.0334572	0.00796359	0	0.00171821
KANK4	0.00237812	0.00882353	0.0169656	0.00883797	0	0	0.00684785	0.00667169	0.0105231	0.00549725	0.0281378	0.0145236	0.847947	0.621622	0.148699	0.0551763	0	0.0120275
USP1	0.0808561	0.05	0.0770722	0.0947627	0.023622	0.01875	0.0855981	0.0825352	0.0928505	0.0687156	0.0945305	0.0761038	0.134295	0.114595	0.10223	0.0932878	0.0434783	0.0378007
DOCK7	0.0848197	0.132353	0.029811	0.0425532	0.00787402	0.0125	0.281404	0.134079	0.09316	0.0309845	0.112235	0.0753292	0.347392	0.215135	0.358736	0.261661	0	0.130584
ANGPTL3	0	0	0	0	0	0	0.000213995	0.000322824	0.000928505	0	0.000632311	0.000387297	0	0	0.00185874	0.00227531	0	0
AL138847.2	0.000396354	0	0	0	0	0	0.000213995	0.000107608	0	0	0	0	0	0.00216216	0	0	0	0.00171821
ATG4C	0.121284	0.0617647	0.0717402	0.0675941	0.023622	0.00625	0.092018	0.0534811	0.0677809	0.0214893	0.0641796	0.0362122	0.105438	0.0562162	0.098513	0.0483504	0	0.0343643
FOXD3	0.000792707	0.00882353	0.000484731	0.00229133	0	0	0.00149797	0.00150651	0.0194986	0.00249875	0.000948467	0.00193648	0.140954	0.0659459	0.226766	0.159272	0	0.032646
ALG6	0.058264	0.0117647	0.0382937	0.0481178	0.015748	0.01875	0.044939	0.0344345	0.0578768	0.017991	0.0312994	0.020914	0.0688124	0.0475676	0.0855019	0.0534699	0	0.0206186
ITGB3BP	0.112168	0.0470588	0.113185	0.125532	0.0314961	0.03125	0.132035	0.12009	0.10585	0.0392304	0.10939	0.084818	0.122087	0.0778378	0.0873606	0.092719	0.0434783	0.032646
EFCAB7	0.0321046	0.0264706	0.0346583	0.0283142	0	0	0.101434	0.0494996	0.0324977	0.0142429	0.0550111	0.0276917	0.0665927	0.027027	0.0762082	0.0437998	0	0.0120275
PGM1	0.0396354	0.0352941	0.0353854	0.0230769	0.0314961	0.04375	0.101434	0.0582159	0.0535438	0.0254873	0.0328802	0.0263362	0.0599334	0.04	0.0613383	0.0301479	0	0.0206186
ROR1	0.0265557	0.0264706	0.017935	0.0176759	0	0.00625	0.237535	0.0774777	0.0414732	0.0149925	0.0423648	0.0422153	0.0199778	0.0118919	0.154275	0.0824801	0	0.0257732
UBE2U	0.000396354	0	0.000242365	0.00130933	0	0	0.000855981	0.00129129	0.000619003	0.000249875	0.000316156	0.00213013	0.00110988	0	0	0.00227531	0	0.00343643
CACHD1	0.00753072	0.0323529	0.437227	0.30982	0	0.01875	0.145303	0.0582159	0.00959455	0.00424788	0.104331	0.0439582	0.00887902	0.00540541	0.0167286	0.0102389	0	0.0206186
RAVER2	0.013476	0.0294118	0.0727096	0.0559738	0	0.00625	0.0879521	0.0562789	0.0176416	0.00474763	0.0256086	0.0222696	0.00887902	0.0118919	0.0371747	0.0472127	0	0.0309278
JAK1	0.51962	0.25	0.412991	0.396072	0.015748	0.05	0.6315	0.580867	0.524605	0.208396	0.569712	0.474826	0.36071	0.345946	0.30855	0.430034	0.0434783	0.25945
AK4	0.0059453	0.0117647	0.0256907	0.0379705	0.00787402	0.01875	0.0534988	0.0343269	0.00278552	0.0272364	0.00695542	0.0118125	0.0210877	0.027027	0.00185874	0.00568828	0	0.00687285
DNAJC6	0.00753072	0.0323529	0.00848279	0.00474632	0	0	0.0106998	0.00968471	0.0216651	0.007996	0.0369902	0.0164601	0.278579	0.15027	0.130112	0.0836177	0	0.0171821
LEPROT	0.090765	0.147059	0.41808	0.408511	0.0314961	0.025	0.459234	0.394706	0.107707	0.0589705	0.433133	0.310999	0.187569	0.20973	0.340149	0.391923	0.478261	0.128866
LEPR	0.0233849	0.0647059	0.259816	0.242553	0.00787402	0.00625	0.115343	0.08727	0.0340452	0.0089955	0.0395194	0.0377614	0.0899001	0.0475676	0.0762082	0.0341297	0.173913	0.0274914
PDE4B	0.659929	0.173529	0.04508	0.0400982	0.00787402	0	0.608817	0.339395	0.521201	0.229385	0.062915	0.0826878	0.017758	0.0486486	0.122677	0.131968	0.0434783	0.164948
SGIP1	0.0051526	0.0147059	0.0419292	0.0453355	0	0.00625	0.0286754	0.0867319	0.00588053	0.003998	0.542523	0.289892	0.00332963	0.0162162	0.00743494	0.016496	0	0.0189003
TCTEX1D1	0.00792707	0.00294118	0.0276297	0.0217676	0	0	0.00171196	0.00215216	0.00123801	0	0.00632311	0.00290473	0	0.00108108	0	0.00113766	0	0.00171821
DNAI4	0.00673801	0.0294118	0.027872	0.0255319	0	0.00625	0.103146	0.0620897	0.0129991	0.003998	0.0559595	0.0304028	0.0588235	0.0378378	0.0817844	0.0335609	0	0.0206186
MIER1	0.212446	0.1	0.144935	0.183306	0.0314961	0.0125	0.209501	0.169698	0.252244	0.14093	0.221309	0.173896	0.156493	0.118919	0.157993	0.144482	0	0.0721649
SLC35D1	0.090765	0.0323529	0.04508	0.0314239	0.015748	0	0.104002	0.049392	0.117611	0.0387306	0.0562757	0.0325329	0.0843507	0.0410811	0.0613383	0.0483504	0	0.0257732
C1orf141	0.00277447	0	0.00145419	0.000818331	0	0	0.00256794	0.00204455	0.0167131	0.0029985	0.00221309	0.00116189	0.00443951	0	0	0.000568828	0	0
IL23R	0.00237812	0	0.00242365	0.00212766	0	0	0.00192596	0.00161412	0.0464253	0.017991	0.00347771	0.000387297	0	0	0.00185874	0.00284414	0	0
IL12RB2	0.0162505	0.00294118	0.00896752	0.00540098	0	0.00625	0.00791783	0.00753255	0.143609	0.278861	0.0028454	0.00406662	0.0133185	0.012973	0.0130112	0.00967008	0	0.00515464
SERBP1	0.289338	0.229412	0.512603	0.522095	0.0866142	0.1125	0.292746	0.303024	0.332405	0.384558	0.306355	0.255229	0.402886	0.407568	0.321561	0.327645	0.434783	0.161512
GADD45A	0.045977	0	0.102278	0.0842881	0.00787402	0.025	0.0605607	0.0266868	0.0745899	0.151674	0.0866266	0.0511232	0.125416	0.0756757	0.0650558	0.0335609	0	0.0103093
GNG12	0.00792707	0.05	0.167717	0.149427	0.015748	0.05	0.0950139	0.0599376	0.0253791	0.0192404	0.145748	0.0782339	0.158713	0.0940541	0.297398	0.192264	0	0.0549828
DIRAS3	0.00198177	0	0.000484731	0.00327332	0.00787402	0.00625	0.0256794	0.0185086	0.00402352	0.0029985	0.00158078	0.00309837	0.0654828	0.0356757	0.0539033	0.0119454	0	0.00343643
WLS	0.0753072	0.102941	0.0581677	0.0504092	0.015748	0.025	0.322063	0.188099	0.098731	0.0582209	0.110022	0.0890782	0.0732519	0.0572973	0.185874	0.189989	0	0.0721649
RPE65	0.000792707	0.00294118	0.000242365	0	0	0	0.000427991	0.000430432	0.000619003	0	0.00126462	0.000387297	0	0	0.00185874	0	0	0
DEPDC1	0.00634166	0.00294118	0.000969462	0.000163666	0.00787402	0.0125	0.000855981	0.000430432	0.00123801	0.00149925	0.00316156	0.000193648	0	0	0	0.000568828	0.0434783	0
LRRC7	0.013476	0.00882353	0.00896752	0.01473	0	0	0.0231115	0.0292693	0.0185701	0.00624688	0.0196016	0.0245933	0.677026	0.527568	0.0297398	0.039818	0	0.0257732
LRRC40	0.0737218	0.0323529	0.0492002	0.0504092	0.00787402	0.00625	0.0738284	0.0451953	0.0547818	0.0289855	0.0866266	0.0367932	0.0610433	0.0637838	0.104089	0.0517634	0	0.024055
SRSF11	0.313912	0.244118	0.38318	0.396399	0.0944882	0.11875	0.496041	0.429248	0.382854	0.19915	0.351249	0.308675	0.417314	0.36	0.407063	0.370876	0.130435	0.168385
ANKRD13C	0.132778	0.0735294	0.107853	0.103273	0.023622	0.0125	0.200086	0.122673	0.159703	0.0569715	0.144167	0.0797831	0.199778	0.111351	0.14684	0.112628	0	0.04811
CTH	0.00951249	0.0117647	0.0063015	0.00736498	0	0	0.0209715	0.00936189	0.0133086	0.0134933	0.0107493	0.00852053	0.0355161	0.0140541	0.0111524	0.0170648	0	0.00515464
PTGER3	0.00356718	0.0117647	0.00315075	0.00523732	0	0.00625	0.0494329	0.0647799	0.00557103	0.00224888	0.208663	0.0850116	0.00665927	0.00108108	0.00185874	0.00910125	0	0.0137457
ZRANB2	0.224732	0.261765	0.199952	0.241244	0.0393701	0.05	0.52386	0.478855	0.247911	0.167416	0.278849	0.273431	0.295228	0.282162	0.328996	0.303185	0	0.158076
NEGR1	0.0245739	0.0558824	0.0106641	0.0153846	0.015748	0	0.278408	0.200796	0.0581863	0.0134933	0.0161239	0.0511232	0.309656	0.281081	0.639405	0.510808	0.0434783	0.204467
LRRIQ3	0.00753072	0.00588235	0.00678623	0.00621931	0	0.00625	0.0203296	0.00936189	0.00773754	0.00149925	0.0120139	0.00309837	0.00554939	0.00108108	0.00557621	0.00113766	0	0.00343643
FPGT	0.0166468	0.0176471	0.017935	0.0245499	0	0.0125	0.047507	0.0344345	0.0157846	0.00774613	0.0414164	0.0228505	0.0255272	0.0172973	0.0483271	0.0238908	0	0.00343643
FPGT-TNNI3K	0.00396354	0.00294118	0.00508968	0.00458265	0	0	0.0196876	0.00516518	0.00154751	0.000749625	0.010117	0.00309837	0.0199778	0.00756757	0.00743494	0.00455063	0	0
TNNI3K	0.000792707	0	0.000727096	0.000818331	0	0	0.00192596	0.0026902	0	0.00049975	0.00379387	0.00135554	0.00443951	0.00216216	0.00185874	0.00170648	0	0
LRRC53	0.000396354	0	0.000969462	0.000163666	0	0	0.00556388	0.0013989	0.000309502	0	0.000948467	0	0.00221976	0.00108108	0	0.000568828	0	0
ERICH3	0.00277447	0	0.000484731	0.000163666	0	0	0.0252514	0.00925428	0.000619003	0.00124938	0.000316156	0.000193648	0.0110988	0.00108108	0.00929368	0.00170648	0	0
CRYZ	0.0356718	0.05	0.0215705	0.0342062	0.023622	0.0375	0.156217	0.1075	0.0417827	0.0089955	0.0799874	0.052866	0.045505	0.0432432	0.0613383	0.0432309	0	0.0274914
TYW3	0.0737218	0.0558824	0.077557	0.0836334	0.015748	0.03125	0.138241	0.110836	0.0603528	0.063968	0.101802	0.0801704	0.115427	0.0886486	0.0799257	0.0642776	0.0434783	0.0378007
LHX8	0.00277447	0.0205882	0.00339312	0.00441899	0	0	0.184678	0.0667169	0.00340452	0.00174913	0.0692381	0.0544152	0.00221976	0.00648649	0.00371747	0.00511945	0	0.00515464
SLC44A5	0.0733254	0.0617647	0.0172079	0.0235679	0.023622	0.01875	0.246095	0.148714	0.0420922	0.00674663	0.0281378	0.0234314	0.0133185	0.0183784	0.0148699	0.0187713	0	0.032646
ACADM	0.131986	0.0823529	0.103248	0.11784	0.015748	0.04375	0.180826	0.137415	0.108326	0.0384808	0.12172	0.0830751	0.1798	0.112432	0.139405	0.11661	0.26087	0.0378007
RABGGTB	0.0982957	0.0176471	0.0824043	0.0869067	0.0393701	0	0.0879521	0.0626278	0.0916125	0.0607196	0.102751	0.0449264	0.137625	0.103784	0.104089	0.0767918	0.26087	0.0360825
MSH4	0.00356718	0.00294118	0.0070286	0.00409165	0	0	0.00406591	0.00290541	0.00402352	0.00349825	0.00632311	0.00387297	0.0166482	0.00648649	0.0167286	0.00682594	0	0.00343643
ASB17	0.000792707	0	0.00218129	0.000490998	0	0	0.00106998	0.00107608	0.000928505	0.000249875	0.000316156	0.000968242	0.00110988	0	0.00371747	0.00170648	0	0
ST6GALNAC3	0.15973	0.0558824	0.817499	0.654173	0	0.01875	0.180398	0.0734962	0.0804704	0.021989	0.0167562	0.0358249	0.140954	0.105946	0.349442	0.268487	0	0.116838
ST6GALNAC5	0.00634166	0.0323529	0.00654387	0.0153846	0.00787402	0.0125	0.520651	0.272571	0.0383782	0.00924538	0.0205501	0.0786212	0.284129	0.154595	0.509294	0.403868	0	0.128866
PIGK	0.0657947	0.00882353	0.065681	0.0718494	0.023622	0.0125	0.134175	0.0801679	0.0860415	0.0154923	0.132785	0.0573199	0.18535	0.0940541	0.184015	0.0972696	0.347826	0.0223368
AK5	0.0051526	0	0.00315075	0.00474632	0	0	0.0239675	0.00914667	0.0120706	0.00574713	0.0278217	0.0127808	0.267481	0.149189	0.159851	0.102958	0.869565	0.0343643
ZZZ3	0.180341	0.0470588	0.181774	0.136334	0.023622	0.0375	0.221913	0.137415	0.182606	0.118191	0.148277	0.094694	0.258602	0.165405	0.185874	0.14562	0.217391	0.0927835
USP33	0.169639	0.0882353	0.150994	0.129624	0.00787402	0.025	0.267494	0.17723	0.190034	0.0722139	0.173569	0.113865	0.208657	0.138378	0.282528	0.203641	0.0869565	0.0687285
MIGA1	0.123266	0.05	0.0991275	0.096072	0.015748	0.0125	0.150011	0.103519	0.126586	0.0437281	0.139425	0.0838497	0.17758	0.12	0.115242	0.118316	0	0.0429553
NEXN	0.0114943	0.0176471	0.0113912	0.0130933	0	0.00625	0.143163	0.133864	0.0191891	0.00724638	0.215302	0.154144	0.0188679	0.027027	0.0223048	0.0159272	0	0.0171821
FUBP1	0.260008	0.108824	0.163597	0.138953	0.015748	0.0125	0.255082	0.160336	0.24822	0.15942	0.174834	0.098567	0.18202	0.115676	0.137546	0.115472	0.173913	0.0687285
DNAJB4	0.0321046	0.0411765	0.10349	0.126841	0.0314961	0	0.176118	0.12192	0.0436397	0.0187406	0.236484	0.131294	0.0610433	0.0778378	0.0539033	0.0489192	0	0.0257732
GIPC2	0.012287	0.0117647	0.227096	0.207529	0.00787402	0.0125	0.0834582	0.043366	0.0198081	0.0142429	0.0815681	0.0650658	0.0277469	0.0248649	0.0185874	0.0193402	0	0.0120275
PTGFR	0.00237812	0	0.00242365	0.00245499	0	0	0.144875	0.0596148	0.00247601	0.00149925	0.00158078	0.0056158	0.00665927	0.00648649	0.00743494	0.00284414	0	0.00343643
IFI44L	0.262782	0.220588	0.677896	0.636825	0	0.0375	0.358442	0.379533	0.280409	0.117691	0.241543	0.242448	0.0721421	0.0908108	0.163569	0.133675	0	0.182131
IFI44	0.152596	0.1	0.342705	0.282979	0.015748	0.01875	0.230687	0.161089	0.196843	0.0627186	0.145748	0.103602	0.0621532	0.0637838	0.200743	0.135381	0	0.0756014
ADGRL4	0.0103052	0.0235294	0.814833	0.738953	0.00787402	0.0125	0.0124117	0.0273324	0.0253791	0.0134933	0.0275055	0.021495	0.0221976	0.0248649	0.0483271	0.0278726	0	0.0189003
ADGRL2	0.0103052	0.0411765	0.280175	0.222422	0.0314961	0.0375	0.210357	0.0901754	0.0129991	0.00774613	0.378438	0.18048	0.0210877	0.0248649	0.0315985	0.0392491	0	0.024055
TTLL7	0.00435989	0.0147059	0.00654387	0.00851064	0	0	0.0353092	0.0349726	0.00742804	0.00224888	0.303825	0.178544	0.017758	0.0140541	0.13197	0.114903	0	0.0532646
PRKACB	0.196591	0.0794118	0.0746486	0.0675941	0	0.00625	0.18425	0.108792	0.195605	0.043978	0.193803	0.111348	0.0899001	0.0475676	0.137546	0.0830489	0	0.0652921
SAMD13	0.00237812	0.00588235	0.00799806	0.0119476	0	0	0.00235395	0.00182933	0.00278552	0.0009995	0.00221309	0.00213013	0.0110988	0.012973	0.00743494	0.0039818	0	0.00171821
RPF1	0.090765	0.0294118	0.0916142	0.100818	0.023622	0.01875	0.0607747	0.0826428	0.11173	0.0697151	0.0942144	0.0807514	0.0976693	0.0627027	0.100372	0.0824801	0.0434783	0.0309278
GNG5	0.297265	0.220588	0.377848	0.380524	0.0708661	0.0875	0.198802	0.217798	0.241102	0.197901	0.291812	0.222696	0.27192	0.335135	0.289963	0.37372	0.73913	0.231959
SPATA1	0.0364645	0.0529412	0.0395056	0.0386252	0	0	0.0376632	0.0484235	0.0383782	0.00974513	0.0287702	0.0261425	0.0233074	0.0237838	0.0576208	0.039818	0	0.0137457
CTBS	0.122473	0.0735294	0.0870092	0.0797054	0.00787402	0	0.0860261	0.0630582	0.083875	0.0404798	0.0720835	0.0427963	0.0588235	0.0367568	0.109665	0.0716724	0.0869565	0.0343643
SSX2IP	0.0146651	0.00588235	0.00824043	0.00801964	0	0	0.0109138	0.00720973	0.0164036	0.00724638	0.0126462	0.00852053	0.0688124	0.0335135	0.0167286	0.00796359	0	0.00171821
LPAR3	0.00237812	0.00588235	0.000969462	0.000818331	0	0.0125	0.0156217	0.00527279	0.00154751	0.000749625	0.0113816	0.00445391	0.00110988	0.00540541	0	0.00284414	0	0.00343643
MCOLN2	0.168054	0.0205882	0.000242365	0.000490998	0	0	0.00834582	0.00172173	0.112349	0.0784608	0.00221309	0.00135554	0.0188679	0.00432432	0.00557621	0.00113766	0.0434783	0.00171821
DNAI3	0.00554895	0.00882353	0.00242365	0.00261866	0	0	0.00663385	0.00807059	0.0272361	0.00274863	0.00695542	0.00677769	0.0233074	0.012973	0.00929368	0.00455063	0	0.00343643
MCOLN3	0.00158541	0.0176471	0.000727096	0.000981997	0.015748	0.0125	0.00342392	0.000968471	0.00185701	0.000249875	0.0129624	0.00813323	0.0277469	0.012973	0.00185874	0.00113766	0	0.00687285
AL603750.1	0.00118906	0	0.000727096	0.000981997	0	0	0.00534988	0.00172173	0.000619003	0.000249875	0.00474233	0.00348567	0.017758	0.0118919	0.0130112	0.00682594	0	0
SYDE2	0.00158541	0.0147059	0.00218129	0.00392799	0	0	0.0368072	0.0158184	0.00897555	0.00324838	0.0309832	0.0185902	0.112098	0.0475676	0.0520446	0.039818	0	0.0154639
C1orf52	0.0733254	0.05	0.0792535	0.0801964	0.015748	0.00625	0.0988658	0.0811363	0.0801609	0.0422289	0.095479	0.0673896	0.125416	0.0821622	0.109665	0.104096	0	0.0206186
BCL10	0.112564	0.0529412	0.0714978	0.0811784	0.015748	0.00625	0.0594907	0.051867	0.0578768	0.0249875	0.0632311	0.0414407	0.0499445	0.0454054	0.0539033	0.0489192	0.130435	0.0223368
DDAH1	0.0321046	0.00588235	0.0608337	0.0394435	0	0	0.226407	0.12504	0.0157846	0.003998	0.227316	0.111735	0.0699223	0.0367568	0.137546	0.110353	0	0.0292096
CCN1	0.0138724	0.0117647	0.200679	0.120786	0.015748	0.00625	0.468008	0.156462	0.0445682	0.0122439	0.428075	0.244384	0.186459	0.123243	0.282528	0.187713	0	0.0343643
ZNHIT6	0.104241	0.0294118	0.0727096	0.0746318	0	0.00625	0.117911	0.0910363	0.0841845	0.0589705	0.0803035	0.0520914	0.138735	0.0994595	0.0910781	0.0887372	0	0.0223368
COL24A1	0.0126833	0.102941	0.00290839	0.00834697	0	0	0.0415151	0.0491768	0.0133086	0.003998	0.100537	0.0362122	0.0166482	0.0443243	0.00743494	0.0170648	0	0.0498282
ODF2L	0.100277	0.0941176	0.304653	0.221277	0.015748	0.03125	0.198588	0.14753	0.221294	0.049975	0.16693	0.100697	0.0521643	0.0508108	0.1171	0.0824801	0	0.0584192
CLCA2	0.00118906	0	0.000969462	0.000163666	0.149606	0.08125	0.000427991	0.000968471	0.000928505	0	0.000316156	0.000774593	0	0	0	0.000568828	0	0.00171821
CLCA1	0	0	0.000727096	0.000163666	0	0	0.000427991	0.000430432	0	0.000249875	0.000632311	0	0	0	0	0	0	0
CLCA4	0.000396354	0	0.000727096	0.000981997	0.0314961	0.0125	0	0	0.00123801	0	0	0	0	0.00108108	0	0.000568828	0	0
SH3GLB1	0.201348	0.120588	0.299564	0.280524	0.0393701	0.05625	0.180398	0.163134	0.18632	0.0924538	0.223522	0.147947	0.169811	0.137297	0.217472	0.182025	0.130435	0.103093
SELENOF	0.277447	0.176471	0.315802	0.352864	0.0787402	0.13125	0.35352	0.369956	0.2736	0.163418	0.315839	0.269171	0.301887	0.321081	0.349442	0.333902	0.478261	0.134021
HS2ST1	0.152992	0.0441176	0.115851	0.098036	0	0.0125	0.100792	0.0599376	0.122563	0.0424788	0.0999052	0.0487994	0.168701	0.0735135	0.13197	0.0608646	0	0.0395189
AC093155.3	0.00198177	0.00294118	0.000969462	0.000981997	0	0	0.00727584	0.0026902	0.00216651	0.000249875	0.00189693	0.00406662	0.00332963	0.00540541	0.00557621	0.00853242	0	0.00687285
LMO4	0.174396	0.114706	0.0865245	0.109656	0.023622	0.03125	0.206077	0.17906	0.122563	0.0622189	0.144483	0.127808	0.216426	0.252973	0.208178	0.356655	0	0.135739
PKN2	0.28696	0.111765	0.265148	0.222586	0.0393701	0.0375	0.295527	0.212526	0.271433	0.0972014	0.224154	0.152789	0.209767	0.170811	0.291822	0.28157	0.217391	0.0910653
GTF2B	0.287356	0.0764706	0.15681	0.0986907	0.00787402	0.00625	0.115985	0.105994	0.294955	0.11919	0.201075	0.122773	0.145394	0.121081	0.128253	0.137656	0.0434783	0.0532646
KYAT3	0.0864051	0.0323529	0.0782841	0.0579378	0.0314961	0.05	0.168628	0.116109	0.11173	0.0444778	0.104964	0.0731991	0.218646	0.104865	0.169145	0.124005	0.0434783	0.0412371
RBMXL1	0.0340864	0.0147059	0.0339312	0.0353519	0	0.00625	0.0545688	0.0318519	0.0318787	0.017991	0.0559595	0.0307901	0.0954495	0.0756757	0.0613383	0.0517634	0	0.0137457
GBP3	0.0348791	0.0205882	0.0734367	0.0708674	0.00787402	0.00625	0.0933019	0.0611213	0.0637574	0.0189905	0.0742966	0.0375678	0.0466149	0.0302703	0.1171	0.0671217	0	0.024055
GBP1	0.0554895	0.0470588	0.151721	0.131588	0	0	0.089664	0.0771548	0.0733519	0.0429785	0.163136	0.0830751	0.0432852	0.0432432	0.137546	0.0625711	0	0.0171821
GBP2	0.107808	0.111765	0.115366	0.118494	0.00787402	0.025	0.470148	0.377811	0.217889	0.261619	0.225419	0.213981	0.0344062	0.0572973	0.178439	0.176906	0.0869565	0.0687285
GBP7	0.00158541	0.0117647	0.00969462	0.00949264	0	0	0.0331693	0.0372323	0.00247601	0.001999	0.00727158	0.0183966	0	0.00324324	0.00743494	0.00853242	0	0.00859107
GBP4	0.0562822	0.0470588	0.249152	0.262684	0	0.01875	0.130965	0.142042	0.0742804	0.0269865	0.127727	0.117157	0.0255272	0.0324324	0.118959	0.127418	0	0.0412371
GBP5	0.0420135	0.00588235	0.00654387	0.00736498	0.00787402	0	0.00941579	0.0126977	0.103683	0.0374813	0.00790389	0.00677769	0.00110988	0.00324324	0	0.00227531	0	0.00515464
GBP6	0	0	0.00193892	0.000654664	0.0472441	0.025	0.00149797	0.0013989	0.000309502	0.00049975	0.00252924	0.00135554	0.00110988	0	0	0	0	0
LRRC8B	0.0891795	0.0294118	0.0516238	0.0436989	0	0.0125	0.0310293	0.0308835	0.086351	0.189155	0.0499526	0.0222696	0.482797	0.261622	0.167286	0.102389	0.0434783	0.0309278
LRRC8C	0.0356718	0.0176471	0.121667	0.111129	0	0	0.00406591	0.00430432	0.0575673	0.0374813	0.020234	0.00910147	0.0921199	0.0497297	0.0334572	0.0187713	0	0.0223368
AC093423.3	0.00911613	0	0.0121183	0.00949264	0	0	0.00149797	0.00118369	0.0102136	0.00049975	0.00252924	0.00154919	0.0144284	0.00756757	0.00557621	0.00284414	0	0
LRRC8D	0.0293302	0.0117647	0.0101794	0.00900164	0.015748	0.00625	0.00406591	0.0068869	0.0216651	0.0162419	0.00916851	0.00774593	0.0743618	0.0432432	0.0185874	0.00853242	0	0.00171821
ZNF326	0.120095	0.0676471	0.113669	0.103273	0.023622	0.03125	0.118767	0.0837189	0.120087	0.0522239	0.116661	0.0782339	0.18202	0.149189	0.139405	0.11149	0	0.0360825
ZNF644	0.386445	0.0970588	0.249394	0.177905	0.0314961	0.05625	0.210999	0.145378	0.356236	0.169165	0.227948	0.133424	0.409545	0.235676	0.262082	0.208191	0	0.0756014
HFM1	0.0059453	0.0117647	0.0172079	0.0166939	0	0	0.101006	0.0349726	0.00309502	0.00274863	0.0218147	0.0139427	0.0166482	0.0237838	0.0446097	0.0193402	0	0.0120275
CDC7	0.0150614	0	0.0230247	0.013257	0	0	0.0139097	0.00462714	0.0352832	0.0102449	0.0164401	0.00329202	0.0110988	0.0108108	0.0669145	0.0142207	0	0.00171821
TGFBR3	0.00753072	0.00882353	0.478187	0.356465	0	0.00625	0.143377	0.0553104	0.22965	0.0682159	0.0986405	0.0588691	0.236404	0.165405	0.258364	0.142776	0	0.0515464
BRDT	0.000396354	0	0.00315075	0.00523732	0	0	0.00213995	0.00236737	0.00649954	0.00149925	0.00158078	0.00154919	0	0.00432432	0.00185874	0.00341297	0	0.00515464
EPHX4	0.00118906	0	0.0162385	0.0124386	0	0	0.00149797	0.00247498	0.00340452	0.000749625	0.00126462	0.000774593	0.00221976	0	0	0.000568828	0	0.00171821
BTBD8	0.0182323	0.0147059	0.0230247	0.0211129	0.015748	0.00625	0.0864541	0.0404606	0.0263076	0.005997	0.0423648	0.0189775	0.054384	0.0205405	0.0185874	0.013083	0	0.0120275
C1orf146	0.000792707	0	0.000484731	0.000654664	0	0	0.00149797	0.000753255	0.00123801	0	0.000632311	0.000774593	0.00332963	0.00432432	0	0	0	0
GLMN	0.114943	0.0411765	0.0632574	0.0594108	0	0.0125	0.114487	0.0757559	0.146394	0.0704648	0.0657604	0.046282	0.0776915	0.0594595	0.0743494	0.0460751	0	0.0171821
RPAP2	0.145858	0.05	0.133543	0.0875614	0.00787402	0.01875	0.219773	0.117077	0.185701	0.081959	0.135947	0.0741673	0.209767	0.113514	0.167286	0.0995449	0	0.0412371
GFI1	0.00198177	0	0	0.000163666	0	0	0	0.000107608	0.0275457	0.0232384	0	0	0.00110988	0.00108108	0	0	0	0.00171821
EVI5	0.298851	0.123529	0.164081	0.134697	0.0393701	0.025	0.290178	0.181319	0.114516	0.0927036	0.267468	0.14756	0.509434	0.378378	0.44052	0.30603	0	0.128866
RPL5	0.779231	0.923529	0.922443	0.929296	0.905512	0.86875	0.832228	0.836544	0.837821	0.926537	0.862788	0.878582	0.895671	0.942703	0.765799	0.871445	1	0.896907
DIPK1A	0.189061	0.0352941	0.0322346	0.0263502	0	0.01875	0.161566	0.0981384	0.189415	0.0594703	0.133418	0.0735864	0.0221976	0.0302703	0.0241636	0.0278726	0.0434783	0.0343643
MTF2	0.181926	0.0558824	0.151963	0.127005	0	0.0125	0.127113	0.110513	0.16125	0.0687156	0.134366	0.08811	0.152053	0.0886486	0.128253	0.0858931	0	0.032646
TMED5	0.203329	0.05	0.064954	0.0674304	0.015748	0.05	0.10336	0.0800603	0.160322	0.0849575	0.137528	0.0708753	0.099889	0.0767568	0.10223	0.0807736	0	0.0412371
CCDC18	0.131986	0.0558824	0.0290839	0.0237316	0	0	0.0943719	0.0717745	0.093779	0.0464768	0.0442618	0.0364059	0.0876804	0.0605405	0.0743494	0.0574516	0.0869565	0.0154639
DR1	0.0887832	0.0676471	0.0710131	0.0761047	0.0314961	0.0125	0.0708324	0.0561713	0.101207	0.0742129	0.0784066	0.0544152	0.0710322	0.0443243	0.0687732	0.0574516	0	0.032646
FNBP1L	0.0265557	0.0470588	0.296171	0.210311	0.00787402	0	0.117697	0.0791994	0.0244506	0.015992	0.0177047	0.0238187	0.0976693	0.0605405	0.0483271	0.0420933	0.347826	0.0395189
BCAR3	0.135157	0.0382353	0.190742	0.107201	0.0314961	0.00625	0.090092	0.0411062	0.0693284	0.0229885	0.0888397	0.0395043	0.201998	0.101622	0.128253	0.0932878	0.0434783	0.056701
DNTTIP2	0.107412	0.0441176	0.157295	0.102619	0.023622	0.025	0.09159	0.0715592	0.106469	0.09995	0.112235	0.0664214	0.145394	0.107027	0.0855019	0.0802048	0.0434783	0.0189003
GCLM	0.0475624	0.0411765	0.0579254	0.0541735	0.125984	0.1125	0.0669805	0.0521898	0.0813989	0.0507246	0.0499526	0.0304028	0.0577137	0.0378378	0.0539033	0.0346985	0	0.0171821
ABCA4	0.000792707	0.00294118	0.0101794	0.0106383	0.00787402	0	0.00877381	0.00871624	0.000619003	0.00049975	0.00379387	0.00580945	0	0.00108108	0	0.00227531	0	0
ARHGAP29	0.00554895	0.0176471	0.677654	0.640098	0.023622	0.03125	0.0511449	0.11019	0.0229031	0.0122439	0.279798	0.228505	0.0321865	0.0313514	0.0390335	0.0375427	0	0.0292096
ABCD3	0.0745145	0.05	0.0690742	0.0620295	0.00787402	0.01875	0.132035	0.0748951	0.0922315	0.0267366	0.0973759	0.0455074	0.368479	0.219459	0.336431	0.222981	0	0.0670103
F3	0.00435989	0.0117647	0.00436258	0.00507365	0	0	0.120693	0.0811363	0.00959455	0.00224888	0.0347771	0.0211077	0.00554939	0.00432432	0.20632	0.0921502	0	0.00515464
SLC44A3	0.00356718	0.0176471	0.00945225	0.00932897	0	0	0.192382	0.0886689	0.00835655	0.00274863	0.0309832	0.0398916	0.0166482	0.012973	0.0576208	0.0489192	0	0.0154639
CNN3	0.0297265	0.214706	0.66699	0.670704	0.0629921	0.06875	0.716028	0.66308	0.116063	0.0414793	0.603857	0.469597	0.482797	0.387027	0.786245	0.639363	0	0.170103
ALG14	0.0554895	0.0205882	0.0455647	0.0397709	0	0.04375	0.144875	0.121489	0.0290932	0.0167416	0.0730319	0.0608056	0.122087	0.114595	0.124535	0.089306	0	0.0463918
TLCD4	0.00435989	0.00588235	0.00339312	0.00245499	0	0	0.0314573	0.0160336	0.00340452	0.00049975	0.0154916	0.00852053	0.0377358	0.0183784	0.0315985	0.0221843	0	0.00343643
TLCD4-RWDD3	0.00118906	0	0.00218129	0.00229133	0	0	0.00877381	0.00538039	0.00185701	0.00049975	0.00316156	0.00213013	0.0122087	0.00432432	0.00557621	0.00853242	0	0.00171821
RWDD3	0.00475624	0.0176471	0.00266602	0.0150573	0	0.00625	0.0092018	0.0110836	0.00619003	0.00249875	0.0056908	0.00677769	0.00443951	0.012973	0.0148699	0.00967008	0	0.00171821
PTBP2	0.2283	0.211765	0.25618	0.198527	0.0393701	0.0375	0.294672	0.215969	0.216032	0.089955	0.288018	0.180093	0.465039	0.297297	0.302974	0.225825	0	0.12543
DPYD	0.366627	0.244118	0.410325	0.328969	0.133858	0.08125	0.408945	0.259335	0.588672	0.193403	0.352513	0.230054	0.256382	0.15027	0.492565	0.336177	0.347826	0.221649
AC095031.1	0	0	0	0.000163666	0	0	0.000213995	0.000215216	0	0	0.000316156	0.000387297	0	0.00216216	0	0.000568828	0	0
SNX7	0.00951249	0.0470588	0.0588948	0.0509002	0.015748	0.0375	0.109138	0.0689766	0.0157846	0.00549725	0.104015	0.0555771	0.173141	0.157838	0.0947955	0.0790671	0	0.0309278
PLPPR5	0	0.0117647	0.000484731	0.000818331	0	0	0.000641986	0.00107608	0.00185701	0	0	0.000968242	0.00554939	0.00756757	0.00185874	0.00170648	0	0.00343643
PLPPR4	0.000792707	0	0.0235095	0.0214403	0	0	0.000427991	0.000538039	0.00123801	0.000249875	0.0221309	0.00929512	0.00221976	0	0	0.00113766	0	0
PALMD	0.0051526	0.00882353	0.59937	0.510966	0.0314961	0.0375	0.00641986	0.00979232	0.0133086	0.00624688	0.0129624	0.00755229	0.0266371	0.0389189	0.0334572	0.0221843	0	0.0171821
FRRS1	0.0154578	0.00294118	0.0254484	0.0566285	0	0	0.0207575	0.0107608	0.00990405	0.0029985	0.0151755	0.00697134	0.00221976	0.00324324	0.00371747	0.00227531	0.347826	0.00859107
AGL	0.0776853	0.0323529	0.0339312	0.0400982	0.00787402	0	0.0990798	0.0555257	0.0745899	0.0212394	0.0524818	0.0346631	0.0577137	0.0389189	0.0817844	0.0460751	0.0434783	0.024055
SLC35A3	0.0523187	0.0323529	0.0698013	0.0603928	0.00787402	0.00625	0.0719024	0.0382008	0.0662334	0.0164918	0.0638634	0.02866	0.063263	0.0237838	0.0650558	0.0403868	0.0434783	0.0292096
AC118553.2	0.00475624	0.00588235	0.00581677	0.00360065	0	0	0.00556388	0.00161412	0.00619003	0.00174913	0.00316156	0.000774593	0.00665927	0.00216216	0.00185874	0.00170648	0	0
MFSD14A	0.0059453	0.0205882	0.0162385	0.0381342	0	0	0.0158357	0.0228129	0.0136181	0.00624688	0.0221309	0.0195585	0.0233074	0.027027	0.0204461	0.00853242	0	0.0103093
SASS6	0.0451843	0.00588235	0.0288415	0.0315876	0.015748	0.00625	0.044297	0.0289465	0.0352832	0.0169915	0.0249763	0.0166538	0.0277469	0.0324324	0.0297398	0.0284414	0.0434783	0.0120275
TRMT13	0.0780816	0.0441176	0.0569559	0.0689034	0.00787402	0.00625	0.115557	0.0755407	0.0804704	0.0287356	0.0575403	0.0441518	0.0976693	0.0583784	0.0855019	0.0767918	0	0.0257732
LRRC39	0.0110979	0.00588235	0.0106641	0.00736498	0	0	0.0254654	0.0106532	0.00711854	0.001999	0.00727158	0.00542215	0.0210877	0.012973	0.00743494	0.0102389	0	0.00515464
DBT	0.0495442	0.0264706	0.0426563	0.0356792	0.00787402	0	0.0753263	0.0356182	0.0560198	0.0142429	0.0493203	0.0220759	0.0899001	0.0410811	0.0743494	0.0460751	0	0.0154639
RTCA	0.0887832	0.0352941	0.0596219	0.0602291	0.00787402	0.01875	0.10336	0.0634886	0.0916125	0.0389805	0.0701865	0.0379551	0.0799112	0.0551351	0.0762082	0.0557452	0.130435	0.0309278
CDC14A	0.161316	0.0764706	0.178623	0.11293	0	0.0125	0.173122	0.079845	0.363665	0.0642179	0.0695542	0.041828	0.0665927	0.0367568	0.0762082	0.0415245	0	0.0532646
VCAM1	0.012287	0.00882353	0.103248	0.0725041	0	0.00625	0.150011	0.0648875	0.0343547	0.013993	0.0448941	0.0131681	0.00887902	0.00540541	0.00929368	0.00739477	0	0.00687285
EXTL2	0.0103052	0.0264706	0.0218129	0.0243863	0.00787402	0	0.233041	0.194232	0.0216651	0.0129935	0.0818843	0.0644849	0.0799112	0.0508108	0.13197	0.0904437	0	0.0292096
SLC30A7	0.15656	0.0647059	0.153417	0.130933	0	0.03125	0.132249	0.0934036	0.147942	0.069965	0.0929497	0.0586754	0.100999	0.0681081	0.0855019	0.0625711	0	0.0446735
DPH5	0.0519223	0.0147059	0.0421716	0.0382979	0	0.0125	0.0624866	0.0370171	0.0529248	0.0107446	0.0331963	0.0238187	0.0588235	0.0497297	0.0669145	0.0290102	0	0.0154639
S1PR1	0.0404281	0.00294118	0.317499	0.288543	0	0.00625	0.0308153	0.018939	0.0464253	0.0172414	0.0132785	0.00890782	0.0099889	0.00432432	0.0204461	0.00853242	0	0.00859107
OLFM3	0	0.00294118	0.00145419	0.00180033	0	0	0.00235395	0.0143118	0.00123801	0.000749625	0.00158078	0.00213013	0.00110988	0.00540541	0.00557621	0.00227531	0	0.00859107
COL11A1	0.00198177	0	0.00218129	0.00343699	0	0	0.0766103	0.0442268	0.00309502	0.000749625	0.0104331	0.0129744	0.00221976	0.00324324	0.0111524	0.00910125	0	0.00171821
RNPC3	0.110979	0.0588235	0.0581677	0.0625205	0.00787402	0.00625	0.130751	0.0954482	0.097493	0.0282359	0.0980082	0.0722308	0.129856	0.0854054	0.0762082	0.0813424	0	0.0378007
AMY2B	0.0229885	0.0205882	0.02254	0.0206219	0	0	0.0372352	0.0213064	0.0315692	0.00949525	0.0196016	0.010457	0.0699223	0.0356757	0.0130112	0.0142207	0	0.00515464
PRMT6	0.0110979	0.0117647	0.0133301	0.0189853	0	0.00625	0.0261074	0.0163564	0.0133086	0.00849575	0.0161239	0.0131681	0.0266371	0.027027	0.027881	0.0244596	0	0.0120275
NTNG1	0.0602457	0.00588235	0.000969462	0.00261866	0	0	0.0338113	0.030453	0.00649954	0.00274863	0.00189693	0.00406662	0	0.00648649	0.236059	0.104664	0	0.024055
VAV3	0.407848	0.0588235	0.210373	0.149755	0.00787402	0.00625	0.0209715	0.0150651	0.251006	0.109445	0.0123301	0.0151046	0.00665927	0.00864865	0.00743494	0.00967008	0.0869565	0.0154639
SLC25A24	0.131193	0.0617647	0.123364	0.090671	0.015748	0	0.0943719	0.070806	0.089446	0.0264868	0.130256	0.070488	0.0688124	0.0518919	0.111524	0.0705347	0.0434783	0.032646
AL359258.3	0.00198177	0.00588235	0.00266602	0.00507365	0	0	0.0089878	0.0067793	0.00340452	0.0009995	0.00758773	0.00484121	0.0133185	0.00864865	0.00929368	0.00227531	0	0.00171821
FAM102B	0.182323	0.0441176	0.0445952	0.0252046	0	0	0.0222555	0.0168944	0.134943	0.0714643	0.0483718	0.0216886	0.017758	0.0227027	0.0650558	0.0494881	0	0.0206186
HENMT1	0.0158541	0.0147059	0.00824043	0.00720131	0	0	0.0248235	0.021414	0.0405447	0.0149925	0.0126462	0.0120062	0.0133185	0.0140541	0.0148699	0.0204778	0	0
PRPF38B	0.201744	0.0970588	0.170141	0.18707	0.015748	0.025	0.17034	0.163887	0.259672	0.132684	0.179893	0.13536	0.195339	0.131892	0.17658	0.140501	0	0.0532646
FNDC7	0.00118906	0	0.00266602	0.000163666	0	0	0.00385192	0.000430432	0.00216651	0	0	0	0.00110988	0	0.00185874	0	0	0
STXBP3	0.139516	0.0352941	0.107853	0.099018	0.00787402	0.01875	0.128825	0.0839341	0.175178	0.0474763	0.141954	0.0795895	0.140954	0.105946	0.154275	0.0984073	0.173913	0.0463918
AKNAD1	0.0317083	0	0.0256907	0.0243863	0	0	0.0171196	0.0137738	0.0300217	0.00974513	0.022447	0.0118125	0.0321865	0.0108108	0.0464684	0.0375427	0	0.0189003
GPSM2	0.0463734	0.0117647	0.0237518	0.0170213	0	0.00625	0.0404451	0.0272248	0.0467348	0.0124938	0.0341448	0.0156855	0.0577137	0.0281081	0.111524	0.0654152	0	0.0120275
CLCC1	0.058264	0.0323529	0.037809	0.0392799	0.015748	0.00625	0.0982238	0.0566017	0.0479728	0.0189905	0.0619665	0.0358249	0.0954495	0.0627027	0.0743494	0.0580205	0	0.024055
WDR47	0.0895759	0.0147059	0.0613185	0.0427169	0	0.01875	0.0413011	0.0211988	0.102755	0.01999	0.0584888	0.0329202	0.0743618	0.0443243	0.100372	0.0483504	0	0.0171821
TAF13	0.10543	0.0352941	0.0860397	0.0693944	0.00787402	0.00625	0.0393751	0.0266868	0.0733519	0.0274863	0.056908	0.0307901	0.0799112	0.0518919	0.0464684	0.023322	0	0.0120275
TMEM167B	0.0677765	0.0264706	0.0542899	0.0499182	0	0.00625	0.0753263	0.0615517	0.0619003	0.0327336	0.0698704	0.0410534	0.0876804	0.0518919	0.063197	0.036405	0.0434783	0.0223368
C1orf194	0.00158541	0	0.00121183	0.00130933	0	0	0.00534988	0.00193694	0.00154751	0.00049975	0.00158078	0.000580945	0.00443951	0.00432432	0.00371747	0.00113766	0	0
ELAPOR1	0.0138724	0.0264706	0.00315075	0.00392799	0	0	0.0177616	0.0100075	0.0352832	0.0677161	0.00695542	0.00658404	0.0144284	0.00972973	0.0111524	0.0039818	0	0.0103093
SARS1	0.120888	0.120588	0.170868	0.177087	0.0629921	0.05625	0.225337	0.252018	0.146085	0.0787106	0.265571	0.221146	0.214206	0.232432	0.267658	0.282708	0.130435	0.0962199
CELSR2	0.00317083	0	0.000969462	0.00114566	0	0.0125	0.00556388	0.00462714	0.00557103	0.000749625	0.0113816	0.00464756	0.0943396	0.0518919	0.0743494	0.0460751	0	0.0154639
PSRC1	0.00277447	0.00588235	0.00339312	0.00180033	0	0.00625	0.045581	0.0252879	0.00588053	0.00124938	0.0404679	0.0276917	0.0443951	0.0291892	0.027881	0.0176337	0	0.00343643
MYBPHL	0.000396354	0	0.000242365	0.000490998	0	0	0.000427991	0.000322824	0.000309502	0	0.00347771	0.000580945	0.00887902	0	0.00371747	0.00170648	0	0
SORT1	0.020214	0.0411765	0.0489578	0.0425532	0	0	0.0742564	0.046917	0.0266171	0.00974513	0.387607	0.135167	0.435072	0.215135	0.165428	0.119454	0	0.0378007
PSMA5	0.15656	0.0529412	0.127	0.102619	0.0866142	0.075	0.163278	0.179382	0.200557	0.147176	0.18748	0.135941	0.209767	0.172973	0.144981	0.167235	0.217391	0.0738832
SYPL2	0	0	0.000242365	0.000327332	0	0	0.00128397	0.000753255	0.000619003	0	0.0113816	0.00213013	0.0133185	0.00216216	0.0148699	0.0102389	0	0.00171821
ATXN7L2	0.00396354	0	0.00412021	0.00343699	0	0	0.0044939	0.00355106	0.00402352	0.00624688	0.00411002	0.00174284	0.00776915	0.00432432	0.00929368	0.00284414	0	0
CYB561D1	0.0217994	0.0147059	0.0111488	0.0111293	0	0.00625	0.0203296	0.0204455	0.0219746	0.0124938	0.0151755	0.00968242	0.0277469	0.0118919	0.0148699	0.0102389	0	0.0137457
AMIGO1	0.000792707	0.00588235	0.00533204	0.00376432	0	0	0.0119837	0.00494996	0.00340452	0	0.0056908	0.00213013	0.0122087	0.00972973	0.00743494	0.00910125	0	0
GPR61	0	0	0.000242365	0	0	0	0.000213995	0	0	0	0	0.000193648	0	0	0	0.00113766	0	0
GNAI3	0.237019	0.0911765	0.305138	0.177087	0.015748	0.03125	0.175904	0.125901	0.221603	0.0857071	0.208663	0.0972115	0.147614	0.0854054	0.195167	0.108646	0.0869565	0.0395189
GNAT2	0.00554895	0.00882353	0.00218129	0.00425532	0	0	0.000427991	0.00290541	0.00402352	0.000749625	0.00158078	0.00309837	0.00110988	0.00108108	0	0.00113766	0	0.00171821
AMPD2	0.0301229	0.0411765	0.0150267	0.00981997	0	0	0.0684785	0.0379856	0.0284742	0.0209895	0.0252924	0.0139427	0.0099889	0.00324324	0.0204461	0.00910125	0	0.024055
GSTM4	0.0174396	0.0205882	0.0172079	0.0245499	0	0.00625	0.0772523	0.0833961	0.0263076	0.0102449	0.0746127	0.0584818	0.0765816	0.0616216	0.0557621	0.0466439	0.0434783	0.0206186
GSTM2	0.00396354	0.00588235	0.00581677	0.0116203	0.00787402	0	0.0365932	0.0277628	0.00433302	0.00124938	0.0167562	0.0100697	0.0255272	0.0291892	0.0111524	0.016496	0	0.00859107
GSTM1	0.00356718	0.00588235	0.000727096	0.00490998	0	0	0.00192596	0.00871624	0.00185701	0	0.00347771	0.00968242	0.00221976	0.00324324	0.00185874	0.00227531	0	0.00171821
GSTM5	0.00158541	0.0176471	0.00218129	0.00801964	0.00787402	0.00625	0.131179	0.126654	0.00371402	0.00349825	0.00822004	0.0395043	0.00887902	0.0237838	0.00743494	0.0153584	0	0.0154639
GSTM3	0.0162505	0.0617647	0.0387785	0.0651391	0.0314961	0.06875	0.316927	0.407511	0.0334262	0.0284858	0.173253	0.240899	0.394007	0.377297	0.144981	0.201934	0	0.0670103
CSF1	0.00317083	0.00294118	0.0780417	0.0479542	0	0	0.0594907	0.0344345	0.0349737	0.227636	0.099589	0.0455074	0.0288568	0.012973	0.13197	0.0466439	0	0.00687285
AHCYL1	0.106223	0.0588235	0.122395	0.0957447	0.00787402	0.01875	0.162208	0.095771	0.096255	0.0784608	0.220677	0.103408	0.267481	0.2	0.137546	0.130262	0.0434783	0.0532646
STRIP1	0.0428062	0.0147059	0.0460494	0.0237316	0	0	0.0549968	0.0218444	0.0513773	0.01999	0.0493203	0.0197521	0.0599334	0.0281081	0.0483271	0.0267349	0	0.00859107
ALX3	0.000396354	0	0.000242365	0.000163666	0	0	0.00171196	0.000645647	0.000309502	0	0.000632311	0.000193648	0.00110988	0	0	0.00113766	0	0
UBL4B	0	0	0	0	0	0	0.000427991	0.000322824	0	0	0.00252924	0.00135554	0	0	0	0	0	0
SLC6A17	0.000396354	0	0.000484731	0.000654664	0	0	0.000213995	0.000322824	0	0	0.00316156	0.000193648	0	0	0.00557621	0.000568828	0	0
KCNC4	0.0174396	0.0147059	0.116093	0.0736498	0	0	0.0177616	0.0116217	0.0148561	0.00549725	0.0341448	0.0158792	0.0288568	0.012973	0.0315985	0.0176337	0	0.0103093
RBM15	0.0356718	0.0176471	0.0157538	0.0214403	0	0	0.0278194	0.0148499	0.0250696	0.0157421	0.0170724	0.00716499	0.0266371	0.00864865	0.0297398	0.0119454	0	0.0154639
SLC16A4	0.0328973	0.0264706	0.0266602	0.0242226	0	0.0125	0.144875	0.0943721	0.0337357	0.00749625	0.116661	0.0596437	0.110988	0.0691892	0.184015	0.105802	0	0.0292096
LAMTOR5	0.192628	0.185294	0.253272	0.281015	0.149606	0.1875	0.355232	0.428172	0.197462	0.151174	0.343345	0.323199	0.302997	0.352432	0.394052	0.333902	0.521739	0.128866
KCNA2	0.00435989	0	0.000242365	0.00114566	0	0	0.00278194	0.00172173	0.00928505	0.00249875	0.00126462	0.00174284	0.0943396	0.0616216	0.0371747	0.0159272	0	0.0103093
KCNA3	0.00475624	0	0.00242365	0.00196399	0	0	0.000427991	0.000107608	0.0114516	0.00224888	0.000632311	0.00154919	0	0	0	0	0	0.00343643
CD53	0.588189	0.129412	0.00460494	0.00114566	0	0.00625	0.0089878	0.00559561	0.441349	0.175662	0.00822004	0.00619675	0.00665927	0.00432432	0.0111524	0.00341297	0.565217	0.0532646
LRIF1	0.106619	0.0470588	0.0344159	0.0538462	0	0.00625	0.0530708	0.0716668	0.0748994	0.0337331	0.0625988	0.0526723	0.0721421	0.0616216	0.0520446	0.0335609	0.0434783	0.0498282
DRAM2	0.267935	0.147059	0.0748909	0.0963993	0.0629921	0.0625	0.141879	0.153987	0.113897	0.0564718	0.125198	0.0931448	0.09101	0.0735135	0.113383	0.0921502	0.130435	0.0635739
CEPT1	0.195006	0.108824	0.0731944	0.0728314	0.015748	0.00625	0.160068	0.128807	0.110492	0.0392304	0.0878912	0.0476375	0.130966	0.0756757	0.0799257	0.0813424	0	0.0395189
DENND2D	0.0606421	0.0235294	0.00824043	0.00343699	0.00787402	0.00625	0.0156217	0.0209835	0.123182	0.0369815	0.00379387	0.00619675	0.00554939	0.00540541	0.00371747	0.00341297	0	0.0120275
CHI3L2	0.0511296	0	0.00242365	0.000327332	0.023622	0.025	0.0522149	0.0040891	0.0176416	0.001999	0.00505849	0.000580945	0.00221976	0	0.00557621	0.00113766	0	0.00171821
CHIA	0.000396354	0	0	0.000163666	0	0	0.000213995	0.000215216	0	0	0.000316156	0	0	0	0	0	0	0
PIFO	0.000792707	0	0.00121183	0.00130933	0	0	0.0301733	0.0256107	0.000309502	0.0009995	0.00221309	0.00309837	0	0.00324324	0	0.00227531	0	0.00687285
OVGP1	0.00118906	0	0.0063015	0.00605565	0	0	0.00213995	0.000968471	0.00309502	0.000749625	0.0028454	0.00135554	0.00110988	0.00216216	0.00557621	0.00113766	0	0
WDR77	0.0546968	0.0117647	0.0344159	0.0255319	0.00787402	0.00625	0.045367	0.0343269	0.0337357	0.0412294	0.0458426	0.02866	0.0277469	0.0248649	0.0223048	0.0216155	0	0.0103093
ATP5PB	0.195006	0.123529	0.227339	0.17234	0.133858	0.1375	0.253156	0.253417	0.200248	0.123688	0.254505	0.218242	0.251942	0.204324	0.185874	0.178612	0.652174	0.101375
C1orf162	0.229092	0.114706	0.0063015	0.00720131	0	0	0.00791783	0.00258259	0.103374	0.0562219	0.00663927	0.00387297	0.0110988	0.00972973	0.00557621	0.00682594	0.0434783	0.024055
TMIGD3	0.012287	0.0205882	0.00484731	0.00278232	0	0	0.000427991	0.00150651	0.00804704	0.00474763	0.00158078	0.000193648	0.00110988	0	0.00185874	0.00113766	0	0.00343643
ADORA3	0.013476	0.0382353	0.000969462	0.000818331	0	0	0.000213995	0.000538039	0.0154751	0.0164918	0.000316156	0	0	0	0	0.000568828	0	0.0120275
RAP1A	0.521601	0.161765	0.431653	0.345827	0.0629921	0.03125	0.201156	0.160551	0.539152	0.237881	0.337654	0.222502	0.27414	0.211892	0.431227	0.324232	0.304348	0.121993
INKA2	0.059453	0.0294118	0.0571983	0.0433715	0	0.01875	0.0256794	0.0290541	0.091922	0.0202399	0.126778	0.0702943	0.116537	0.0897297	0.133829	0.0858931	0	0.0137457
DDX20	0.0229885	0.0117647	0.0256907	0.0232406	0.015748	0	0.0402311	0.0202303	0.0294027	0.0172414	0.0373064	0.0145236	0.0299667	0.0227027	0.0371747	0.0193402	0	0.0103093
KCND3	0.00237812	0.0117647	0.00193892	0.00229133	0.00787402	0.00625	0.0141237	0.00527279	0.00928505	0.001999	0.00442618	0.00387297	0.00332963	0	0.139405	0.0335609	0	0.00343643
CTTNBP2NL	0.0689655	0.0352941	0.301503	0.205565	0.015748	0.01875	0.0836722	0.0788766	0.0544723	0.011994	0.0891559	0.0553834	0.221976	0.147027	0.159851	0.112059	0.26087	0.032646
WNT2B	0.0400317	0.0235294	0.242365	0.0977087	0.00787402	0	0.0288894	0.0176477	0.0399257	0.0104948	0.0316156	0.0170411	0.0932297	0.052973	0.0613383	0.0267349	0.0434783	0.0120275
ST7L	0.0562822	0.0323529	0.0782841	0.0788871	0	0.04375	0.163706	0.0971699	0.082637	0.0249875	0.106544	0.0629357	0.134295	0.0983784	0.141264	0.109215	0.0434783	0.0549828
CAPZA1	0.485137	0.2	0.191469	0.230933	0.023622	0.09375	0.189386	0.19703	0.481585	0.212394	0.251028	0.172541	0.244173	0.163243	0.234201	0.150171	0.391304	0.127148
MOV10	0.0281411	0.0294118	0.0634998	0.0356792	0	0.025	0.0684785	0.0296998	0.0389972	0.011994	0.0417325	0.0154919	0.0321865	0.0248649	0.0669145	0.023322	0.0434783	0.00859107
RHOC	0.0749108	0.114706	0.506059	0.413748	0.0787402	0.06875	0.281832	0.28161	0.173321	0.0954523	0.452735	0.320875	0.305216	0.263784	0.47026	0.415245	0.304348	0.120275
PPM1J	0.00554895	0.00588235	0.00581677	0.00360065	0.015748	0	0.00342392	0.00333584	0.00464253	0.000749625	0.00189693	0.00174284	0.0099889	0.00108108	0.00929368	0.00568828	0	0.00171821
TAFA3	0	0.00294118	0.000242365	0	0	0	0.000213995	0.000107608	0.000619003	0	0	0.000193648	0.00110988	0.00108108	0	0.00170648	0.0434783	0
SLC16A1	0.0558859	0.0176471	0.115124	0.0810147	0.023622	0.01875	0.047721	0.0320671	0.0829465	0.114943	0.0404679	0.0484121	0.0699223	0.0281081	0.0408922	0.0227531	0	0.0137457
LRIG2	0.0848197	0.0352941	0.0562288	0.0515548	0.015748	0	0.106784	0.0591843	0.0813989	0.0222389	0.0739804	0.0358249	0.119867	0.0616216	0.10223	0.0494881	0	0.0223368
MAGI3	0.0463734	0.0235294	0.2254	0.132406	0.00787402	0.025	0.121121	0.0674701	0.0569483	0.0117441	0.188429	0.0869481	0.054384	0.0335135	0.135688	0.0949943	0	0.0601375
PHTF1	0.0768926	0.0352941	0.0773146	0.0623568	0	0	0.138669	0.0661788	0.102136	0.0404798	0.0815681	0.0487994	0.0288568	0.0205405	0.0929368	0.0415245	0.0434783	0.0360825
RSBN1	0.110186	0.0529412	0.0833737	0.115057	0	0.03125	0.104216	0.123103	0.169607	0.0374813	0.101802	0.102246	0.122087	0.118919	0.0650558	0.0938567	0	0.0515464
PTPN22	0.22394	0.0676471	0.00484731	0.00130933	0	0.00625	0.00748984	0.00290541	0.401424	0.217391	0.00221309	0.00213013	0.00221976	0.00324324	0.00371747	0.0039818	0.652174	0.0137457
BCL2L15	0.00356718	0.00294118	0.00193892	0.00130933	0	0	0.00534988	0.000753255	0.00309502	0.00224888	0.000632311	0.000968242	0.00554939	0	0.00743494	0.00227531	0	0
AP4B1	0.0340864	0.00882353	0.0218129	0.0176759	0	0	0.0261074	0.0149575	0.0290932	0.0112444	0.0170724	0.0100697	0.0299667	0.0172973	0.0148699	0.0159272	0	0.00687285
DCLRE1B	0.012287	0.00588235	0.0063015	0.00523732	0	0.00625	0.0109138	0.00365867	0.00897555	0.00674663	0.0177047	0.00697134	0.0099889	0.00108108	0.00929368	0.00511945	0.0434783	0.00171821
HIPK1	0.098692	0.120588	0.0542899	0.0628478	0.023622	0	0.175262	0.0722049	0.181058	0.0654673	0.215934	0.0735864	0.0677026	0.0637838	0.0594796	0.0551763	0	0.0446735
OLFML3	0.0166468	0.0588235	0.0361125	0.0325696	0.015748	0.00625	0.621228	0.547939	0.0634478	0.0284858	0.112551	0.179512	0.0443951	0.0497297	0.260223	0.248578	0	0.0601375
SYT6	0.00475624	0.00294118	0.000484731	0.000818331	0	0	0.0500749	0.0234585	0.00402352	0.00349825	0.000632311	0.00445391	0.00110988	0.00432432	0.00929368	0.00455063	0	0.00171821
TRIM33	0.239001	0.0705882	0.124333	0.117512	0.00787402	0.0375	0.164348	0.103626	0.217889	0.087956	0.153019	0.0886909	0.189789	0.108108	0.187732	0.118316	0.0434783	0.0395189
BCAS2	0.258423	0.108824	0.143965	0.129133	0.0629921	0.0625	0.180612	0.17411	0.270504	0.091954	0.232058	0.181061	0.137625	0.130811	0.111524	0.133675	0.0434783	0.0652921
DENND2C	0.0142687	0.0235294	0.0719825	0.0515548	0.0472441	0.025	0.0577787	0.035941	0.0105231	0.00349825	0.0252924	0.0174284	0.0699223	0.0335135	0.0371747	0.019909	0	0.0120275
AMPD1	0.00277447	0	0.000484731	0.000163666	0	0	0.000213995	0.000215216	0.000619003	0.000249875	0.000316156	0	0	0	0	0	0	0.00859107
NRAS	0.0689655	0.0294118	0.0521086	0.0541735	0.00787402	0	0.0295314	0.0216292	0.0433302	0.0317341	0.0300348	0.01433	0.0432852	0.0259459	0.0576208	0.019909	0	0.0171821
CSDE1	0.341657	0.229412	0.421231	0.384452	0.0629921	0.1	0.358656	0.232648	0.370164	0.207146	0.400253	0.236057	0.385128	0.282162	0.317844	0.244027	0.391304	0.21134
SIKE1	0.0590567	0.0382353	0.0545322	0.0597381	0.00787402	0	0.0579927	0.0567094	0.0659239	0.0402299	0.0572242	0.056158	0.0810211	0.0594595	0.0464684	0.0426621	0.0434783	0.0137457
SYCP1	0.00158541	0	0.00193892	0.00278232	0	0	0.00192596	0.000538039	0.000928505	0	0.000316156	0.000580945	0	0.00108108	0	0.00170648	0	0
TSPAN2	0.00356718	0.0176471	0.0472613	0.0368249	0	0.0125	0.0149797	0.0394921	0.0213556	0.0109945	0.00663927	0.0154919	0	0.00324324	0	0.0039818	0	0.00515464
NGF	0.00435989	0.105882	0.00969462	0.0240589	0.00787402	0.00625	0.230901	0.357151	0.0232126	0.0214893	0.261144	0.254067	0.325194	0.290811	0.315985	0.264505	0	0.113402
VANGL1	0.00277447	0	0.0431411	0.0361702	0	0.00625	0.0194736	0.00903906	0.00928505	0.00374813	0.0464749	0.0133617	0.0144284	0.00648649	0.0223048	0.0204778	0	0.00343643
CASQ2	0.00198177	0.00294118	0.00315075	0.00196399	0	0	0.00106998	0.00161412	0.00340452	0.00049975	0.271894	0.110573	0.00665927	0.00108108	0.00557621	0.00284414	0	0.00515464
NHLH2	0	0	0	0	0	0	0.00278194	0.000860863	0	0	0	0.000193648	0	0	0.00185874	0	0	0
SLC22A15	0.0420135	0.0235294	0.00169656	0.00278232	0.023622	0.00625	0.0935159	0.043366	0.0222841	0.001999	0.038571	0.0199458	0.0110988	0.00864865	0.120818	0.0517634	0	0.0154639
ATP1A1	0.175981	0.155882	0.340281	0.194272	0.181102	0.14375	0.411299	0.290003	0.235531	0.174663	0.182106	0.132068	0.486127	0.324324	0.213755	0.149033	0.130435	0.0790378
CD58	0.239398	0.0382353	0.189287	0.120458	0.11811	0.06875	0.089022	0.0871624	0.251625	0.217141	0.112235	0.0675833	0.17869	0.112432	0.211896	0.188851	0.782609	0.0223368
IGSF3	0.00277447	0.00588235	0.00460494	0.00540098	0.023622	0.025	0.0398031	0.00796298	0.00340452	0.00249875	0.00980082	0.00852053	0.00110988	0.00432432	0.0520446	0.0176337	0.0434783	0.00343643
CD2	0.00554895	0.00294118	0.00290839	0.000981997	0.00787402	0	0.00149797	0.00107608	0.517177	0.386557	0.00347771	0.000774593	0.00332963	0.00216216	0.00743494	0	0	0.00343643
PTGFRN	0.00634166	0.0117647	0.0106641	0.00507365	0.023622	0.03125	0.0879521	0.019477	0.0120706	0.0049975	0.0107493	0.00658404	0.00887902	0.00216216	0.027881	0.016496	0	0.00687285
CD101	0.00356718	0	0.00121183	0.000818331	0	0.00625	0.00620586	0.0013989	0.0204271	0.0029985	0	0.000193648	0.00221976	0.00216216	0.00185874	0.00341297	0	0
TTF2	0.0677765	0.0117647	0.0244789	0.0191489	0.023622	0.00625	0.0355232	0.0220596	0.0690189	0.081959	0.032564	0.0174284	0.0399556	0.027027	0.035316	0.0255973	0	0.0171821
TRIM45	0.00118906	0.00294118	0.0077557	0.00540098	0	0	0.0186176	0.0103304	0.00278552	0.0029985	0.00980082	0.0056158	0.0554939	0.0281081	0.0167286	0.00796359	0	0.00687285
VTCN1	0	0	0.000969462	0.00130933	0	0	0.00106998	0.000322824	0.00123801	0	0.000632311	0.000968242	0.00443951	0.00216216	0	0	0	0
MAN1A2	0.283393	0.117647	0.21619	0.165466	0.015748	0.03125	0.18532	0.119445	0.252553	0.0984508	0.15871	0.0923703	0.193119	0.126486	0.178439	0.155859	0	0.11512
AL157902.2	0.000792707	0	0.00121183	0	0	0	0.000641986	0.000322824	0.00154751	0	0	0.000193648	0.00110988	0	0.00185874	0	0	0
TENT5C	0.297662	0.0117647	0.0244789	0.0166939	0	0.00625	0.0391611	0.00946949	0.324048	0.0474763	0.020234	0.0404725	0.0144284	0.00648649	0.0148699	0.00511945	0	0.0635739
GDAP2	0.0864051	0.0205882	0.0426563	0.0250409	0.00787402	0.0125	0.0778943	0.0337889	0.0631383	0.0317341	0.0625988	0.0259489	0.0621532	0.0281081	0.063197	0.0307167	0	0.0137457
WDR3	0.0285375	0.0323529	0.0358701	0.0384615	0	0	0.044083	0.029915	0.0281647	0.0449775	0.0398356	0.0191712	0.036626	0.04	0.0315985	0.0284414	0	0.00859107
SPAG17	0.000396354	0.00294118	0.00169656	0.000654664	0	0	0.0299593	0.0108684	0.000619003	0.00049975	0.0186532	0.0056158	0.00221976	0.00432432	0.00743494	0.00227531	0	0.00171821
TBX15	0.000792707	0.00588235	0.000484731	0.000490998	0	0	0.000855981	0.00129129	0.000619003	0.000249875	0.14638	0.0445391	0.00110988	0	0.00371747	0.000568828	0	0.00343643
WARS2	0.0760999	0.0264706	0.0542899	0.0407529	0.015748	0	0.0744704	0.0457333	0.0872795	0.0749625	0.197597	0.0855926	0.054384	0.027027	0.0297398	0.032992	0.0434783	0.0257732
HAO2	0	0	0.000242365	0.000327332	0	0	0.000641986	0.000107608	0	0	0.00126462	0.000580945	0	0	0	0	0	0
HSD3B2	0	0	0	0	0	0	0.000427991	0.000107608	0	0	0	0.000193648	0	0	0	0	0	0
ZNF697	0.0059453	0.0117647	0.00484731	0.00458265	0	0	0.0228975	0.0178629	0.00495203	0.00424788	0.0164401	0.00832688	0.0110988	0.0118919	0.0687732	0.0346985	0.0434783	0.0103093
PHGDH	0.00832342	0.0147059	0.0070286	0.00818331	0	0.01875	0.155147	0.172818	0.0126896	0.0214893	0.0373064	0.0677769	0.0255272	0.0151351	0.111524	0.130262	0	0.0292096
HMGCS2	0	0	0	0.000163666	0	0	0.000213995	0.000107608	0.000309502	0	0	0.000193648	0	0	0	0	0	0
NOTCH2	0.201744	0.141176	0.0116335	0.013748	0.015748	0.025	0.512733	0.26407	0.168988	0.0892054	0.079355	0.0691325	0.256382	0.142703	0.118959	0.0779295	0.0434783	0.0670103
SEC22B	0.1522	0.102941	0.0935531	0.158429	0.015748	0.0375	0.156431	0.159475	0.116063	0.0522239	0.132153	0.122579	0.0932297	0.0789189	0.130112	0.113766	0.0434783	0.0859107
NOTCH2NLR	0.000396354	0.00294118	0	0.000163666	0	0.00625	0.0047079	0.00419671	0.000928505	0.000249875	0.000948467	0.00174284	0.00332963	0.00648649	0.00185874	0.00113766	0	0
NBPF26	0.0368609	0.0294118	0.00557441	0.00851064	0	0	0.135245	0.0728505	0.0383782	0.0137431	0.0316156	0.0207204	0.0921199	0.0486486	0.0241636	0.0216155	0	0.0137457
FCGR1B	0.0424098	0.0117647	0.000242365	0	0	0	0.000213995	0.000215216	0.00928505	0.00824588	0	0.000580945	0.00110988	0	0	0	0	0.0103093
FAM72B	0.0051526	0.00294118	0.0222976	0.0150573	0.00787402	0	0.00171196	0.00193694	0.00340452	0.00474763	0.00379387	0.000968242	0.0221976	0.0108108	0.00371747	0.0039818	0	0.00171821
SRGAP2C	0.114546	0.0852941	0.198255	0.201309	0	0.01875	0.102932	0.0829657	0.149489	0.0769615	0.128359	0.07378	0.608213	0.437838	0.291822	0.163254	0	0.0515464
H3-2	0.00713436	0.00588235	0.00533204	0.00605565	0	0	0.00534988	0.0026902	0.00154751	0.00049975	0.00221309	0.00174284	0.017758	0.00432432	0.00185874	0.00170648	0	0
FAM72C	0.00118906	0	0.00460494	0.00392799	0.00787402	0	0.000213995	0.000107608	0.000619003	0.000749625	0.000316156	0.000193648	0.00554939	0.00324324	0.00185874	0.00170648	0	0
NBPF15	0.0543004	0.00882353	0.0761028	0.0612111	0	0.00625	0.0877381	0.0479931	0.0504488	0.00849575	0.036674	0.0228505	0.0344062	0.0205405	0.035316	0.032992	0	0.0223368
SRGAP2B	0.107412	0.0617647	0.198013	0.224714	0	0.0125	0.0609887	0.0709136	0.118849	0.0624688	0.101802	0.0834624	0.54828	0.478919	0.234201	0.120023	0	0.0395189
FAM72D	0.00237812	0	0.0232671	0.00851064	0	0	0.00192596	0.000322824	0.00402352	0.00324838	0.00316156	0.000774593	0.0122087	0.00432432	0.00557621	0.000568828	0	0.00171821
AC241585.2	0.00277447	0.00294118	0.000484731	0.000490998	0	0	0.00149797	0.000753255	0.00247601	0.000749625	0.000632311	0.000774593	0	0	0	0	0	0
NBPF20	0.00753072	0.00882353	0.0147843	0.013748	0	0	0.0149797	0.00699451	0.00897555	0.00274863	0.0056908	0.00406662	0.00443951	0.00216216	0.0111524	0.00284414	0	0.00515464
AC239860.2	0.000396354	0	0	0	0	0	0.00149797	0.000753255	0	0	0.000948467	0.000774593	0	0	0	0	0	0
GPR89A	0.0439952	0.0205882	0.0380514	0.0338789	0	0.025	0.092018	0.052405	0.0560198	0.0244878	0.0429972	0.035244	0.0643729	0.0259459	0.0910781	0.0386803	0.0869565	0.0206186
PDZK1	0.0059453	0.00588235	0.00824043	0.0096563	0	0	0.0599187	0.0619821	0.0105231	0.00349825	0.00727158	0.0195585	0.0255272	0.0216216	0.0167286	0.0170648	0	0.00687285
CD160	0.00237812	0	0.00218129	0.00180033	0	0	0.00363792	0.00172173	0.0269266	0.00774613	0.00252924	0.000968242	0.00332963	0	0.00557621	0.00170648	0	0
RNF115	0.176774	0.0735294	0.396025	0.251555	0.00787402	0.03125	0.316285	0.185516	0.229031	0.101449	0.200443	0.132843	0.258602	0.188108	0.234201	0.171217	0.0434783	0.0704467
POLR3C	0.0729291	0.00882353	0.0639845	0.0450082	0.00787402	0.0125	0.0766103	0.0447649	0.0550913	0.0547226	0.0452102	0.0377614	0.0710322	0.0410811	0.0613383	0.032992	0	0.0137457
NUDT17	0.00396354	0.00588235	0.00727096	0.00687398	0	0	0.0269634	0.019477	0.00711854	0.00324838	0.00790389	0.00716499	0.0099889	0.00648649	0.0111524	0.0102389	0	0
PIAS3	0.0107015	0.0235294	0.0513815	0.0438625	0	0	0.0879521	0.0489616	0.0210461	0.005997	0.0588049	0.0398916	0.0488346	0.0335135	0.0594796	0.036405	0	0.00859107
ANKRD35	0.00435989	0.0117647	0.00969462	0.0144026	0.00787402	0	0.109994	0.079845	0.0102136	0.00649675	0.00790389	0.0162665	0.0199778	0.0205405	0.0427509	0.016496	0	0.0171821
ITGA10	0.00990884	0.176471	0.147358	0.169394	0.015748	0	0.252514	0.173572	0.00990405	0.00724638	0.0999052	0.08811	0.0210877	0.0227027	0.0260223	0.032992	0	0.080756
PEX11B	0.051526	0.0176471	0.0402327	0.0481178	0	0.0125	0.101862	0.0858711	0.0424017	0.0162419	0.0663927	0.049574	0.0710322	0.0572973	0.063197	0.0494881	0	0.0223368
RBM8A	0.211256	0.217647	0.317984	0.348936	0.125984	0.175	0.243313	0.360486	0.253791	0.314093	0.270945	0.265298	0.27192	0.305946	0.262082	0.309443	0.217391	0.132302
AC243547.3	0.0285375	0.00588235	0.0145419	0.0173486	0	0	0.0338113	0.0218444	0.0290932	0.0117441	0.0363579	0.0238187	0.0344062	0.0302703	0.0185874	0.0238908	0	0.00859107
LIX1L	0.0768926	0.05	0.126272	0.11964	0.00787402	0.0125	0.173336	0.120198	0.118539	0.0329835	0.156181	0.10244	0.119867	0.0864865	0.120818	0.0921502	0.0869565	0.0412371
ANKRD34A	0.00277447	0.00294118	0.000484731	0.00180033	0	0	0.0047079	0.00204455	0.00185701	0.001999	0.00379387	0.00309837	0.00887902	0.00432432	0.00185874	0.00170648	0	0.00171821
POLR3GL	0.0982957	0.0794118	0.117305	0.154828	0.023622	0.0375	0.136101	0.158722	0.147013	0.0427286	0.123301	0.132455	0.124306	0.125405	0.122677	0.125711	0	0.0532646
TXNIP	0.635355	0.279412	0.842462	0.885925	0.0551181	0.1875	0.498395	0.31443	0.625812	0.207396	0.465065	0.386716	0.36626	0.328649	0.47026	0.570535	0.217391	0.357388
HJV	0.000396354	0	0.00266602	0.00114566	0	0	0.00213995	0.00107608	0.00216651	0.000749625	0.00221309	0.000580945	0.017758	0.0227027	0.00185874	0.00284414	0	0
NBPF10	0.0281411	0.0294118	0.00145419	0.00212766	0	0	0.0853841	0.0375551	0.0207366	0.00749625	0.0177047	0.017622	0.0577137	0.027027	0.0167286	0.0159272	0.0434783	0.0137457
NOTCH2NLA	0.0154578	0.00294118	0	0.00130933	0	0	0.0693345	0.0288389	0.0136181	0.0029985	0.00822004	0.0106507	0.0332963	0.0162162	0.00557621	0.00796359	0	0.00859107
NBPF12	0.0689655	0.0558824	0.0523509	0.0531915	0.023622	0	0.10443	0.0700527	0.0810894	0.0257371	0.0676573	0.0443455	0.0876804	0.0648649	0.0929368	0.0642776	0	0.0223368
PRKAB2	0.0221958	0.0147059	0.0210858	0.0253682	0.015748	0.025	0.0481489	0.030453	0.0229031	0.00949525	0.0622826	0.0269171	0.0710322	0.04	0.0539033	0.0420933	0	0.0103093
FMO5	0.0241776	0.00882353	0.0281144	0.0235679	0	0	0.0265354	0.0178629	0.0145466	0.003998	0.0297186	0.0168474	0.0244173	0.0237838	0.027881	0.0250284	0	0.00515464
CHD1L	0.112564	0.0382353	0.0588948	0.0497545	0.00787402	0.0125	0.0770383	0.0487464	0.0705664	0.0757121	0.0761935	0.0400852	0.0743618	0.0378378	0.0873606	0.0358362	0	0.0154639
BCL9	0.00753072	0.00882353	0.0339312	0.0180033	0.00787402	0	0.123261	0.0520822	0.0182606	0.00874563	0.0382548	0.0224632	0.0810211	0.0454054	0.135688	0.0688282	0	0.0154639
ACP6	0.00634166	0.00882353	0.0109064	0.01473	0	0.00625	0.0515729	0.0336813	0.0575673	0.00874563	0.0256086	0.0166538	0.09101	0.0540541	0.115242	0.059727	0	0.0103093
GJA5	0.00198177	0	0.0765875	0.0368249	0	0	0.00128397	0.00150651	0.00309502	0.0009995	0.0414164	0.0114253	0.0099889	0.00108108	0.00371747	0.00227531	0	0.00687285
GPR89B	0.0622275	0.0117647	0.0363548	0.0243863	0	0.00625	0.0828162	0.0510061	0.0714949	0.0189905	0.0417325	0.0278854	0.0477248	0.0237838	0.0501859	0.0352673	0	0.0171821
NBPF11	0.0630202	0.0441176	0.0559864	0.0387889	0	0.00625	0.125829	0.0690843	0.0572578	0.01999	0.0493203	0.0327266	0.0677026	0.0302703	0.0799257	0.0420933	0	0.0206186
AC245100.6	0.0265557	0.0117647	0.00242365	0.000327332	0.00787402	0.00625	0.0171196	0.0122673	0.0235221	0.003998	0.0161239	0.00910147	0.00443951	0.00216216	0.0111524	0.00910125	0	0.00343643
NBPF14	0.0491478	0.0794118	0.00266602	0.00556465	0	0.0125	0.177188	0.155601	0.0513773	0.01999	0.034461	0.0511232	0.122087	0.067027	0.0185874	0.0278726	0	0.024055
NUDT4B	0	0	0.000484731	0.000490998	0	0	0.00877381	0.00365867	0	0.000249875	0.00347771	0.000968242	0	0.00216216	0	0.00113766	0	0.00171821
PDE4DIP	0.091954	0.0735294	0.0118759	0.0126023	0	0.0125	0.179114	0.0700527	0.0702569	0.0334833	0.0689219	0.041828	0.0255272	0.0183784	0.0762082	0.0671217	0.695652	0.04811
NBPF9	0.0305192	0.0147059	0.0259331	0.014239	0	0.00625	0.0586347	0.0290541	0.0259981	0.00524738	0.0227632	0.0139427	0.017758	0.00540541	0.00929368	0.0108077	0	0.00171821
NOTCH2NLC	0.00832342	0	0.000242365	0.00114566	0	0	0.0301733	0.0132358	0.00711854	0.00224888	0.00663927	0.00193648	0.017758	0.00864865	0.00743494	0.00170648	0	0.00171821
AC242842.3	0.0289338	0.05	0.00242365	0.0096563	0	0	0.133319	0.194125	0.0786134	0.0312344	0.0429972	0.0662277	0.0610433	0.0464865	0.0446097	0.0307167	0.0434783	0.0257732
NBPF19	0.000396354	0	0	0.000163666	0	0	0.00299593	0.000753255	0.00154751	0.000749625	0.000948467	0.000193648	0	0	0	0	0	0
FCGR1A	0.108205	0.0676471	0.000727096	0	0	0	0.00128397	0.000538039	0.0235221	0.0194903	0.00663927	0.00116189	0.00221976	0	0	0.000568828	0	0.0137457
H2BC18	0.0265557	0.00588235	0.00605914	0.00474632	0	0	0.0109138	0.005488	0.0216651	0.0142429	0.00411002	0.0147173	0.00776915	0.00540541	0.0111524	0.00455063	0	0.00859107
H3C13	0.00118906	0	0.000484731	0.000490998	0	0	0.00235395	0.000860863	0.000619003	0.00049975	0.000948467	0.000387297	0	0	0	0.000568828	0	0
H4C14	0.00237812	0	0.000484731	0.000981997	0	0	0.00171196	0.000645647	0.00185701	0.00049975	0.000632311	0.00135554	0	0.00108108	0	0.000568828	0	0
H2AC19	0.0217994	0.0470588	0.00581677	0.0260229	0	0.00625	0.0222555	0.0201227	0.0114516	0.0157421	0.00505849	0.0125871	0.00332963	0.052973	0.00371747	0.0153584	0	0.0274914
H4C15	0.00396354	0	0.00339312	0.00474632	0	0.00625	0.00877381	0.00172173	0.00247601	0.00224888	0.00126462	0.00271108	0.00221976	0.00108108	0.00371747	0.000568828	0	0.00515464
H2BC21	0.0194213	0.00882353	0.012603	0.0139116	0.00787402	0	0.044511	0.0132358	0.0244506	0.00849575	0.0205501	0.0121998	0.104329	0.0367568	0.0223048	0.0125142	0.0434783	0.0103093
H2AC20	0.0570749	0.0235294	0.0235095	0.0353519	0.00787402	0	0.0552108	0.0421823	0.0557103	0.0249875	0.034461	0.0288536	0.0255272	0.0356757	0.0390335	0.0386803	0	0.0103093
H2AC21	0.00356718	0	0.00218129	0.00392799	0	0	0.0109138	0.00365867	0.00185701	0.00174913	0.00221309	0.00309837	0.00443951	0.00216216	0	0.00511945	0	0
BOLA1	0.0166468	0.00294118	0.0353854	0.0441899	0.015748	0.00625	0.0573507	0.0539115	0.0355927	0.017991	0.065128	0.05945	0.0610433	0.0627027	0.0520446	0.056314	0.0434783	0.0120275
SV2A	0.000792707	0.0117647	0.0077557	0.00671031	0	0	0.046865	0.0277628	0.00495203	0.0009995	0.0180209	0.0152982	0.00110988	0.00432432	0.0148699	0.00625711	0	0.0103093
SF3B4	0.0467697	0.0264706	0.0552593	0.0445172	0.023622	0.00625	0.0789643	0.0791994	0.0584958	0.0424788	0.108125	0.0755229	0.0677026	0.0627027	0.0855019	0.0688282	0.0434783	0.0206186
MTMR11	0.00673801	0.0176471	0.00848279	0.00818331	0	0	0.0723304	0.0333584	0.00742804	0.00274863	0.0607019	0.021495	0.0110988	0.00972973	0.0185874	0.00853242	0	0.00171821
OTUD7B	0.0138724	0.0823529	0.0838585	0.0671031	0.015748	0.03125	0.408517	0.235769	0.0634478	0.0642179	0.116661	0.0873354	0.796892	0.578378	0.315985	0.245165	0	0.0945017
VPS45	0.123266	0.0588235	0.0722249	0.0589198	0.023622	0.01875	0.211641	0.100936	0.10585	0.033983	0.145748	0.0716499	0.133185	0.0810811	0.133829	0.0910125	0	0.0532646
PLEKHO1	0.243361	0.0852941	0.057683	0.0368249	0	0	0.0997218	0.0936189	0.14887	0.0694653	0.164717	0.0987607	0.0244173	0.0237838	0.0780669	0.0830489	0	0.0635739
ANP32E	0.162505	0.102941	0.0925836	0.159738	0.023622	0.025	0.105928	0.144517	0.16156	0.133683	0.125198	0.12529	0.213097	0.201081	0.0743494	0.0864619	0.0869565	0.0635739
CA14	0	0	0	0.000327332	0	0	0.000427991	0.000107608	0	0.000249875	0.000316156	0	0.0133185	0.0151351	0.00185874	0	0	0
APH1A	0.0955212	0.0882353	0.170868	0.149918	0.0314961	0.05	0.132677	0.108576	0.116682	0.0514743	0.106228	0.0821069	0.138735	0.107027	0.144981	0.11149	0.217391	0.0515464
C1orf54	0.0883868	0.1	0.256907	0.174795	0	0.0125	0.17248	0.207253	0.0680904	0.0269865	0.302561	0.22347	0.0288568	0.0259459	0.0204461	0.0238908	0.0869565	0.0498282
CIART	0.00317083	0	0.0106641	0.00441899	0	0	0.0323133	0.0199075	0.00649954	0.00324838	0.0158078	0.00774593	0.0355161	0.0227027	0.00743494	0.0113766	0	0.00343643
MRPS21	0.188664	0.147059	0.223219	0.288052	0.0866142	0.14375	0.325915	0.370279	0.22965	0.14043	0.324692	0.289892	0.200888	0.262703	0.22119	0.257679	0.434783	0.135739
PRPF3	0.0899723	0.0382353	0.103248	0.0707038	0.00787402	0.0125	0.141237	0.0915743	0.094398	0.0437281	0.0907366	0.0484121	0.130966	0.0875676	0.0836431	0.0750853	0	0.0343643
RPRD2	0.214427	0.0823529	0.186379	0.150409	0.015748	0.03125	0.296169	0.193371	0.219746	0.0729635	0.198546	0.13749	0.320755	0.176216	0.198885	0.134812	0	0.0652921
TARS2	0.0328973	0.0205882	0.0288415	0.0235679	0	0.00625	0.046865	0.0303454	0.0300217	0.0157421	0.0306671	0.0182029	0.0566038	0.0291892	0.0520446	0.0250284	0	0.0137457
ECM1	0.0103052	0.0117647	0.0162385	0.01473	0.141732	0.14375	0.0806762	0.0669321	0.00588053	0.00474763	0.141638	0.0896592	0.00887902	0.0118919	0.115242	0.0773606	0.0869565	0.0223368
ADAMTSL4	0.025763	0.0117647	0.0077557	0.00801964	0	0.00625	0.0228975	0.0129129	0.0154751	0.00324838	0.0158078	0.00774593	0.00332963	0.00864865	0.0111524	0.00739477	0	0.00343643
MCL1	0.543797	0.194118	0.595492	0.385106	0.0551181	0.0375	0.389471	0.0900678	0.614051	0.275862	0.627253	0.403563	0.307436	0.175135	0.269517	0.160978	0.217391	0.137457
ENSA	0.363456	0.170588	0.382695	0.270213	0.0944882	0.08125	0.190028	0.155063	0.372331	0.218391	0.284224	0.209721	0.233074	0.167568	0.184015	0.16041	0.0869565	0.134021
GOLPH3L	0.0646056	0.0294118	0.0872516	0.0672668	0	0.01875	0.0729724	0.0467018	0.0498298	0.0149925	0.0496364	0.0305964	0.0610433	0.0367568	0.0390335	0.0261661	0.130435	0.0154639
HORMAD1	0.0142687	0	0.000727096	0.00114566	0	0	0.00385192	0.00129129	0.00309502	0.001999	0.000316156	0.000193648	0.00221976	0	0	0.000568828	0	0
CTSS	0.64566	0.297059	0.0887058	0.0621931	0.00787402	0.0125	0.0427991	0.021414	0.337047	0.12069	0.0278217	0.0112316	0.0244173	0.00972973	0.0241636	0.00739477	0.347826	0.164948
CTSK	0.0273484	0.00882353	0.0191469	0.0163666	0.015748	0	0.404237	0.190251	0.0355927	0.00774613	0.0866266	0.0617738	0.017758	0.0183784	0.063197	0.0591581	0.956522	0.0171821
ARNT	0.108997	0.0323529	0.0598643	0.0656301	0.0314961	0.00625	0.178472	0.0967395	0.093779	0.0342329	0.115397	0.0635167	0.149834	0.0962162	0.105948	0.0967008	0	0.0463918
CTXND2	0.00118906	0	0.000484731	0.000490998	0	0	0.00213995	0.00118369	0.000309502	0	0.00126462	0.000387297	0	0	0.00185874	0.000568828	0	0
SETDB1	0.106619	0.0382353	0.0714978	0.0502455	0.015748	0.00625	0.106356	0.0714516	0.0680904	0.0377311	0.079355	0.0470565	0.135405	0.0832432	0.0762082	0.0625711	0.0434783	0.0274914
CERS2	0.0487515	0.0441176	0.11682	0.0718494	0.015748	0.01875	0.144661	0.0748951	0.0776849	0.0367316	0.100854	0.0422153	0.18535	0.0994595	0.133829	0.0807736	0.173913	0.0223368
ANXA9	0.00158541	0	0.00242365	0.000981997	0	0	0.00534988	0.00333584	0.00216651	0.000749625	0.000948467	0.00116189	0.00776915	0.00648649	0.00371747	0.00227531	0	0.00171821
MINDY1	0.0138724	0.00882353	0.0290839	0.0397709	0	0.00625	0.089878	0.0646723	0.00990405	0.00474763	0.0350933	0.0263362	0.0554939	0.0486486	0.0613383	0.0341297	0.0434783	0.024055
PRUNE1	0.0253666	0.00588235	0.0218129	0.0173486	0	0.00625	0.101006	0.0500377	0.0284742	0.00749625	0.0278217	0.0193648	0.0643729	0.0335135	0.0594796	0.0170648	0	0.0206186
BNIPL	0.0059453	0	0.00654387	0.00425532	0	0	0.0128397	0.00570322	0.00619003	0.00124938	0.00411002	0.00348567	0.0110988	0.00972973	0.0111524	0.00284414	0	0.00171821
C1orf56	0.141895	0.0823529	0.117547	0.214894	0.023622	0.0125	0.167344	0.235661	0.200248	0.071964	0.145432	0.1433	0.264151	0.228108	0.135688	0.162685	0.173913	0.0412371
CDC42SE1	0.193024	0.0794118	0.112942	0.17545	0.015748	0.03125	0.154933	0.178091	0.229341	0.107196	0.141638	0.106507	0.236404	0.215135	0.152416	0.150171	0.0869565	0.0515464
MLLT11	0.0059453	0.0235294	0.00872516	0.00981997	0.015748	0	0.179114	0.158614	0.0157846	0.00774613	0.0154916	0.046282	0.0421754	0.0356757	0.0446097	0.0182025	0.0434783	0.0206186
GABPB2	0.0709473	0.0205882	0.0441105	0.0405892	0.015748	0	0.164348	0.084795	0.0996595	0.0267366	0.138792	0.0685515	0.103219	0.0767568	0.124535	0.0875995	0	0.0292096
SEMA6C	0.00198177	0.00588235	0.0390208	0.0312602	0	0	0.0282474	0.0100075	0.00495203	0.00049975	0.00916851	0.00387297	0.0388457	0.0259459	0.0111524	0.0102389	0	0.00515464
TNFAIP8L2	0.0451843	0.0323529	0.000969462	0.000981997	0	0	0.00128397	0.000645647	0.0377592	0.0212394	0.000632311	0.000387297	0	0	0.00185874	0.000568828	0.0869565	0.0103093
SCNM1	0.0768926	0.0382353	0.0402327	0.0530278	0.015748	0.00625	0.0661245	0.0807059	0.0696379	0.0352324	0.0736642	0.063904	0.0810211	0.0864865	0.0799257	0.0511945	0	0.0154639
LYSMD1	0.00435989	0.00588235	0.00484731	0.0134206	0	0	0.0256794	0.0206607	0.00154751	0.000749625	0.018337	0.0102634	0.0288568	0.0140541	0.0167286	0.00910125	0	0.00171821
TMOD4	0.00317083	0	0.00290839	0.00212766	0	0	0.00299593	0.00204455	0.00247601	0.00124938	0.00379387	0.00193648	0.00332963	0	0.00557621	0.00113766	0	0
VPS72	0.0499405	0.0147059	0.0634998	0.0556465	0.015748	0.0125	0.0714744	0.070806	0.0458063	0.0247376	0.0869428	0.0741673	0.0810211	0.0908108	0.0780669	0.0631399	0	0.0137457
PIP5K1A	0.165279	0.0352941	0.0821619	0.0599018	0.00787402	0.03125	0.180826	0.100075	0.128443	0.0624688	0.156497	0.0720372	0.198668	0.0897297	0.143123	0.0773606	0.0434783	0.0274914
PSMD4	0.108997	0.0911765	0.196801	0.187889	0.0629921	0.125	0.184036	0.217153	0.139276	0.104448	0.23933	0.218048	0.210877	0.20973	0.198885	0.187144	0.434783	0.0652921
ZNF687	0.0170432	0.00588235	0.0128454	0.012275	0	0.00625	0.0218275	0.0081782	0.0157846	0.00724638	0.0192855	0.00774593	0.0221976	0.00432432	0.0223048	0.0102389	0	0.00687285
PI4KB	0.0927467	0.0352941	0.085555	0.0528642	0	0.0125	0.122191	0.0736038	0.0817084	0.0369815	0.0983244	0.056739	0.116537	0.0659459	0.144981	0.0802048	0	0.0343643
RFX5	0.0673801	0.00882353	0.0419292	0.0247136	0.015748	0	0.0241815	0.0107608	0.0362117	0.0147426	0.0164401	0.00619675	0.0299667	0.0194595	0.0464684	0.00853242	0.0434783	0.0154639
SELENBP1	0.00237812	0.0235294	0.0128454	0.0171849	0	0.0125	0.153863	0.177876	0.0123801	0.00574713	0.264938	0.224632	0.0166482	0.0151351	0.0148699	0.0250284	0	0.0154639
PSMB4	0.106619	0.0764706	0.143965	0.15401	0.0787402	0.0375	0.153649	0.16195	0.11204	0.0774613	0.181789	0.133424	0.18202	0.178378	0.120818	0.16496	0.434783	0.0876289
POGZ	0.207689	0.117647	0.240911	0.164975	0.00787402	0.00625	0.301091	0.1966	0.209223	0.102199	0.262409	0.176414	0.387347	0.222703	0.334572	0.242321	0.0434783	0.0859107
CGN	0.000792707	0	0.000969462	0.000981997	0	0	0.00128397	0.000968471	0.00185701	0	0.000948467	0.000387297	0.0099889	0.00216216	0.00557621	0.00170648	0	0.00171821
TUFT1	0.0198177	0.00882353	0.0121183	0.0119476	0.00787402	0	0.0190456	0.0100075	0.0157846	0.00674663	0.00252924	0.00484121	0.0099889	0.00648649	0.00185874	0.00625711	0.0434783	0.00515464
SNX27	0.0915577	0.05	0.0661658	0.0635025	0	0	0.136529	0.0836113	0.0835655	0.0409795	0.095479	0.0549961	0.163152	0.0854054	0.124535	0.0665529	0	0.0292096
RIIAD1	0	0	0	0.000490998	0	0	0.00534988	0.00473475	0	0.000249875	0.00727158	0.00367932	0.00887902	0	0.00185874	0.000568828	0	0
MRPL9	0.0487515	0.0411765	0.103975	0.092635	0.023622	0	0.101862	0.103088	0.0687094	0.0464768	0.109706	0.0879163	0.082131	0.0864865	0.0650558	0.0659841	0.0434783	0.0257732
OAZ3	0.00317083	0.00294118	0.00557441	0.00523732	0	0.00625	0.00577787	0.005488	0.00185701	0.00149925	0.0028454	0.00290473	0.00332963	0.00540541	0.00743494	0.00511945	0	0.00343643
TDRKH	0.0110979	0	0.00872516	0.00572831	0	0	0.00941579	0.00473475	0.0164036	0.00874563	0.0028454	0.00309837	0.0221976	0.0151351	0.0111524	0.00455063	0	0.00171821
RORC	0	0	0.000484731	0.000327332	0	0	0.000213995	0.000215216	0.0198081	0.035982	0	0.000580945	0	0	0	0.000568828	0	0
C2CD4D	0	0	0	0.000490998	0	0	0.00213995	0.000860863	0.00402352	0.00124938	0.000316156	0	0.0133185	0.0118919	0.00557621	0.00170648	0	0
THEM4	0.0479588	0.0294118	0.0433834	0.0459902	0.00787402	0.00625	0.090306	0.0725277	0.121944	0.0392304	0.0388871	0.0398916	0.137625	0.0864865	0.0780669	0.0494881	0.0434783	0.0137457
S100A10	0.25763	0.285294	0.72443	0.704419	0.574803	0.5625	0.45795	0.473044	0.463943	0.457521	0.0847297	0.196747	0.627081	0.584865	0.791822	0.829352	0.956522	0.360825
S100A11	0.384463	0.370588	0.658022	0.61653	0.700787	0.74375	0.540766	0.523297	0.454658	0.369065	0.636105	0.505229	0.280799	0.261622	0.710037	0.67975	1	0.266323
TCHH	0.0178359	0.00294118	0.00484731	0.00180033	0	0	0	0	0.00495203	0.00174913	0.000316156	0	0	0	0	0	0	0.00171821
HRNR	0	0	0	0	0	0	0.00128397	0.000538039	0	0	0.000316156	0.000580945	0	0	0.00371747	0.00284414	0	0
FLG	0	0	0	0.000163666	0	0	0.00256794	0.000968471	0	0	0.000316156	0	0.00110988	0	0	0.00227531	0	0
FLG2	0.000396354	0	0	0	0	0	0.00128397	0.000645647	0.000309502	0	0.000632311	0	0.00110988	0.00108108	0	0.000568828	0	0
LCE5A	0	0	0	0.000163666	0	0	0.000427991	0	0.000309502	0	0	0	0	0.00108108	0	0	0	0
SMCP	0	0	0.000242365	0.000490998	0	0	0	0.000430432	0	0.000249875	0.000316156	0.000580945	0.00110988	0.00108108	0	0	0	0
SPRR3	0	0	0	0	0.0314961	0.03125	0	0	0	0.000249875	0	0	0	0	0	0	0	0
SPRR1B	0	0	0	0	0.0787402	0.08125	0	0	0	0	0	0	0	0	0	0	0	0
SPRR2D	0	0	0	0	0.0472441	0.05	0	0	0	0	0	0	0	0	0	0	0	0
SPRR2A	0	0	0	0	0.0944882	0.09375	0	0	0	0	0	0	0	0	0	0	0	0
SPRR2E	0	0	0	0	0.0314961	0.0375	0	0	0	0	0	0	0	0	0	0	0	0
SPRR2F	0	0	0	0	0.0551181	0.0875	0	0	0	0	0	0	0	0	0	0	0	0
LORICRIN	0.00237812	0	0	0.000163666	0	0	0.000213995	0.000107608	0.00526153	0.00049975	0.000316156	0.000193648	0	0.00108108	0.00185874	0.00113766	0	0
S100A9	0.208878	0.0764706	0.0113912	0.00196399	0.976378	0.9625	0.00684785	0.00150651	0.0489013	0.0134933	0.0107493	0.000774593	0.0166482	0	0.0111524	0.000568828	0	0
S100A12	0.0328973	0.00588235	0.000727096	0.000327332	0.015748	0.025	0.00149797	0	0.00649954	0.00174913	0.00158078	0	0.00110988	0	0.00557621	0.000568828	0	0
S100A8	0.114943	0.0441176	0.00654387	0.000818331	0.968504	0.99375	0.00620586	0.000538039	0.0170226	0.00649675	0.0120139	0.000580945	0.00554939	0.00108108	0.00743494	0.000568828	0.0434783	0.00515464
S100A7	0	0	0	0.000163666	0.0314961	0.01875	0	0.000322824	0.000309502	0	0	0.000580945	0.00332963	0.00216216	0.00185874	0	0	0
S100A6	0.364249	0.947059	0.832283	0.912766	1	1	0.917612	0.993866	0.725472	0.909795	0.797344	0.943648	0.993341	0.995676	0.994424	0.993174	1	0.924399
S100A5	0.000792707	0	0	0.000163666	0	0	0.00149797	0.000645647	0.000928505	0.000749625	0.000316156	0.000193648	0.00332963	0.00432432	0.00371747	0.00511945	0	0
S100A4	0.37614	0.3	0.0559864	0.0507365	0.0787402	0.06875	0.142521	0.260196	0.618694	0.656672	0.450206	0.346824	0.18424	0.267027	0.317844	0.352673	1	0.156357
S100A3	0.00158541	0.0117647	0.012603	0.00671031	0.015748	0.00625	0.00620586	0.00634886	0.000309502	0.000749625	0.0388871	0.00774593	0	0.00108108	0.00185874	0.000568828	0.521739	0.00687285
S100A2	0.00237812	0.00588235	0.00193892	0.00409165	0.771654	0.8375	0.00941579	0.00764016	0.00154751	0.00249875	0.00221309	0.00232378	0.0332963	0.0291892	0.0130112	0.00682594	0	0.00171821
S100A16	0.0107015	0.0558824	0.430441	0.367267	0.275591	0.2875	0.132677	0.135371	0.0402352	0.0132434	0.0297186	0.0573199	0.0943396	0.102703	0.32342	0.265643	0.0434783	0.0549828
S100A14	0	0	0.000727096	0.000490998	0.291339	0.2875	0.000641986	0.000107608	0.000309502	0	0	0.000387297	0.00110988	0	0.00371747	0.00170648	0	0
S100A13	0.0352755	0.291176	0.306592	0.396563	0.173228	0.2	0.625936	0.561175	0.103374	0.0634683	0.140057	0.211658	0.308546	0.339459	0.410781	0.472127	0	0.202749
S100A1	0.000396354	0.0176471	0.00533204	0.00490998	0	0.00625	0.0134817	0.0149575	0.00804704	0.00274863	0.00632311	0.00406662	0.36626	0.308108	0.204461	0.137656	0	0.0343643
CHTOP	0.0800634	0.05	0.101794	0.105728	0.023622	0.0375	0.120693	0.116324	0.088208	0.0647176	0.132785	0.105732	0.156493	0.137297	0.135688	0.120023	0.0434783	0.04811
SNAPIN	0.0531114	0.0382353	0.0809501	0.103273	0.0472441	0.025	0.103146	0.124287	0.0637574	0.0382309	0.12994	0.115802	0.0976693	0.0767568	0.10223	0.107509	0.0869565	0.0378007
ILF2	0.122473	0.0794118	0.208192	0.1527	0.110236	0.04375	0.150439	0.151619	0.14918	0.149175	0.16693	0.12471	0.201998	0.188108	0.133829	0.138225	0.173913	0.0704467
NPR1	0.00317083	0	0.0836161	0.0399345	0	0	0.00149797	0.000538039	0.00371402	0.0009995	0.00221309	0.00116189	0.00332963	0	0.00185874	0.00113766	0	0.00515464
INTS3	0.045977	0.0764706	0.0724673	0.0545008	0.015748	0.01875	0.103146	0.0560637	0.0427112	0.0189905	0.0682896	0.0389233	0.100999	0.0627027	0.0557621	0.0625711	0	0.0859107
SLC27A3	0.013476	0.0176471	0.0688318	0.0530278	0	0	0.0400171	0.0355106	0.0204271	0.005997	0.0882074	0.0563517	0.0110988	0.00864865	0.0241636	0.0193402	0	0.00687285
GATAD2B	0.359096	0.102941	0.253272	0.146972	0.023622	0.05	0.196662	0.115786	0.346951	0.142429	0.20645	0.0981797	0.210877	0.111351	0.236059	0.151877	0	0.0945017
DENND4B	0.118113	0.0352941	0.0508968	0.0314239	0.015748	0.0125	0.0419431	0.0247498	0.0807799	0.0292354	0.0297186	0.0151046	0.0510544	0.0313514	0.063197	0.0335609	0	0.0274914
CRTC2	0.026952	0.0117647	0.0285991	0.0198036	0	0	0.0297453	0.0126977	0.0318787	0.00949525	0.0338286	0.00697134	0.017758	0.0216216	0.0334572	0.0153584	0	0.0120275
SLC39A1	0.0150614	0.0147059	0.0586524	0.0587561	0	0.0125	0.0505029	0.076832	0.0164036	0.00824588	0.0723996	0.0555771	0.0665927	0.0464865	0.0613383	0.0506257	0.0869565	0.0171821
AL358472.7	0.00277447	0	0.00605914	0.00229133	0	0	0.00620586	0.00441192	0.00123801	0.000749625	0.00189693	0.00348567	0.00776915	0.00648649	0.00371747	0.00170648	0	0.00171821
CREB3L4	0.00832342	0	0.0159961	0.0163666	0.015748	0.0125	0.0233255	0.0238889	0.00866605	0.00149925	0.0158078	0.0131681	0.0332963	0.0205405	0.0130112	0.0147895	0	0.00859107
JTB	0.198969	0.117647	0.218614	0.229624	0.0787402	0.09375	0.180398	0.246207	0.238626	0.186157	0.237433	0.214175	0.27525	0.276757	0.223048	0.226394	0.565217	0.104811
AL358472.6	0.000792707	0.00588235	0.00533204	0.00245499	0	0.00625	0.00385192	0.00322824	0.000309502	0.00049975	0.00474233	0.00174284	0.00110988	0.00108108	0.00743494	0.00170648	0	0
RAB13	0.0499405	0.1	0.388512	0.34239	0.0787402	0.10625	0.129039	0.117293	0.0442587	0.0194903	0.246285	0.145043	0.162042	0.208649	0.150558	0.131968	0.956522	0.0893471
RPS27	0.965121	1	0.992244	0.9982	1	0.99375	0.943291	0.99279	0.970907	0.987006	0.99178	0.994578	0.956715	0.994595	0.966543	0.985779	1	0.991409
NUP210L	0.0253666	0.0205882	0.064954	0.0394435	0	0	0.0303873	0.0288389	0.0256886	0.0122439	0.0319317	0.0211077	0.0665927	0.0659459	0.0371747	0.0483504	0	0.0171821
TPM3	0.490289	0.264706	0.643723	0.511129	0.0393701	0.05	0.162208	0.157646	0.451253	0.278611	0.188745	0.133424	0.309656	0.264865	0.258364	0.202503	0.26087	0.134021
C1orf189	0.00673801	0.00588235	0.00242365	0.00229133	0	0	0.000855981	0.00204455	0.00247601	0.00174913	0.00126462	0.000774593	0.00665927	0.00108108	0.00371747	0.00227531	0	0
C1orf43	0.188268	0.108824	0.232671	0.202782	0.0393701	0.03125	0.200514	0.20198	0.184773	0.122689	0.233639	0.156855	0.36293	0.313514	0.219331	0.198521	0.695652	0.0790378
UBAP2L	0.156163	0.0411765	0.0930683	0.0621931	0.0314961	0.0125	0.109566	0.0592919	0.108635	0.0562219	0.0920013	0.046282	0.0976693	0.0724324	0.0799257	0.0648464	0.0434783	0.0343643
HAX1	0.123662	0.0794118	0.112458	0.140753	0.0629921	0.04375	0.178044	0.215754	0.150418	0.0769615	0.175782	0.165957	0.176471	0.187027	0.150558	0.155859	0.0869565	0.0876289
ATP8B2	0.0245739	0.0147059	0.0349006	0.0214403	0	0	0.0575647	0.021414	0.0584958	0.0132434	0.0392033	0.0147173	0.045505	0.0183784	0.063197	0.0290102	0	0.0223368
IL6R	0.104637	0.0147059	0.0305381	0.0234043	0	0.00625	0.0141237	0.00527279	0.11204	0.053973	0.0777743	0.0234314	0.0155383	0.00540541	0.0594796	0.0204778	0.0434783	0.0103093
SHE	0.00753072	0	0.319922	0.19198	0	0	0.047507	0.0230281	0.0213556	0.00549725	0.0085362	0.0056158	0.0166482	0.0108108	0.0241636	0.0142207	0	0.0189003
TDRD10	0.0059453	0.0117647	0.0889481	0.0515548	0	0	0.0552108	0.0160336	0.00928505	0.00474763	0.00347771	0.00464756	0.00665927	0.00432432	0.0148699	0.00853242	0	0.00515464
UBE2Q1	0.0554895	0.0352941	0.0584101	0.0576105	0	0.025	0.0541408	0.0347573	0.0507583	0.0377311	0.0411002	0.0253679	0.0477248	0.0518919	0.0539033	0.0409556	0.0434783	0.0206186
ADAR	0.274673	0.164706	0.306592	0.238462	0.0314961	0.01875	0.271774	0.208329	0.273909	0.157421	0.217199	0.155887	0.206437	0.183784	0.249071	0.199659	0	0.109966
KCNN3	0.0360682	0	0.299079	0.205401	0	0.00625	0.0154077	0.00656408	0.00866605	0.00474763	0.00663927	0.0060031	0.0099889	0.00648649	0.0111524	0.00796359	0	0.0360825
PMVK	0.0681728	0.05	0.0821619	0.0693944	0.0708661	0.05625	0.0952279	0.106532	0.084494	0.0512244	0.118558	0.111348	0.162042	0.121081	0.159851	0.127418	0.173913	0.032646
PBXIP1	0.0860087	0.0294118	0.0431411	0.0299509	0.0314961	0	0.0826022	0.0496072	0.244816	0.0324838	0.156497	0.0615802	0.0410655	0.0237838	0.0799257	0.0335609	0	0.0206186
PYGO2	0.0273484	0.0205882	0.0189045	0.0181669	0	0.00625	0.0404451	0.0235661	0.0315692	0.0089955	0.032564	0.0178156	0.0399556	0.0205405	0.0371747	0.0153584	0	0.00515464
SHC1	0.0328973	0.0764706	0.187591	0.131588	0.023622	0.0125	0.221271	0.137523	0.0445682	0.0229885	0.0980082	0.0604183	0.0288568	0.0378378	0.0576208	0.0415245	0	0.0429553
CKS1B	0.0428062	0.0411765	0.050412	0.0577741	0.110236	0.13125	0.0858121	0.10438	0.0427112	0.0512244	0.0916851	0.0824942	0.155383	0.124324	0.0780669	0.0659841	0.0434783	0.024055
FLAD1	0.0400317	0.0147059	0.0397479	0.0297872	0.015748	0.01875	0.046865	0.0364791	0.0355927	0.0329835	0.0455264	0.0321456	0.045505	0.0216216	0.0464684	0.0312856	0	0.0137457
ZBTB7B	0.0400317	0.00882353	0.0140572	0.0104746	0	0.0125	0.0171196	0.00979232	0.0386877	0.0112444	0.0290863	0.00852053	0.017758	0.012973	0.0241636	0.00910125	0	0.00687285
DCST2	0.00475624	0	0.00848279	0.00605565	0.00787402	0	0.00534988	0.00333584	0.00185701	0.000749625	0.00221309	0.00251743	0.00221976	0.00432432	0.00557621	0.00284414	0	0.00171821
DCST1	0.00237812	0	0.0111488	0.00441899	0.00787402	0	0.00492189	0.00344345	0.00216651	0.00049975	0.00158078	0.00174284	0.00443951	0.00108108	0	0.00284414	0	0.00171821
ADAM15	0.0261593	0.0176471	0.539506	0.27545	0.0551181	0.03125	0.0391611	0.03239	0.0297122	0.0184908	0.0363579	0.0199458	0.0510544	0.0216216	0.0669145	0.0250284	0	0.0206186
EFNA4	0.013476	0.00294118	0.0106641	0.00752864	0.015748	0	0.0216135	0.0187238	0.0105231	0.0029985	0.00727158	0.00987607	0.00554939	0.00648649	0.0130112	0.0102389	0	0.0120275
EFNA3	0.00198177	0	0.00920989	0.00949264	0.00787402	0.00625	0.00534988	0.00570322	0.000619003	0.00149925	0.00189693	0.00232378	0.00221976	0.00216216	0	0.000568828	0	0.00171821
EFNA1	0.0103052	0.0264706	0.336403	0.353519	0.0393701	0.025	0.120265	0.132465	0.0207366	0.0109945	0.036674	0.0613865	0.106548	0.0897297	0.0334572	0.0284414	0	0.0309278
SLC50A1	0.0622275	0.00882353	0.0753757	0.0613748	0.015748	0.0125	0.0502889	0.0525126	0.0581863	0.0224888	0.032564	0.0292409	0.0532741	0.0389189	0.0873606	0.0312856	0.217391	0.0137457
DPM3	0.0883868	0.0911765	0.130393	0.172995	0.023622	0.0625	0.206719	0.263101	0.0959455	0.0504748	0.177679	0.177188	0.220866	0.24973	0.118959	0.192264	0.130435	0.0721649
KRTCAP2	0.209275	0.220588	0.300048	0.315221	0.0393701	0.00625	0.264712	0.350371	0.207985	0.0677161	0.243756	0.200426	0.334073	0.323243	0.315985	0.349261	0.304348	0.19244
AL713999.1	0.000792707	0	0.000969462	0.000327332	0	0	0.00513589	0.00225977	0.000619003	0	0.00316156	0.00174284	0	0	0	0.000568828	0	0
TRIM46	0.00198177	0.00294118	0.00315075	0.00360065	0	0	0.0158357	0.0111912	0.0111421	0.00174913	0.00442618	0.00232378	0.00443951	0.00648649	0.00371747	0.00682594	0	0.00343643
MUC1	0.000396354	0.00294118	0.00242365	0.00409165	0.015748	0.0125	0.0139097	0.00591843	0.00154751	0.003998	0.00411002	0.00309837	0	0.00216216	0.00371747	0.00455063	0	0.00515464
THBS3	0.0146651	0.0147059	0.0169656	0.0111293	0	0	0.0502889	0.024427	0.0157846	0.0069965	0.0534303	0.0158792	0.0199778	0.0140541	0.0483271	0.0204778	0	0.00687285
MTX1	0.0467697	0.0382353	0.0598643	0.0499182	0.0472441	0.03125	0.0751123	0.0818896	0.0476633	0.0377311	0.085362	0.0747483	0.0876804	0.0627027	0.070632	0.0671217	0.0869565	0.0343643
GBA	0.0467697	0.0205882	0.0273873	0.0206219	0.015748	0.0125	0.0406591	0.034865	0.0414732	0.0177411	0.0423648	0.0344694	0.0643729	0.0605405	0.0650558	0.036405	0.0434783	0.024055
FAM189B	0.0103052	0.00588235	0.029811	0.0216039	0	0	0.0425851	0.0273324	0.00928505	0.00749625	0.0347771	0.0180093	0.0244173	0.00972973	0.0167286	0.0113766	0	0.00515464
SCAMP3	0.0685692	0.0411765	0.0906447	0.0865794	0.015748	0.025	0.0847421	0.107715	0.0671619	0.0532234	0.0714512	0.0741673	0.108768	0.0789189	0.0669145	0.0915813	0.130435	0.032646
CLK2	0.0332937	0.0117647	0.0264178	0.0266776	0	0	0.0398031	0.0257183	0.0250696	0.0132434	0.0360417	0.0164601	0.0466149	0.0216216	0.027881	0.0193402	0	0.0137457
HCN3	0.00277447	0.00294118	0.00242365	0.00392799	0	0	0.00791783	0.00484235	0.00278552	0.00049975	0.00189693	0.00193648	0.00221976	0.00108108	0.00371747	0.00284414	0	0.00171821
PKLR	0.000792707	0	0.000969462	0.00114566	0	0	0.000641986	0.00107608	0.000619003	0.000249875	0.000948467	0.00135554	0.00110988	0	0.00185874	0.00227531	0	0.00343643
FDPS	0.109394	0.144118	0.417838	0.323568	0.0629921	0.1	0.200086	0.223502	0.154751	0.07996	0.271261	0.215724	0.294118	0.201081	0.165428	0.19909	0.0434783	0.0893471
RUSC1	0.0146651	0.0235294	0.0508968	0.0364975	0	0.0125	0.0669805	0.0423975	0.0238316	0.0089955	0.0799874	0.0356313	0.0377358	0.0172973	0.0315985	0.0182025	0.0434783	0.0137457
ASH1L	0.550535	0.214706	0.506544	0.343044	0.0629921	0.075	0.525144	0.327989	0.565769	0.244878	0.458426	0.273625	0.479467	0.287568	0.420074	0.319681	0.0434783	0.176976
MSTO1	0.0126833	0.00882353	0.0135725	0.012766	0	0	0.0237535	0.0165716	0.0114516	0.0147426	0.0221309	0.0135554	0.0221976	0.012973	0.0185874	0.0153584	0	0.0120275
YY1AP1	0.097503	0.0411765	0.0741638	0.0554828	0.015748	0.01875	0.133747	0.0725277	0.103993	0.0567216	0.120139	0.0559644	0.120977	0.0713514	0.122677	0.0796359	0.0869565	0.04811
DAP3	0.156956	0.0882353	0.126515	0.096072	0.0314961	0.025	0.151509	0.117185	0.190344	0.130935	0.115713	0.080945	0.140954	0.101622	0.126394	0.0802048	0.26087	0.0635739
GON4L	0.182323	0.0588235	0.172807	0.111948	0.0314961	0	0.150011	0.111589	0.182297	0.0887056	0.147961	0.0929512	0.166482	0.100541	0.208178	0.153015	0	0.04811
SYT11	0.0225922	0.0441176	0.0436258	0.0283142	0	0	0.0216135	0.0266868	0.0513773	0.0117441	0.0828328	0.0375678	0.203108	0.12973	0.30855	0.168373	0	0.0378007
RIT1	0.0685692	0.0529412	0.0787688	0.087725	0.015748	0.01875	0.0579927	0.0681158	0.0640669	0.025987	0.0847297	0.0617738	0.082131	0.0648649	0.124535	0.11149	0	0.0309278
KHDC4	0.114943	0.0647059	0.119486	0.0986907	0	0.00625	0.137813	0.112665	0.125967	0.0482259	0.115397	0.0728118	0.154273	0.105946	0.128253	0.0784983	0	0.0257732
ARHGEF2	0.128022	0.0529412	0.143238	0.0859247	0	0	0.0785363	0.0649952	0.0947075	0.11969	0.181473	0.0968242	0.146504	0.0724324	0.171004	0.0921502	0.0434783	0.0515464
SSR2	0.280222	0.179412	0.25303	0.248118	0.173228	0.125	0.409801	0.395351	0.338595	0.20015	0.326589	0.301317	0.310766	0.281081	0.33829	0.362912	0.652174	0.158076
UBQLN4	0.0261593	0.0117647	0.025206	0.0209493	0.00787402	0	0.0357372	0.0220596	0.0250696	0.0172414	0.0357256	0.0147173	0.0510544	0.0259459	0.0446097	0.0182025	0.0434783	0.00515464
LAMTOR2	0.172017	0.105882	0.158265	0.172831	0.0944882	0.1125	0.141879	0.196384	0.133086	0.0744628	0.135947	0.130519	0.189789	0.178378	0.139405	0.154152	0.695652	0.0859107
RAB25	0.00118906	0	0.000242365	0.000327332	0.0472441	0.0375	0.000213995	0	0.000619003	0	0.000948467	0	0.00332963	0	0.00371747	0	0	0
MEX3A	0.000792707	0	0.0147843	0.0109656	0	0	0.0160496	0.00893145	0.00123801	0.00124938	0.0028454	0.00348567	0.00776915	0.00432432	0.00929368	0.00796359	0	0.00343643
LMNA	0.180341	0.105882	0.74697	0.468249	0.181102	0.13125	0.408731	0.298827	0.306097	0.332834	0.773949	0.501356	0.650388	0.420541	0.637546	0.357793	0.695652	0.146048
SEMA4A	0.139913	0.0117647	0.143723	0.0605565	0.015748	0.0125	0.0265354	0.00710212	0.0891365	0.0297351	0.0863105	0.0553834	0.0166482	0.00540541	0.0185874	0.0153584	0.173913	0.0120275
SLC25A44	0.0297265	0.0147059	0.0237518	0.0145663	0	0	0.0209715	0.0137738	0.0269266	0.0144928	0.020234	0.00832688	0.017758	0.0162162	0.0297398	0.0108077	0	0.00515464
PMF1-BGLAP	0.00158541	0.00882353	0.00412021	0.00703764	0	0	0.0151937	0.0262563	0.00495203	0.00124938	0.00442618	0.00716499	0.00776915	0.00216216	0.00185874	0.00739477	0	0
PMF1	0.0741181	0.0147059	0.0843432	0.0795417	0.0314961	0.03125	0.101862	0.100183	0.0953265	0.0427286	0.103383	0.100503	0.045505	0.0486486	0.0929368	0.0745165	0.130435	0.024055
BGLAP	0.00277447	0.0470588	0.00339312	0.00556465	0	0	0.0549968	0.101367	0.00402352	0.00224888	0.00600696	0.00677769	0.00443951	0.00432432	0.00185874	0.00511945	0	0.0137457
PAQR6	0.00198177	0.0117647	0.00387785	0.00294599	0	0	0.0134817	0.00893145	0.0111421	0.00449775	0.00474233	0.00309837	0.381798	0.227027	0.118959	0.0659841	0	0.00859107
SMG5	0.0764962	0.0235294	0.0501697	0.0402619	0.00787402	0.00625	0.0834582	0.060368	0.0643764	0.0424788	0.0625988	0.0493803	0.0887902	0.052973	0.0966543	0.056314	0.0434783	0.0360825
TMEM79	0.00871978	0.00588235	0.00824043	0.00736498	0.00787402	0.00625	0.0177616	0.0132358	0.00619003	0.00274863	0.0120139	0.00929512	0.017758	0.0259459	0.0148699	0.0136519	0	0.00171821
GLMP	0.0499405	0.0411765	0.0395056	0.0425532	0	0.01875	0.116627	0.118046	0.0467348	0.0137431	0.0803035	0.0644849	0.0732519	0.0637838	0.0743494	0.0858931	0.0434783	0.0360825
CCT3	0.131589	0.05	0.191953	0.148118	0.0472441	0.04375	0.207789	0.202088	0.151656	0.181159	0.219412	0.160147	0.263041	0.182703	0.184015	0.180887	0.652174	0.0515464
TSACC	0.00158541	0	0.00436258	0.00392799	0	0	0.00213995	0.00236737	0.000309502	0.0009995	0.000948467	0.000580945	0.00332963	0.00216216	0	0.000568828	0	0
RHBG	0	0	0	0.000163666	0	0	0.000213995	0.000215216	0.000309502	0	0	0	0	0	0	0	0	0
MEF2D	0.148633	0.0323529	0.0627727	0.0361702	0.00787402	0	0.0676225	0.0365867	0.126586	0.0477261	0.188745	0.0677769	0.099889	0.0540541	0.0929368	0.0557452	0	0.0395189
IQGAP3	0.0103052	0.00294118	0.00193892	0.000327332	0.00787402	0.00625	0.00171196	0.00150651	0.00402352	0.003998	0.00221309	0.000387297	0.00110988	0.00216216	0.00185874	0.00113766	0.0434783	0
TTC24	0.0214031	0	0	0	0	0	0	0	0.00866605	0.00049975	0.000316156	0	0	0	0	0	0	0
NAXE	0.078478	0.0529412	0.0615608	0.0680851	0.0472441	0.075	0.126899	0.154094	0.0779944	0.0462269	0.168195	0.150271	0.156493	0.123243	0.126394	0.108646	0.173913	0.0515464
GPATCH4	0.0677765	0.0323529	0.0707707	0.0710311	0.023622	0.0125	0.0370212	0.0295922	0.0557103	0.144678	0.0632311	0.0420217	0.0510544	0.0637838	0.0427509	0.0500569	0.0434783	0.0120275
HAPLN2	0	0	0.00193892	0.00196399	0	0	0.0141237	0.0248574	0.000619003	0.00124938	0.0436295	0.0317583	0.00110988	0.00432432	0	0.00341297	0	0.00515464
BCAN	0.000396354	0.00882353	0.00145419	0.000981997	0	0	0.0171196	0.0242118	0.000619003	0.00124938	0.00411002	0.00910147	0.0144284	0.00324324	0.0148699	0.00739477	0	0.00171821
NES	0.0174396	0.273529	0.310228	0.213093	0.00787402	0.00625	0.450246	0.318089	0.0628288	0.0384808	0.126146	0.175639	0.345172	0.291892	0.32342	0.263367	0	0.264605
CRABP2	0.00198177	0.00294118	0.00533204	0.00769231	0.15748	0.1375	0.104644	0.153556	0.00959455	0.00624688	0.00916851	0.0739737	0.017758	0.0237838	0.00185874	0.0170648	0.0869565	0.0103093
ISG20L2	0.0705509	0.0176471	0.0428987	0.0382979	0.00787402	0.025	0.0599187	0.0375551	0.0798514	0.0427286	0.0654442	0.0346631	0.0499445	0.0302703	0.0520446	0.0278726	0	0.0154639
RRNAD1	0.0396354	0.00882353	0.0409598	0.0337152	0.00787402	0	0.0680505	0.0613365	0.0318787	0.0109945	0.0512172	0.0369868	0.0699223	0.0572973	0.0483271	0.0386803	0.0434783	0.0206186
MRPL24	0.0479588	0.0382353	0.0836161	0.0924714	0.023622	0.025	0.112348	0.133326	0.0510678	0.0422289	0.124881	0.116964	0.174251	0.135135	0.113383	0.108646	0.173913	0.024055
HDGF	0.0844233	0.0411765	0.0765875	0.0623568	0.0551181	0.0375	0.0870961	0.0553104	0.0649954	0.045977	0.0809358	0.0393106	0.211987	0.140541	0.0855019	0.0517634	0.0869565	0.0412371
PRCC	0.104637	0.0352941	0.06762	0.0497545	0.00787402	0.03125	0.0986518	0.0856559	0.0804704	0.0514743	0.106861	0.0687452	0.125416	0.0421622	0.0929368	0.0551763	0.0434783	0.0274914
SH2D2A	0.00634166	0.00294118	0.00242365	0.000163666	0	0	0.00256794	0.000322824	0.124729	0.218391	0.000316156	0.000193648	0.00221976	0.00216216	0	0	0	0.00171821
NTRK1	0.00435989	0.00294118	0	0.000490998	0	0	0.00492189	0.000430432	0.00588053	0.0152424	0	0.00135554	0	0	0	0.00170648	0	0.00171821
INSRR	0.000396354	0.00294118	0.000242365	0.000654664	0	0	0.00278194	0.00107608	0.00154751	0.00049975	0.000948467	0.000193648	0	0.00216216	0.00185874	0	0	0
PEAR1	0.00277447	0.0147059	0.102763	0.113093	0	0.00625	0.0708324	0.0492844	0.00804704	0.00449775	0.141638	0.0846243	0.00665927	0.00324324	0.0111524	0.0386803	0	0.0292096
LRRC71	0	0	0.000727096	0.000490998	0	0	0.00171196	0.000968471	0.000309502	0	0.00252924	0.000580945	0	0.00108108	0.00185874	0	0	0
ARHGEF11	0.0428062	0.0411765	0.0688318	0.0463175	0.0314961	0.025	0.320137	0.135801	0.0439492	0.0167416	0.121404	0.0613865	0.114317	0.0702703	0.241636	0.129124	0.0434783	0.04811
ETV3L	0.00435989	0	0.000484731	0.000163666	0	0	0.000855981	0.000322824	0.000928505	0.0009995	0.00126462	0.000968242	0	0	0	0.000568828	0	0
ETV3	0.105034	0.0235294	0.0874939	0.0499182	0	0	0.0338113	0.0180781	0.121634	0.0364818	0.0553272	0.0263362	0.0410655	0.0216216	0.0464684	0.0216155	0	0.0103093
FCRL5	0.199762	0.0264706	0.000484731	0	0.00787402	0	0.00149797	0.000645647	0.00464253	0.00124938	0.00126462	0.000580945	0.00110988	0	0.00185874	0.00113766	0	0.0463918
FCRL4	0.0118906	0.00294118	0	0	0	0	0	0.000107608	0.000309502	0	0	0	0	0	0	0	0	0
FCRL3	0.0499405	0	0.000242365	0	0	0	0.000641986	0.000107608	0.0253791	0.000749625	0.000316156	0	0	0	0	0	0	0
FCRL2	0.144669	0.00882353	0.00121183	0	0	0	0.00171196	0.000538039	0.00278552	0.000249875	0	0.000193648	0.00110988	0	0.00185874	0	0	0.0103093
FCRL1	0.364249	0.0117647	0.000484731	0.000327332	0	0	0.00149797	0.000322824	0.00680904	0.000749625	0.000948467	0	0.00110988	0	0	0	0	0.00171821
CD5L	0.00396354	0	0.000727096	0.00130933	0	0	0.00106998	0.00161412	0.000309502	0.00049975	0.000948467	0.00193648	0	0.00108108	0	0.00455063	0	0.00687285
KIRREL1	0.0051526	0.0235294	0.0763451	0.0423895	0.023622	0.00625	0.327841	0.129237	0.0219746	0.00724638	0.38571	0.165376	0.129856	0.0778378	0.330855	0.183732	0	0.0824742
CD1D	0.0408244	0.0205882	0.0237518	0.0263502	0.00787402	0	0.00770383	0.00925428	0.0105231	0.003998	0.00411002	0.00348567	0	0.00216216	0.00185874	0.000568828	0	0.00343643
CD1A	0.0051526	0.00294118	0	0.000163666	0	0	0	0.000107608	0.00123801	0	0	0	0	0	0	0	0	0
CD1C	0.0491478	0.0205882	0.000484731	0	0	0	0.000641986	0.000215216	0.0108326	0.00349825	0	0	0.00110988	0	0.00557621	0	0	0
CD1B	0.00356718	0.00294118	0	0	0	0	0	0	0.00340452	0	0	0	0	0	0	0	0	0
CD1E	0.0110979	0.00882353	0	0	0	0	0	0	0.00990405	0.00174913	0.00158078	0.000387297	0	0	0	0	0	0
OR10K2	0	0	0.000242365	0	0	0	0.000213995	0.000107608	0	0	0	0	0	0	0	0	0	0
OR10K1	0.000396354	0	0.000484731	0	0	0	0.000427991	0.000107608	0	0	0	0.000387297	0	0	0	0	0	0
OR6Y1	0	0	0	0	0	0	0	0.000107608	0	0	0.00316156	0.00135554	0	0	0	0	0	0
SPTA1	0.000396354	0	0.00145419	0.000490998	0	0	0.000213995	0.000107608	0.000309502	0.000249875	0.00189693	0.000580945	0	0	0	0	0	0.00171821
MNDA	0.223147	0.147059	0.00581677	0.00589198	0.023622	0	0.00278194	0.00871624	0.098731	0.0467266	0.340816	0.273431	0.00332963	0.0108108	0.00371747	0.00455063	0	0.0360825
PYHIN1	0.0463734	0.0176471	0.000484731	0.000490998	0	0	0.00128397	0.00118369	0.311359	0.0607196	0.00126462	0.00154919	0.00110988	0.00108108	0.00371747	0.000568828	0	0.00343643
IFI16	0.504954	0.258824	0.630635	0.511784	0.11811	0.15625	0.444682	0.427418	0.476323	0.226137	0.452419	0.31952	0.255272	0.180541	0.412639	0.349829	0.130435	0.214777
AIM2	0.17717	0.00588235	0.017935	0.00703764	0.00787402	0	0.00492189	0.00290541	0.0213556	0.126937	0.000948467	0.00154919	0.00221976	0.00108108	0.00743494	0.000568828	0	0.00687285
CADM3	0.00435989	0.00294118	0.00920989	0.00409165	0	0	0.0243955	0.0321748	0.0151656	0.00349825	0.00695542	0.0164601	0.417314	0.276757	0.371747	0.224118	0	0.024055
ACKR1	0.0170432	0.00588235	0.37906	0.271195	0.00787402	0.03125	0.0151937	0.0165716	0.0247601	0.0069965	0.0271894	0.0158792	0.0488346	0.0216216	0.0594796	0.019909	0	0.0120275
FCER1A	0.0317083	0.0235294	0.00169656	0.000163666	0	0	0.000641986	0.000430432	0.0179511	0.00674663	0.00158078	0	0	0	0.00185874	0.000568828	0	0
DUSP23	0.0764962	0.0647059	0.362821	0.3491	0.0472441	0	0.0419431	0.0866243	0.0878985	0.045977	0.0755612	0.0731991	0.162042	0.181622	0.0743494	0.0830489	0.130435	0.0395189
FCRL6	0.00198177	0.00294118	0.000242365	0.000981997	0	0	0.000427991	0.000107608	0.0324977	0.0137431	0.000316156	0.000193648	0.00110988	0	0	0	0	0
SLAMF8	0.0856124	0.0205882	0.000727096	0.000490998	0.00787402	0	0.00106998	0.000645647	0.0250696	0.00324838	0.000316156	0.000774593	0	0	0.00371747	0.000568828	0	0.00343643
AL590560.2	0.00158541	0.00294118	0.00339312	0.00458265	0	0	0.0164776	0.0135586	0.00526153	0.00174913	0.00411002	0.00697134	0.0210877	0.0151351	0.0167286	0.0159272	0	0.00515464
VSIG8	0	0	0.000484731	0.000981997	0	0	0.00256794	0.0026902	0.000928505	0.00049975	0.00221309	0.000968242	0.00443951	0.00216216	0	0.00170648	0	0.00171821
CFAP45	0.00277447	0	0.00848279	0.00736498	0	0	0.00106998	0.00225977	0.000928505	0.001999	0.00980082	0.0063904	0	0.00108108	0.00371747	0.00170648	0	0
AL590560.4	0.00158541	0.00294118	0.000969462	0.00196399	0	0	0.000213995	0.000107608	0.000309502	0.000249875	0.000316156	0.000387297	0	0.00108108	0.00185874	0.000568828	0	0
TAGLN2	0.229885	0.226471	0.594523	0.464812	0.181102	0.1375	0.178044	0.225761	0.246673	0.248626	0.428075	0.320101	0.18202	0.187027	0.436803	0.349829	0.478261	0.137457
IGSF9	0.000396354	0.00588235	0.000242365	0.000163666	0.00787402	0	0.000855981	0.000968471	0.000309502	0	0.000316156	0	0	0	0	0.000568828	0	0
KCNJ10	0.00317083	0	0.00315075	0.001473	0	0	0.0044939	0.00150651	0.00433302	0.000749625	0.000316156	0.000968242	0.0743618	0.0259459	0.0427509	0.0142207	0	0.00515464
PIGM	0.0170432	0.0264706	0.0290839	0.0394435	0.015748	0.00625	0.116627	0.0640267	0.0219746	0.007996	0.0341448	0.0259489	0.0466149	0.0313514	0.0297398	0.0307167	0	0.0171821
IGSF8	0.0309156	0.0235294	0.0244789	0.0234043	0.015748	0.0125	0.139739	0.105779	0.0458063	0.00949525	0.0660765	0.0540279	0.305216	0.193514	0.13197	0.109784	0	0.0378007
ATP1A2	0.00475624	0.0264706	0.0111488	0.0121113	0	0.00625	0.344532	0.233724	0.0368307	0.00849575	0.0920013	0.106119	0.514983	0.417297	0.312268	0.32992	0	0.0618557
ATP1A4	0.000396354	0	0.000242365	0.00114566	0	0	0.0089878	0.00290541	0.00185701	0	0.00189693	0.00154919	0.00665927	0.00432432	0.00371747	0.00227531	0	0.00343643
CASQ1	0	0	0.000242365	0	0	0	0.00342392	0.00172173	0.00123801	0	0	0.00213013	0.00665927	0.00216216	0.00185874	0.00227531	0	0
PEA15	0.121681	0.0588235	0.271934	0.186088	0	0.01875	0.157501	0.108361	0.0619003	0.0497251	0.122352	0.0766847	0.36737	0.228108	0.120818	0.0830489	0.0434783	0.0618557
DCAF8	0.0451843	0.05	0.0666505	0.0509002	0	0.025	0.091162	0.0612289	0.0581863	0.0172414	0.079355	0.0410534	0.125416	0.0832432	0.0947955	0.0489192	0	0.0292096
AL139011.2	0.0103052	0.00294118	0.0128454	0.00720131	0	0	0.0269634	0.0112988	0.0111421	0.00174913	0.0139108	0.0195585	0.00887902	0.00324324	0.0167286	0.00910125	0	0
PEX19	0.0186286	0.0176471	0.0380514	0.0315876	0	0.00625	0.0834582	0.0464866	0.0272361	0.0114943	0.0746127	0.0323393	0.0621532	0.0281081	0.0557621	0.0278726	0	0.00859107
COPA	0.283393	0.0941176	0.258119	0.16383	0.023622	0.0375	0.232399	0.123964	0.26091	0.103698	0.22858	0.107475	0.193119	0.112432	0.260223	0.153584	0	0.0652921
NCSTN	0.0642093	0.0205882	0.0714978	0.0464812	0.015748	0.04375	0.103146	0.0494996	0.0606623	0.0209895	0.0787227	0.0284663	0.0943396	0.04	0.113383	0.0540387	0	0.0154639
NHLH1	0.000792707	0	0.00145419	0.000327332	0	0	0.00128397	0.000215216	0.000619003	0	0.000316156	0	0	0.00108108	0	0.000568828	0	0
VANGL2	0.000396354	0.00588235	0.00412021	0.00343699	0.00787402	0.00625	0.0359512	0.0186162	0.00557103	0.0009995	0.00663927	0.00619675	0.017758	0.00324324	0.0557621	0.0295791	0	0.00687285
SLAMF6	0.0804598	0.00588235	0.000242365	0	0	0	0.000855981	0.000322824	0.0801609	0.0322339	0.000632311	0.000193648	0	0	0.00185874	0.000568828	0	0.00515464
CD84	0.13912	0.0441176	0.00266602	0.00114566	0	0	0.00427991	0.00215216	0.178892	0.0749625	0.00221309	0.00135554	0.00110988	0.00432432	0	0.00113766	0.869565	0.0206186
SLAMF1	0.0931431	0.00882353	0.00169656	0	0	0	0.000641986	0.000215216	0.14918	0.217641	0.00379387	0.000193648	0.00110988	0	0.00185874	0.000568828	0	0.00687285
CD48	0.427665	0.0882353	0.00460494	0.000654664	0	0	0.00256794	0.00118369	0.363665	0.232634	0.00347771	0.000774593	0.00332963	0.00108108	0.00371747	0.00113766	0	0.0206186
SLAMF7	0.0800634	0.0117647	0.000969462	0.000163666	0	0	0.000855981	0.000430432	0.0653049	0.0122439	0.00126462	0.000193648	0.00110988	0	0	0.000568828	0.0434783	0.0257732
LY9	0.340468	0.05	0.000727096	0.000818331	0	0	0.00171196	0.000430432	0.126586	0.0152424	0.000316156	0.000387297	0.00110988	0	0	0.00113766	0	0.0154639
CD244	0.0154578	0.00294118	0.000242365	0.000490998	0	0	0.000641986	0.000215216	0.0241411	0.005997	0	0	0.00110988	0.00108108	0	0	0	0
F11R	0.0344828	0.00882353	0.0555017	0.0338789	0.00787402	0.025	0.000855981	0.000538039	0.0256886	0.00824588	0.00158078	0.000968242	0.00554939	0.00540541	0.00185874	0.00170648	0	0.00343643
AL591806.2	0.0182323	0.00882353	0.00218129	0.00343699	0	0	0.00149797	0.00215216	0.0198081	0.00549725	0.000948467	0.00116189	0.00110988	0.00216216	0.00929368	0.0039818	0	0.00343643
TSTD1	0.152992	0.0617647	0.00315075	0.0224223	0.0629921	0.0625	0.00385192	0.0116217	0.188487	0.0954523	0.00252924	0.00929512	0.0332963	0.0562162	0.0260223	0.0392491	0.0869565	0.0549828
USF1	0.0420135	0.00294118	0.0276297	0.0163666	0	0	0.0235395	0.0149575	0.0213556	0.005997	0.0148593	0.00677769	0.0388457	0.0205405	0.0223048	0.0102389	0	0.00687285
ARHGAP30	0.226714	0.05	0.00242365	0.00163666	0	0.0125	0.00492189	0.00225977	0.22377	0.065967	0.00252924	0.00135554	0.0155383	0.00324324	0.00743494	0.00455063	0.0434783	0.0257732
NECTIN4	0.00198177	0	0.000484731	0	0.015748	0.025	0.000213995	0.000107608	0.000928505	0.000249875	0.000316156	0	0	0	0.00185874	0.00113766	0	0
KLHDC9	0.00277447	0.0176471	0.00824043	0.0144026	0.00787402	0	0.0194736	0.0250726	0.000928505	0.000749625	0.0085362	0.0147173	0.00332963	0.00324324	0.00371747	0.00227531	0	0.00343643
PFDN2	0.150218	0.120588	0.218129	0.227332	0.0866142	0.125	0.181896	0.236845	0.165583	0.201899	0.252608	0.235864	0.257492	0.296216	0.208178	0.23322	0.217391	0.0945017
NIT1	0.0273484	0.0264706	0.0538051	0.0381342	0.015748	0	0.0768243	0.0647799	0.0321882	0.0189905	0.0660765	0.0445391	0.0765816	0.0616216	0.0613383	0.0540387	0	0.0223368
DEDD	0.0317083	0.0176471	0.0809501	0.0567921	0	0	0.0528568	0.0395997	0.0352832	0.0177411	0.0550111	0.0404725	0.0499445	0.0497297	0.0483271	0.0403868	0.0434783	0.0137457
UFC1	0.175188	0.132353	0.23461	0.244681	0.0472441	0.05	0.196448	0.213171	0.187868	0.135682	0.191274	0.163439	0.249723	0.232432	0.126394	0.156997	0.304348	0.109966
USP21	0.0110979	0.00882353	0.0133301	0.0152209	0	0	0.0209715	0.0181857	0.0108326	0.00449775	0.0148593	0.00832688	0.0210877	0.0194595	0.0130112	0.0227531	0	0.00859107
PPOX	0.0146651	0.0205882	0.0317499	0.0325696	0.015748	0.0125	0.0402311	0.040891	0.0232126	0.00824588	0.0398356	0.0271108	0.0332963	0.0324324	0.0315985	0.0284414	0	0.0171821
B4GALT3	0.0479588	0.0147059	0.0467765	0.0412439	0.00787402	0	0.0410871	0.0340041	0.0371402	0.0297351	0.0546949	0.0358249	0.0155383	0.00972973	0.0297398	0.0216155	0.0434783	0.024055
ADAMTS4	0.00317083	0	0.0758604	0.0129296	0	0	0.00663385	0.0013989	0.00433302	0.000249875	0.213405	0.0358249	0.0099889	0.00324324	0.035316	0.013083	0	0.00859107
NDUFS2	0.103448	0.0705882	0.143238	0.121931	0.125984	0.075	0.137171	0.14979	0.115135	0.0534733	0.264622	0.152789	0.175361	0.149189	0.163569	0.159841	0.391304	0.0635739
FCER1G	0.365834	0.476471	0.0203587	0.00589198	0.0629921	0	0.0147657	0.00807059	0.203343	0.118691	0.0268732	0.00871418	0.0299667	0.0162162	0.0371747	0.0153584	0.913043	0.207904
TOMM40L	0.0146651	0.00882353	0.0104217	0.00687398	0	0.00625	0.00706184	0.00355106	0.00711854	0.0049975	0.00822004	0.00658404	0.00665927	0.00324324	0.0167286	0.0039818	0	0
NR1I3	0.00317083	0	0.00508968	0.00441899	0	0	0.00791783	0.00710212	0.00433302	0.00149925	0.00505849	0.00387297	0.00443951	0	0.027881	0.0136519	0	0.00343643
PCP4L1	0.00118906	0.00588235	0.00169656	0.00212766	0.00787402	0	0.0541408	0.026902	0.00154751	0.00049975	0.0205501	0.0139427	0.0244173	0.0183784	0	0.0102389	0	0.00687285
MPZ	0.0217994	0.0764706	0.0620456	0.0456628	0.00787402	0.00625	0.0494329	0.074357	0.116992	0.0387306	0.091369	0.0793958	0.978912	0.939459	0.723048	0.660978	0	0.194158
SDHC	0.106223	0.0735294	0.150751	0.119804	0.0393701	0.10625	0.221057	0.207145	0.141133	0.0667166	0.221309	0.181061	0.156493	0.127568	0.20632	0.16496	0.217391	0.0584192
CFAP126	0.000396354	0	0	0.00114566	0	0	0.000427991	0.000107608	0.000928505	0	0.000632311	0.000387297	0.00776915	0.00216216	0.00371747	0.000568828	0	0
FCGR2A	0.277051	0.0911765	0.00412021	0.00163666	0	0	0.00684785	0.0121597	0.123491	0.0554723	0.0237117	0.00987607	0.063263	0.0443243	0.0780669	0.0426621	0	0.0498282
HSPA6	0.0396354	0.0176471	0.00145419	0.000327332	0	0	0.00106998	0.000645647	0.0198081	0.0089955	0.00347771	0.00116189	0.00110988	0.00324324	0.0464684	0.016496	0	0.00859107
FCGR3A	0.15973	0.0911765	0.00169656	0.000818331	0	0.00625	0.00128397	0.00107608	0.0374497	0.0337331	0.00221309	0.000774593	0.00221976	0.00216216	0.00371747	0.00113766	0	0.0137457
FCGR2C	0.0963139	0.0147059	0.000484731	0.000327332	0	0	0	0.000430432	0.0198081	0.0049975	0.000632311	0.000968242	0.00221976	0.00108108	0.159851	0.0341297	0	0.0103093
FCGR2B	0.15973	0.0323529	0.00121183	0.00180033	0	0	0.00192596	0.00172173	0.0250696	0.0142429	0.00316156	0.00213013	0	0.00324324	0.204461	0.186007	0	0.0154639
FCRLA	0.119699	0.0176471	0.000242365	0	0	0	0.000855981	0.000107608	0.00278552	0.000249875	0	0	0.00110988	0.00216216	0.0111524	0.00113766	0	0.0171821
FCRLB	0.0198177	0	0.00218129	0.00261866	0	0.00625	0.00427991	0.00312063	0.00340452	0.001999	0.00221309	0.00174284	0.0244173	0.0162162	0.00371747	0.00455063	0	0.00515464
DUSP12	0.0336901	0.0235294	0.0431411	0.0443535	0.00787402	0.0125	0.0505029	0.0467018	0.0427112	0.0234883	0.0600696	0.0356313	0.0654828	0.052973	0.0762082	0.0523322	0.0434783	0.0103093
ATF6	0.380896	0.0882353	0.223703	0.137807	0.00787402	0.01875	0.151723	0.108792	0.240483	0.123938	0.185583	0.0834624	0.172031	0.0940541	0.193309	0.104096	0.0869565	0.0773196
OLFML2B	0.0879905	0.0294118	0.00751333	0.0114566	0.015748	0	0.373636	0.260841	0.0256886	0.013993	0.289915	0.134973	0.118757	0.0735135	0.0762082	0.0568828	0	0.0343643
NOS1AP	0.00237812	0.00882353	0.0690742	0.0360065	0.015748	0	0.156431	0.0211988	0.00619003	0.00124938	0.00600696	0.00445391	0.0288568	0.0140541	0.00743494	0.00341297	0.0434783	0.00859107
AL512785.2	0	0	0.00145419	0.000654664	0	0	0.00534988	0.000753255	0	0	0.000632311	0.000193648	0	0	0	0	0	0
C1orf226	0	0	0.00557441	0.00343699	0	0	0.0158357	0.00204455	0.000619003	0	0.000316156	0	0.00221976	0.00216216	0.00185874	0.00170648	0	0
SH2D1B	0.000396354	0	0.000969462	0.00163666	0	0	0.00106998	0.00107608	0.0102136	0.00374813	0.000948467	0.000968242	0.00110988	0	0	0.00113766	0	0
UHMK1	0.158541	0.0735294	0.0940378	0.0865794	0.023622	0.025	0.0971539	0.0559561	0.131229	0.0542229	0.0784066	0.0400852	0.0965594	0.0756757	0.128253	0.0602958	0.0869565	0.0446735
UAP1	0.0737218	0.0205882	0.0991275	0.0551555	0.0393701	0.0125	0.0564948	0.0233509	0.0817084	0.041979	0.0578565	0.0245933	0.0710322	0.0389189	0.0762082	0.0489192	0	0.0309278
DDR2	0.0146651	0.0441176	0.0564712	0.0738134	0.00787402	0.025	0.458164	0.256107	0.0269266	0.011994	0.332912	0.176801	0.0699223	0.0756757	0.137546	0.124005	0	0.0945017
HSD17B7	0.0380499	0.0147059	0.0346583	0.0325696	0.023622	0	0.0276054	0.0291617	0.0337357	0.009995	0.0256086	0.0199458	0.0732519	0.0443243	0.0390335	0.032992	0	0.00343643
CCDC190	0.000396354	0	0.000727096	0.00180033	0	0	0.000855981	0.00322824	0.000619003	0.000249875	0.00347771	0.00348567	0.00443951	0	0.00185874	0.00284414	0	0
RGS4	0	0.00294118	0.000727096	0.000654664	0.023622	0.03125	0.00235395	0.00570322	0	0	0.0129624	0.00658404	0.00332963	0.00216216	0	0.00227531	0	0
RGS5	0.0626239	0.185294	0.0695589	0.113421	0.0393701	0.05625	0.104002	0.250296	0.09316	0.0612194	0.93582	0.792022	0.106548	0.176216	0.100372	0.212173	0	0.207904
NUF2	0.020214	0.0117647	0.00751333	0.00818331	0.023622	0.01875	0.0177616	0.0187238	0.0164036	0.0137431	0.0116978	0.00929512	0.0210877	0.0205405	0.0148699	0.0221843	0.0434783	0.00343643
PBX1	0.0103052	0.0676471	0.301987	0.216367	0.0472441	0.06875	0.393965	0.198859	0.0340452	0.0089955	0.314259	0.175445	0.103219	0.101622	0.200743	0.165529	0	0.0498282
LMX1A	0.00118906	0	0.000484731	0.000490998	0	0	0.000427991	0.000107608	0.000309502	0.00049975	0.000948467	0.000774593	0	0	0.00185874	0	0	0
RXRG	0.000396354	0	0.00145419	0.00212766	0	0	0.00171196	0.00365867	0.0188796	0.00149925	0.00663927	0.00387297	0.082131	0.0540541	0.310409	0.1843	0	0.0154639
LRRC52	0.000396354	0	0	0.000654664	0	0	0.000427991	0.000430432	0.000309502	0.00049975	0.000632311	0.000193648	0	0	0	0.000568828	0	0
MGST3	0.132778	0.294118	0.480611	0.495254	0.23622	0.15	0.54419	0.52631	0.215413	0.116942	0.589314	0.490318	0.281909	0.357838	0.384758	0.531286	0.652174	0.218213
ALDH9A1	0.0796671	0.0852941	0.17111	0.161702	0.0787402	0.05625	0.152579	0.0967395	0.0909935	0.0414793	0.129308	0.0646785	0.114317	0.0908108	0.13197	0.10182	0.0434783	0.0549828
TMCO1	0.173999	0.182353	0.181532	0.258101	0.15748	0.15	0.410015	0.461638	0.212937	0.105697	0.279165	0.299961	0.266371	0.326486	0.276952	0.313424	0.0869565	0.151203
UCK2	0.0420135	0.141176	0.124091	0.0738134	0.023622	0.0125	0.0271774	0.0217368	0.0263076	0.0814593	0.0164401	0.00987607	0.0577137	0.0378378	0.0557621	0.0352673	0	0.0652921
FAM78B	0.00911613	0.0558824	0.0555017	0.0364975	0	0.00625	0.276054	0.0941569	0.0176416	0.0134933	0.0173886	0.0298218	0.0299667	0.0237838	0.107807	0.0705347	0	0.0532646
POGK	0.0550931	0.0205882	0.0356277	0.0378069	0	0.00625	0.0528568	0.0373399	0.0451872	0.0269865	0.0483718	0.0290473	0.173141	0.12	0.0724907	0.0722412	0.0434783	0.0274914
TADA1	0.0182323	0.00294118	0.0155114	0.0193126	0.00787402	0	0.0301733	0.0135586	0.0167131	0.0162419	0.0208663	0.0129744	0.0710322	0.0367568	0.027881	0.023322	0	0.0103093
ILDR2	0.000792707	0	0.000969462	0.000327332	0	0	0.000427991	0.00107608	0.00309502	0.00149925	0.00252924	0.000968242	0.0688124	0.0205405	0.00743494	0.00284414	0	0
MAEL	0.00237812	0	0.000727096	0.000490998	0	0	0.000855981	0.000753255	0.00154751	0.000249875	0.00252924	0.00154919	0.0310766	0.0205405	0.0148699	0.0039818	0	0
GPA33	0.00158541	0.00588235	0.000484731	0.000654664	0	0	0.00256794	0.000645647	0.00711854	0.000249875	0.000632311	0.000387297	0.00110988	0	0.00371747	0.00113766	0	0
POU2F1	0.296472	0.0764706	0.208677	0.131588	0.023622	0.01875	0.254868	0.143549	0.227793	0.09995	0.222574	0.113478	0.218646	0.131892	0.252788	0.17008	0	0.0704467
CD247	0.0166468	0.00588235	0.00508968	0.00327332	0	0	0.0106998	0.00731734	0.486227	0.27961	0.00474233	0.00348567	0.0110988	0.0151351	0.0111524	0.00170648	0	0
CREG1	0.16409	0.0705882	0.095492	0.0741408	0.023622	0.08125	0.120051	0.0769396	0.117611	0.0487256	0.112868	0.0592564	0.130966	0.0767568	0.0557621	0.0415245	0.130435	0.0790378
RCSD1	0.432025	0.0823529	0.0319922	0.0371522	0	0.00625	0.00556388	0.00538039	0.277314	0.0867066	0.265255	0.132843	0.00554939	0.00864865	0.0148699	0.00568828	0	0.0206186
MPZL1	0.0808561	0.0588235	0.134998	0.0988543	0.0393701	0.06875	0.387545	0.218767	0.0492108	0.0232384	0.112868	0.0929512	0.0221976	0.04	0.0297398	0.0403868	0.0869565	0.0515464
ADCY10	0.00396354	0.00588235	0.0070286	0.00883797	0	0	0.0222555	0.0158184	0.00526153	0.000749625	0.00758773	0.00890782	0.00554939	0.00432432	0.0111524	0.00511945	0	0
MPC2	0.0887832	0.105882	0.108095	0.117185	0.023622	0.05625	0.158571	0.164317	0.121015	0.0707146	0.147012	0.120449	0.155383	0.163243	0.120818	0.122298	0.391304	0.080756
DCAF6	0.175585	0.0882353	0.137906	0.110147	0.00787402	0.025	0.274984	0.125363	0.179511	0.053973	0.198862	0.104764	0.168701	0.101622	0.157993	0.118316	0	0.0670103
GPR161	0.00435989	0.00294118	0.0259331	0.0166939	0.00787402	0.00625	0.0413011	0.0179705	0.00433302	0.0029985	0.0553272	0.0189775	0.0133185	0.0108108	0.0297398	0.013083	0	0.00859107
TIPRL	0.0990884	0.0676471	0.106156	0.096072	0.0314961	0.0625	0.153221	0.11471	0.11792	0.05997	0.153652	0.0962432	0.132075	0.0832432	0.111524	0.0853242	0	0.0412371
SFT2D2	0.14348	0.0441176	0.0913718	0.087234	0.015748	0.00625	0.0763963	0.0459486	0.11173	0.0652174	0.0929497	0.0460883	0.142064	0.067027	0.0427509	0.0494881	0.0434783	0.0309278
TBX19	0.0178359	0.0117647	0.0254484	0.0181669	0	0	0.0233255	0.00903906	0.0179511	0.00474763	0.0126462	0.0063904	0.0166482	0.00540541	0.00557621	0.00568828	0	0.00515464
XCL2	0.000792707	0.00294118	0.000727096	0.000163666	0.00787402	0	0.000427991	0	0.0628288	0.0384808	0.000316156	0	0	0	0	0	0	0
XCL1	0.000792707	0	0.000242365	0.000327332	0	0	0.000641986	0.000107608	0.0256886	0.111694	0.000632311	0.000774593	0.00221976	0	0	0	0	0
DPT	0.00198177	0.00294118	0.00460494	0.00687398	0	0	0.204366	0.122243	0.00495203	0.00324838	0.00758773	0.0129744	0.00665927	0.00756757	0.00929368	0.00739477	0	0.00343643
ATP1B1	0.0570749	0.0823529	0.0109064	0.0240589	0.0629921	0.04375	0.363792	0.369741	0.0783039	0.0997001	0.0199178	0.0685515	0.123196	0.111351	0.0576208	0.104664	0.26087	0.0532646
NME7	0.0764962	0.0411765	0.122152	0.104419	0.0629921	0.0125	0.190028	0.135909	0.110492	0.0769615	0.132469	0.0873354	0.130966	0.067027	0.133829	0.110353	0	0.032646
BLZF1	0.0535077	0.0294118	0.0688318	0.0548282	0	0.01875	0.130109	0.0788766	0.0702569	0.0392304	0.107809	0.0524787	0.0987791	0.0627027	0.133829	0.0682594	0	0.024055
CCDC181	0.00396354	0.0264706	0.00387785	0.00490998	0	0	0.0631286	0.0802755	0.00464253	0.00324838	0.0126462	0.0261425	0.00776915	0.0183784	0.035316	0.0221843	0	0.00171821
SLC19A2	0.0479588	0	0.0155114	0.011784	0	0	0.0344532	0.0138814	0.0451872	0.0447276	0.028454	0.0182029	0.0566038	0.0281081	0.0390335	0.0182025	0	0.00515464
F5	0.00158541	0	0.00460494	0.00376432	0	0	0.0047079	0.00193694	0.0294027	0.049975	0.00316156	0.000580945	0.00554939	0	0	0.00113766	0.0869565	0
SELP	0.00396354	0	0.194619	0.143044	0	0	0.00556388	0.00527279	0.00649954	0.001999	0.00695542	0.00697134	0.00332963	0.00432432	0.00743494	0.00284414	0	0.00687285
C1orf112	0.0495442	0.0205882	0.0310228	0.0412439	0.015748	0.00625	0.0406591	0.0251802	0.0349737	0.0122439	0.0246601	0.0174284	0.0399556	0.0313514	0.0483271	0.0290102	0	0.0137457
SELL	0.298851	0.0176471	0.0140572	0.0121113	0	0	0.00256794	0.000753255	0.148561	0.0144928	0.00316156	0.000774593	0.00221976	0.00324324	0.00557621	0.000568828	0.0434783	0.00515464
SELE	0.00634166	0.0117647	0.254968	0.199673	0.00787402	0	0.00534988	0.011514	0.0123801	0.00424788	0.0107493	0.00968242	0.00554939	0.0108108	0.00557621	0.00967008	0	0.0103093
METTL18	0.013476	0.00882353	0.0288415	0.0297872	0	0.0125	0.0312433	0.0292693	0.0179511	0.00949525	0.0290863	0.0197521	0.0233074	0.0367568	0.0334572	0.036405	0	0.0120275
SCYL3	0.0328973	0.0176471	0.0307804	0.0260229	0	0.00625	0.045581	0.0246422	0.0411637	0.0154923	0.0376225	0.0185902	0.0410655	0.04	0.0520446	0.0255973	0	0.0137457
KIFAP3	0.0701546	0.0470588	0.0848279	0.0842881	0.00787402	0.0125	0.193024	0.138276	0.100898	0.0262369	0.155232	0.0912084	0.118757	0.0821622	0.118959	0.115472	0	0.056701
METTL11B	0	0	0.000242365	0	0	0	0.000855981	0.000860863	0	0	0.000632311	0.000387297	0.00110988	0	0	0	0	0
GORAB	0.0356718	0.0294118	0.0283568	0.0306056	0.00787402	0.00625	0.107854	0.0930808	0.0306407	0.0167416	0.0445779	0.0300155	0.0210877	0.0259459	0.035316	0.0341297	0	0.0154639
PRRX1	0.00753072	0.0970588	0.0150267	0.0296236	0	0	0.732078	0.553212	0.0337357	0.0174913	0.443566	0.373548	0.0566038	0.0854054	0.0687732	0.140501	0	0.132302
MROH9	0.00237812	0	0.00339312	0.00278232	0	0	0.0648406	0.0239966	0.00309502	0.00049975	0.00316156	0.00309837	0	0.00108108	0.00185874	0.00170648	0	0
FMO3	0.000396354	0	0.00412021	0.00441899	0	0	0.0308153	0.0156031	0.000619003	0.000249875	0.0493203	0.0213013	0	0	0	0	0	0.00515464
FMO2	0.00118906	0.0235294	0.23461	0.298691	0.023622	0.05	0.0306013	0.02249	0.00495203	0.00549725	0.00885236	0.0063904	0.0110988	0.00972973	0.00371747	0.00739477	0	0.0206186
FMO1	0.000792707	0.00294118	0.00218129	0.00196399	0	0	0.00235395	0.00161412	0.00185701	0.000249875	0.0227632	0.0220759	0.00332963	0.00432432	0.00185874	0.00113766	0	0
FMO4	0.0241776	0.0176471	0.0196316	0.0157119	0.00787402	0.00625	0.0736144	0.0446573	0.0194986	0.0049975	0.0256086	0.0162665	0.0188679	0.0172973	0.0408922	0.0307167	0.0434783	0.00859107
PRRC2C	0.483551	0.176471	0.410082	0.359902	0.0551181	0.09375	0.327413	0.255569	0.48468	0.268616	0.327853	0.227149	0.329634	0.250811	0.319703	0.294653	0.217391	0.156357
MYOCOS	0.0051526	0	0.00605914	0.00278232	0	0	0.00192596	0.000538039	0.00247601	0.0029985	0.000632311	0.00154919	0.00443951	0.00216216	0.00185874	0	0	0
MYOC	0.000396354	0	0.000484731	0.000490998	0	0	0.000641986	0	0.000309502	0	0	0	0	0	0	0	0	0
VAMP4	0.0487515	0.0235294	0.057683	0.0666121	0.00787402	0.0125	0.0817462	0.0483159	0.0606623	0.0209895	0.0758773	0.0464756	0.0754717	0.0432432	0.0762082	0.0358362	0.0434783	0.0343643
EEF1AKNMT	0.0194213	0.00588235	0.025206	0.0191489	0	0	0.0318853	0.0207683	0.0229031	0.0252374	0.0331963	0.0166538	0.0344062	0.027027	0.0501859	0.0176337	0	0.0189003
DNM3	0.039239	0.0411765	0.63015	0.518658	0.023622	0.025	0.113204	0.0837189	0.0420922	0.0134933	0.0619665	0.0410534	0.0887902	0.0540541	0.130112	0.0699659	0.0434783	0.0395189
PIGC	0.065002	0.0205882	0.0918565	0.1018	0.0314961	0.025	0.161138	0.132358	0.0615908	0.0342329	0.0932659	0.0768784	0.138735	0.0962162	0.156134	0.12116	0	0.0498282
C1orf105	0.000396354	0	0.00533204	0.00392799	0	0	0.00128397	0.0013989	0.000619003	0	0.000316156	0	0.00221976	0.00108108	0	0.00170648	0	0
SUCO	0.151011	0.0735294	0.0814348	0.0782324	0.015748	0.025	0.16499	0.120413	0.152894	0.0969515	0.0815681	0.0548025	0.0987791	0.0691892	0.0855019	0.0836177	0	0.0515464
FASLG	0.000792707	0	0.000242365	0	0	0	0.000427991	0.000215216	0.0281647	0.0589705	0	0	0.00110988	0	0	0	0	0
Z98043.1	0.000396354	0	0	0.000163666	0	0	0.000641986	0.000215216	0	0	0.000632311	0	0.00110988	0	0	0.000568828	0	0
TNFSF4	0.0059453	0	0.00145419	0.00163666	0	0	0.0145517	0.00398149	0.00897555	0.0009995	0.00126462	0.00213013	0.00110988	0.00216216	0.00185874	0.00113766	0	0.00171821
PRDX6	0.141102	0.108824	0.31556	0.233224	0.15748	0.16875	0.330837	0.255569	0.19251	0.104948	0.323111	0.225407	0.530522	0.414054	0.328996	0.311718	0.26087	0.123711
SLC9C2	0.00277447	0.00294118	0.00290839	0.00360065	0	0	0.0402311	0.0068869	0.00247601	0.0009995	0.00221309	0.00135554	0.00443951	0.00216216	0.00929368	0.00284414	0	0.00171821
AL139142.2	0.000396354	0	0.00315075	0.00229133	0	0	0.0181896	0.00430432	0	0.000249875	0.00189693	0.00116189	0.00221976	0	0	0	0	0
ANKRD45	0	0.00882353	0.00387785	0.00392799	0	0	0.0265354	0.00989992	0	0	0.00347771	0.00154919	0.00110988	0	0.00371747	0.00170648	0	0
KLHL20	0.114943	0.0441176	0.174746	0.125205	0	0.00625	0.17997	0.0953406	0.144228	0.0484758	0.128359	0.0652595	0.174251	0.0994595	0.144981	0.0870307	0	0.0429553
CENPL	0.0178359	0.00588235	0.0118759	0.00703764	0	0	0.0141237	0.0081782	0.0164036	0.0134933	0.0123301	0.0056158	0.0122087	0.0108108	0.0167286	0.00511945	0	0.00171821
DARS2	0.0297265	0.0264706	0.0390208	0.0325696	0	0.00625	0.0348812	0.02249	0.0281647	0.0102449	0.0265571	0.0193648	0.0399556	0.0302703	0.0371747	0.0278726	0	0.00859107
ZBTB37	0.0432025	0.0147059	0.0247213	0.0162029	0	0.00625	0.0601327	0.0237813	0.0436397	0.00924538	0.0480556	0.0220759	0.0765816	0.0313514	0.0817844	0.0432309	0	0.00515464
SERPINC1	0	0	0	0.000163666	0	0	0	0.000107608	0.000309502	0	0.000632311	0	0	0	0.00371747	0	0	0
RC3H1	0.278637	0.0970588	0.167475	0.174304	0.015748	0.025	0.261074	0.2249	0.244816	0.136682	0.160923	0.138071	0.234184	0.178378	0.22119	0.225256	0.478261	0.0945017
RABGAP1L	0.713833	0.285294	0.438197	0.319149	0.0314961	0.04375	0.291676	0.188744	0.703807	0.309095	0.345874	0.217854	0.219756	0.153514	0.325279	0.275313	0.0434783	0.250859
CACYBP	0.116924	0.0794118	0.13015	0.131424	0.0393701	0.05	0.179114	0.175508	0.146394	0.0922039	0.126778	0.117157	0.221976	0.181622	0.184015	0.178612	0.347826	0.0670103
MRPS14	0.0566786	0.0382353	0.0848279	0.0929624	0.0472441	0.05	0.115343	0.134187	0.0640669	0.0404798	0.109074	0.105345	0.106548	0.105946	0.0873606	0.0875995	0.217391	0.0532646
TNN	0.00118906	0	0.00169656	0.00196399	0	0	0.0181896	0.00764016	0.00216651	0.0009995	0.00316156	0.00174284	0.00110988	0.00324324	0	0.00170648	0	0
KIAA0040	0.0753072	0.0147059	0.0460494	0.0404255	0.015748	0	0.0207575	0.0281933	0.0594243	0.0132434	0.341448	0.12529	0.00221976	0.00540541	0.00929368	0.00739477	0.434783	0.0257732
TNR	0.0836306	0	0.00484731	0.00654664	0.00787402	0	0.0402311	0.024965	0.00464253	0.00149925	0.0028454	0.00271108	0.00110988	0.00216216	0	0.00625711	0	0.00343643
COP1	0.479984	0.158824	0.31556	0.207692	0.0551181	0.01875	0.306227	0.155063	0.423089	0.176912	0.263358	0.130325	0.279689	0.153514	0.289963	0.175768	0.0434783	0.0824742
PAPPA2	0.00396354	0	0.00315075	0.00425532	0	0	0.0092018	0.00989992	0.00402352	0.00124938	0.00537464	0.00522851	0.0133185	0.0108108	0.0111524	0.00739477	0	0.00687285
ASTN1	0.00158541	0	0.000969462	0.000818331	0	0	0.00342392	0.00301302	0.00123801	0	0.00316156	0.00174284	0.00110988	0	0.00371747	0.00113766	0	0.00171821
BRINP2	0.000396354	0.00294118	0.000727096	0.000163666	0	0	0.000855981	0.000645647	0.000309502	0.000249875	0.000948467	0.000968242	0.00221976	0	0.00185874	0.000568828	0	0
SEC16B	0.00118906	0.00294118	0.0315075	0.0194763	0	0	0.0130537	0.00484235	0.00340452	0.00149925	0.00695542	0.00348567	0.0133185	0.00540541	0.0185874	0.00455063	0	0.00515464
RASAL2	0.0614348	0.102941	0.665293	0.531097	0.0314961	0.01875	0.190456	0.10933	0.0516868	0.0254873	0.456845	0.217273	0.605993	0.443243	0.157993	0.101251	0.217391	0.101375
CLEC20A	0.000792707	0	0	0.000327332	0	0	0.00106998	0.000107608	0.000309502	0	0.000316156	0.000387297	0.0122087	0.00324324	0	0	0	0
TEX35	0.039239	0.00588235	0.000484731	0.000981997	0	0	0.0128397	0.00516518	0.00526153	0.00049975	0.0056908	0.00193648	0.00887902	0.00432432	0.0576208	0.0500569	0	0.00343643
RALGPS2	0.563615	0.2	0.00848279	0.0116203	0.015748	0.01875	0.045795	0.0241042	0.0727329	0.00949525	0.0723996	0.0253679	0.017758	0.0227027	0.208178	0.235495	0.0434783	0.0910653
ANGPTL1	0.361871	0.167647	0.00484731	0.0116203	0.023622	0.0375	0.0873101	0.0790918	0.0297122	0.007996	0.0341448	0.0410534	0.0166482	0.0324324	0.0947955	0.163254	0.0869565	0.0652921
FAM20B	0.0741181	0.0205882	0.0639845	0.0472995	0.00787402	0.00625	0.0742564	0.0412138	0.0612813	0.0222389	0.0755612	0.0315647	0.0976693	0.0454054	0.0724907	0.0511945	0	0.024055
TOR3A	0.116132	0.0117647	0.0494426	0.0445172	0.015748	0.025	0.0597047	0.046917	0.0489013	0.0252374	0.0524818	0.0362122	0.0688124	0.0691892	0.0762082	0.0654152	0	0.0343643
ABL2	0.201348	0.0647059	0.259089	0.137971	0.023622	0	0.128611	0.0951254	0.146704	0.077961	0.161555	0.0757165	0.169811	0.0810811	0.408922	0.288965	0.391304	0.0756014
SOAT1	0.124059	0.0382353	0.0785264	0.0546645	0.00787402	0.0125	0.0870961	0.0483159	0.138038	0.0467266	0.0799874	0.0367932	0.0643729	0.0345946	0.0743494	0.0466439	0.0434783	0.0257732
AXDND1	0.00634166	0	0.00533204	0.00392799	0	0	0.0130537	0.005488	0.00278552	0.00174913	0.00474233	0.00329202	0.00443951	0.00432432	0.0185874	0.00568828	0	0.00343643
NPHS2	0	0	0.000484731	0.000654664	0	0	0.000427991	0.000538039	0	0	0	0.000193648	0.00110988	0	0	0	0	0
TDRD5	0.00198177	0	0.000969462	0.00114566	0	0	0.00385192	0.00150651	0.000619003	0.00049975	0.00189693	0.00116189	0	0.00216216	0.00557621	0.000568828	0	0
FAM163A	0.00792707	0	0.00218129	0.00212766	0	0	0.00149797	0.000430432	0.00309502	0.000249875	0.000632311	0.000387297	0.00221976	0	0.00185874	0.00113766	0	0
TOR1AIP2	0.0899723	0.0764706	0.114881	0.120622	0.00787402	0.04375	0.141451	0.119014	0.110183	0.0409795	0.119507	0.0745546	0.129856	0.112432	0.148699	0.0967008	0.0434783	0.0463918
TOR1AIP1	0.106223	0.0705882	0.128938	0.101473	0	0.01875	0.129039	0.0665017	0.13061	0.0454773	0.164717	0.0697134	0.118757	0.0605405	0.104089	0.0631399	0	0.0309278
CEP350	0.329766	0.0970588	0.239457	0.179705	0.015748	0.0125	0.247807	0.13451	0.324048	0.0932034	0.272526	0.116383	0.266371	0.170811	0.286245	0.181456	0.0434783	0.0996564
QSOX1	0.0618312	0.0411765	0.144692	0.0785597	0	0.0125	0.0768243	0.0450877	0.0550913	0.0222389	0.0698704	0.0292409	0.0699223	0.0259459	0.124535	0.0449374	0.0434783	0.0223368
LHX4	0.00317083	0	0.00605914	0.00425532	0	0	0.00256794	0.00215216	0.00680904	0.00124938	0.00379387	0.00271108	0.00776915	0.00108108	0.00557621	0.00341297	0	0.00171821
ACBD6	0.216805	0.0941176	0.199952	0.146645	0.0472441	0.0375	0.2737	0.174648	0.204581	0.12044	0.201391	0.132262	0.27081	0.189189	0.211896	0.165529	0	0.0652921
XPR1	0.197384	0.0441176	0.304411	0.188707	0.0866142	0.075	0.0992938	0.0557409	0.214794	0.108446	0.119191	0.0546088	0.18313	0.0821622	0.120818	0.0756542	0.521739	0.0549828
KIAA1614	0.00317083	0	0.012603	0.00687398	0	0.00625	0.0541408	0.026902	0.00526153	0.0029985	0.0281378	0.0152982	0.0421754	0.0367568	0.0520446	0.0278726	0	0.0137457
STX6	0.0653983	0.0117647	0.0661658	0.0571195	0.015748	0.03125	0.0697625	0.0454105	0.0557103	0.0537231	0.050901	0.0294345	0.176471	0.092973	0.0817844	0.0403868	0.0869565	0.0189003
MR1	0.0955212	0.0264706	0.0193892	0.0184943	0.00787402	0.0125	0.0631286	0.045841	0.099969	0.0232384	0.0698704	0.0373741	0.0299667	0.00864865	0.0446097	0.0250284	0	0.0223368
IER5	0.14348	0.0441176	0.18856	0.09018	0.00787402	0.00625	0.046865	0.00914667	0.108635	0.0614693	0.135315	0.0278854	0.0854606	0.0227027	0.0241636	0.00796359	0	0.0171821
CACNA1E	0.00871978	0.00588235	0.00315075	0.00654664	0	0	0.0047079	0.00731734	0.00340452	0.001999	0.00252924	0.00755229	0.00443951	0.0108108	0.00185874	0.00967008	0	0.0120275
ZNF648	0	0	0	0	0	0	0	0.000430432	0.000309502	0	0	0	0	0	0	0	0	0
GLUL	0.220373	0.126471	0.227581	0.169394	0.0866142	0.14375	0.298095	0.195846	0.128134	0.0672164	0.198862	0.147947	0.559378	0.462703	0.0947955	0.0932878	0.347826	0.0670103
RGSL1	0.00158541	0.00294118	0.00121183	0.00245499	0	0	0.00192596	0.00236737	0.00123801	0.000249875	0.00126462	0.00135554	0.00221976	0.00108108	0	0.00227531	0	0.00171821
RNASEL	0.0221958	0.0147059	0.0230247	0.0153846	0	0	0.0560668	0.0261487	0.0306407	0.00849575	0.0518495	0.0224632	0.0377358	0.0237838	0.0520446	0.0284414	0	0.0154639
RGS16	0.0229885	0.0117647	0.133543	0.0680851	0	0.00625	0.0111278	0.00710212	0.0213556	0.235632	0.401201	0.168668	0.00554939	0.00756757	0.0408922	0.0324232	0	0.0103093
RGS8	0	0	0.00193892	0.000654664	0	0	0	0	0	0	0.00158078	0	0	0	0	0	0	0
NPL	0.142687	0.0705882	0.025206	0.0186579	0.00787402	0.0125	0.0139097	0.0106532	0.095017	0.0474763	0.0256086	0.0164601	0.0332963	0.012973	0.120818	0.139932	0.0434783	0.032646
DHX9	0.198573	0.0588235	0.128696	0.0914894	0.0314961	0.04375	0.171838	0.098784	0.202105	0.125937	0.163136	0.0819132	0.1798	0.126486	0.143123	0.0938567	0.0869565	0.0532646
SHCBP1L	0.00158541	0.00588235	0.000969462	0.00196399	0	0	0.00278194	0.0013989	0.00154751	0.000249875	0.00189693	0.00193648	0.00221976	0.00108108	0.00371747	0.0039818	0	0
LAMC1	0.0788744	0.0294118	0.248667	0.208511	0.023622	0.0125	0.161994	0.0786614	0.0328072	0.00724638	0.293392	0.135941	0.396226	0.23027	0.524164	0.329352	0.130435	0.0945017
LAMC2	0.00118906	0	0.00339312	0.00212766	0.141732	0.09375	0.00235395	0.00182933	0.00123801	0.000249875	0.00126462	0.00251743	0.00443951	0	0.00185874	0.00113766	0	0
NMNAT2	0.00158541	0	0.017935	0.0145663	0.00787402	0	0.00577787	0.00667169	0.00464253	0.000249875	0.21056	0.0726181	0.00221976	0.00432432	0.00557621	0.0039818	0	0.00171821
SMG7	0.151011	0.0352941	0.135725	0.111948	0.023622	0.01875	0.123689	0.0676854	0.117611	0.0817091	0.19981	0.0784276	0.235294	0.125405	0.107807	0.0620023	0.0434783	0.0378007
NCF2	0.113357	0.0558824	0.00581677	0.001473	0	0	0.00320993	0.00182933	0.0659239	0.0232384	0.020234	0.0063904	0.00332963	0.00324324	0.00371747	0.00341297	0	0.0120275
ARPC5	0.39239	0.297059	0.279932	0.317185	0.110236	0.075	0.189814	0.253201	0.35376	0.177161	0.511856	0.36096	0.389567	0.351351	0.295539	0.295791	0.73913	0.166667
RGL1	0.143876	0.0882353	0.160446	0.108183	0	0	0.402953	0.207145	0.139895	0.0754623	0.157445	0.0834624	0.0466149	0.0410811	0.100372	0.101251	0	0.0618557
APOBEC4	0	0	0.00169656	0.000327332	0	0	0.00149797	0.000753255	0.000619003	0	0.0028454	0.000580945	0	0	0	0	0	0
COLGALT2	0.00713436	0	0.00872516	0.0106383	0	0	0.00620586	0.00344345	0.0349737	0.00574713	0.00600696	0.0060031	0.00332963	0.00108108	0.00371747	0.00511945	0	0.00343643
TSEN15	0.0634166	0.0264706	0.0508968	0.0458265	0.00787402	0.0125	0.0714744	0.0496072	0.0625193	0.0342329	0.0648119	0.0389233	0.099889	0.0702703	0.0650558	0.0318544	0.0869565	0.0223368
C1orf21	0.0138724	0.0176471	0.14954	0.121604	0.015748	0.00625	0.0620586	0.0312063	0.093779	0.0322339	0.0559595	0.0253679	0.0199778	0.0183784	0.282528	0.208191	0.304348	0.0515464
EDEM3	0.110583	0.0470588	0.0782841	0.0895254	0.00787402	0.0125	0.0973679	0.0724201	0.120087	0.0369815	0.106861	0.0548025	0.0987791	0.0627027	0.0966543	0.0836177	0	0.0463918
NIBAN1	0.126437	0.0558824	0.0845856	0.0689034	0.015748	0.01875	0.0106998	0.00989992	0.433612	0.315342	0.391717	0.157242	0.0199778	0.00432432	0.301115	0.215586	0	0.0979381
RNF2	0.0697582	0.0323529	0.0634998	0.0787234	0.015748	0	0.0584207	0.043904	0.0668524	0.0224888	0.0474233	0.0278854	0.162042	0.101622	0.070632	0.0437998	0	0.0206186
TRMT1L	0.0622275	0.0205882	0.0327193	0.0345336	0.015748	0	0.0950139	0.0476703	0.0430207	0.011994	0.0512172	0.028079	0.0799112	0.0324324	0.0539033	0.0341297	0	0.0206186
SWT1	0.0499405	0.0352941	0.0685894	0.0635025	0	0.00625	0.101862	0.0671473	0.0677809	0.0134933	0.0676573	0.0437645	0.128746	0.0713514	0.0929368	0.0614334	0	0.0446735
AL356273.3	0.0376536	0.00882353	0.0487155	0.0412439	0	0.00625	0.0145517	0.0107608	0.0733519	0.015992	0.00632311	0.0191712	0.0244173	0.00972973	0.0111524	0.00511945	0	0.00515464
IVNS1ABP	0.172017	0.223529	0.209404	0.228805	0.0393701	0.05625	0.432698	0.350802	0.245125	0.0849575	0.0847297	0.123354	0.235294	0.194595	0.118959	0.139363	0	0.132302
HMCN1	0.00277447	0.0264706	0.105187	0.105401	0	0.0125	0.134603	0.0912515	0.0272361	0.00374813	0.0104331	0.0203331	0.0122087	0.0183784	0.226766	0.309443	0	0.0876289
PRG4	0	0	0.000484731	0.000327332	0	0	0.000213995	0.000215216	0.00123801	0.00174913	0	0	0	0	0	0	0	0
TPR	0.203329	0.141176	0.281386	0.223241	0.0393701	0.05	0.274342	0.196169	0.248839	0.116442	0.263674	0.170411	0.251942	0.206486	0.269517	0.199659	0.0434783	0.103093
ODR4	0.098692	0.0529412	0.110034	0.0828151	0.00787402	0.03125	0.146587	0.0885613	0.0848035	0.0447276	0.108125	0.0658404	0.137625	0.0897297	0.124535	0.0722412	0.0434783	0.0292096
PDC	0.000396354	0	0.00266602	0.00474632	0	0	0.00770383	0.0108684	0.00216651	0.000249875	0.00442618	0.00406662	0.00776915	0.00432432	0.0111524	0.00625711	0	0.00171821
PTGS2	0.107808	0.0470588	0.0218129	0.011293	0.00787402	0	0.0804622	0.0124825	0.0467348	0.0227386	0.0110654	0.00793958	0.00221976	0.00216216	0.00743494	0.00455063	0	0.00859107
PLA2G4A	0.0249703	0.0352941	0.0315075	0.0260229	0.015748	0.01875	0.0524288	0.0500377	0.0349737	0.0149925	0.0572242	0.0255616	0.00665927	0.00324324	0.109665	0.0739477	0	0.0137457
BRINP3	0.00237812	0	0.00266602	0.00278232	0	0	0.00706184	0.00645647	0.00216651	0.00124938	0.0028454	0.00522851	0.00221976	0.00216216	0.00185874	0.0039818	0	0.00687285
RGS18	0.0808561	0.0588235	0.00533204	0.00278232	0	0	0.119409	0.126009	0.0461158	0.01999	0.0110654	0.0269171	0.00443951	0.0194595	0.0130112	0.0125142	0	0.024055
RGS21	0.000396354	0	0.000484731	0.000654664	0	0	0.000641986	0.000107608	0.000309502	0	0.000316156	0	0.00332963	0.00648649	0.00371747	0.00113766	0	0
RGS1	0.323424	0.0411765	0.0106641	0.00278232	0	0	0.00706184	0.00312063	0.377283	0.0982009	0.0164401	0.00271108	0.0221976	0.00432432	0.0130112	0.00170648	0.0869565	0.0773196
RGS13	0.0336901	0.00294118	0	0	0	0	0.000213995	0	0.0154751	0.00249875	0.000948467	0	0.00332963	0.00108108	0	0	0	0.00515464
RPS27AP5	0.0126833	0.0147059	0.0116335	0.014239	0.015748	0.00625	0.0113418	0.0110836	0.0160941	0.00774613	0.0110654	0.00832688	0.00887902	0.0108108	0.0130112	0.00625711	0	0.00343643
RGS2	0.305192	0.141176	0.0174503	0.0119476	0.015748	0.00625	0.0708324	0.0331432	0.29186	0.0852074	0.0565918	0.0470565	0.0865705	0.0497297	0.0408922	0.0170648	0	0.0824742
UCHL5	0.0923504	0.0352941	0.0511391	0.0577741	0.0551181	0.01875	0.0826022	0.062305	0.0829465	0.0542229	0.0654442	0.0433772	0.0799112	0.0648649	0.0743494	0.0460751	0	0.0274914
RO60	0.128419	0.0970588	0.162143	0.194599	0.015748	0.01875	0.206505	0.252771	0.142061	0.0947026	0.198862	0.173509	0.206437	0.208649	0.236059	0.23777	0	0.0738832
GLRX2	0.0372572	0.05	0.0368396	0.0400982	0.023622	0.01875	0.0682645	0.0857635	0.0368307	0.0394803	0.0518495	0.048993	0.0677026	0.0832432	0.0613383	0.0750853	0	0.0171821
CDC73	0.200555	0.0794118	0.146873	0.13617	0.0393701	0.04375	0.255938	0.186377	0.21758	0.106197	0.171989	0.117738	0.231964	0.220541	0.182156	0.17463	0	0.080756
B3GALT2	0.000792707	0	0.00581677	0.00163666	0	0	0.0194736	0.0151727	0.0198081	0.00274863	0.00126462	0.00174284	0.0721421	0.0367568	0.0167286	0.013083	0	0.00171821
KCNT2	0.0059453	0.105882	0.0419292	0.0559738	0	0.00625	0.590627	0.438717	0.0136181	0.0162419	0.20803	0.167119	0.0144284	0.0583784	0.0130112	0.07281	0	0.0876289
CFH	0.0281411	0.3	0.215705	0.256628	0.173228	0.25	0.904344	0.872054	0.125658	0.0867066	0.401201	0.390589	0.119867	0.247568	0.0947955	0.290102	0	0.341924
CFHR3	0	0.00294118	0.000484731	0.000981997	0	0	0.0147657	0.00193694	0.000309502	0.000249875	0.00158078	0.000387297	0	0	0	0	0	0
CFHR1	0	0	0.000484731	0.000327332	0	0	0.000855981	0.000753255	0	0.000749625	0.000316156	0.000774593	0	0.00108108	0.00185874	0.000568828	0	0.00687285
CFHR4	0	0	0.000242365	0	0	0	0.000427991	0.000215216	0	0	0	0	0	0	0	0	0	0
ASPM	0.0241776	0.00588235	0.00266602	0.000490998	0.0393701	0.03125	0.00256794	0.000430432	0.00897555	0.0249875	0.00347771	0.000193648	0	0	0.00185874	0	0	0
ZBTB41	0.0432025	0.0176471	0.0237518	0.0271686	0	0	0.0524288	0.027978	0.0328072	0.0129935	0.0347771	0.0191712	0.0443951	0.0291892	0.0334572	0.0295791	0	0.0120275
CRB1	0.00832342	0.00294118	0.00751333	0.00769231	0	0	0.0387331	0.0187238	0.00835655	0.00349825	0.00758773	0.00793958	0.0321865	0.0140541	0.0204461	0.0210466	0	0.00343643
DENND1B	0.28696	0.0735294	0.0843432	0.0736498	0.015748	0.01875	0.112776	0.0567094	0.268957	0.105697	0.0619665	0.039117	0.0876804	0.0497297	0.193309	0.101251	0.130435	0.0876289
C1orf53	0.00158541	0	0.00145419	0.00196399	0.023622	0.00625	0.00620586	0.00236737	0.00123801	0.00149925	0.000632311	0.000580945	0.00221976	0	0	0.00284414	0	0.00171821
NEK7	0.24455	0.111765	0.230732	0.19018	0.00787402	0.04375	0.269634	0.12999	0.341071	0.130685	0.205185	0.108249	0.233074	0.135135	0.157993	0.126849	0	0.0756014
PTPRC	0.788347	0.241176	0.00581677	0.00360065	0.00787402	0.0125	0.00599187	0.00451953	0.811204	0.392804	0.00948467	0.00445391	0.0133185	0.00972973	0.0167286	0.00170648	0.478261	0.120275
NR5A2	0.00277447	0.00882353	0.37809	0.236334	0.00787402	0.00625	0.0047079	0.00538039	0.00649954	0.0029985	0.00442618	0.00426026	0.00776915	0.00108108	0.00557621	0.00170648	0	0.00515464
ZNF281	0.0570749	0.0235294	0.0584101	0.0585925	0.00787402	0.00625	0.0520009	0.032928	0.0501393	0.0354823	0.0455264	0.0197521	0.0699223	0.0281081	0.0464684	0.0250284	0	0.0206186
KIF14	0.0130797	0.00882353	0.00315075	0.00310966	0	0.00625	0.00299593	0.00193694	0.00464253	0.0274863	0.00474233	0.00232378	0.00221976	0	0.00371747	0.00284414	0	0
DDX59	0.0511296	0.0176471	0.0613185	0.0477905	0.00787402	0.00625	0.0674085	0.0376628	0.0507583	0.0197401	0.0654442	0.0294345	0.0344062	0.0237838	0.0539033	0.0375427	0	0.0137457
CAMSAP2	0.0360682	0.0794118	0.289384	0.176923	0.023622	0.03125	0.245025	0.123211	0.0476633	0.01999	0.21214	0.104376	0.203108	0.144865	0.193309	0.146189	0.0434783	0.0446735
INAVA	0.00198177	0	0.000727096	0.000818331	0	0.025	0.00492189	0.00172173	0.000928505	0	0.00158078	0.000580945	0	0	0.00185874	0.00341297	0	0
KIF21B	0.0463734	0	0.00799806	0.00540098	0	0	0.000855981	0.00118369	0.0563293	0.00924538	0.00252924	0.00135554	0.00443951	0.00108108	0.00185874	0.00113766	0	0.00343643
CACNA1S	0	0	0.000242365	0.000654664	0	0	0.00106998	0.000968471	0.000619003	0.000249875	0.000632311	0.00116189	0	0.00216216	0.00557621	0.000568828	0	0
ASCL5	0	0	0.000242365	0	0	0	0.00149797	0.000645647	0.000619003	0.000249875	0.000632311	0	0	0	0	0	0	0
TMEM9	0.0237812	0.0235294	0.047746	0.0533552	0.0472441	0.0625	0.148085	0.15743	0.0402352	0.0142429	0.0882074	0.101665	0.0932297	0.102703	0.0947955	0.112059	0	0.0343643
IGFN1	0	0	0	0.000654664	0	0	0.00235395	0.00225977	0	0	0.000316156	0.000580945	0	0	0	0	0	0
PKP1	0	0	0.0063015	0.00392799	0.015748	0.05	0.000427991	0.000215216	0	0	0	0	0.00110988	0	0.00185874	0	0	0
LAD1	0.00673801	0	0.000242365	0.000327332	0	0.03125	0.000641986	0	0.0108326	0.000249875	0	0	0.00554939	0.0118919	0	0	0	0.00171821
TNNI1	0.000792707	0	0.000242365	0.000163666	0	0	0.000641986	0.000753255	0.000928505	0	0	0.000774593	0.0188679	0.0183784	0.0130112	0.00113766	0	0.00171821
PHLDA3	0.0051526	0.0235294	0.0521086	0.0366612	0.0708661	0.09375	0.0627006	0.0465942	0.0389972	0.00549725	0.0875751	0.05945	0.572697	0.371892	0.369888	0.322526	0.0869565	0.0532646
CSRP1	0.0321046	0.0735294	0.120213	0.092635	0.0314961	0.05	0.106356	0.101044	0.0978025	0.0277361	0.525134	0.307707	0.553829	0.444324	0.511152	0.460182	0.130435	0.0859107
NAV1	0.0622275	0.0588235	0.357489	0.207365	0.015748	0.025	0.332549	0.263316	0.0752089	0.015992	0.0850458	0.107281	0.226415	0.158919	0.282528	0.176337	0	0.0876289
IPO9	0.111772	0.0205882	0.119244	0.0790507	0	0.00625	0.142093	0.0751103	0.0984215	0.0497251	0.10528	0.0515105	0.139845	0.0637838	0.182156	0.0915813	0	0.0687285
SHISA4	0.00990884	0.0205882	0.0288415	0.0235679	0	0	0.0599187	0.0436888	0.0182606	0.00549725	0.0452102	0.0329202	0.158713	0.115676	0.193309	0.105802	0	0.0257732
LMOD1	0.000792707	0.00294118	0.00218129	0.00360065	0	0.00625	0.0378772	0.0265791	0.00464253	0.00174913	0.328802	0.219016	0.0110988	0.00648649	0.0427509	0.0244596	0	0.00687285
TIMM17A	0.116924	0.0294118	0.0700436	0.0782324	0.015748	0.05625	0.104002	0.109975	0.101826	0.116192	0.115713	0.0850116	0.119867	0.0908108	0.111524	0.0887372	0.391304	0.0360825
RNPEP	0.103052	0.0911765	0.095492	0.0603928	0.023622	0.03125	0.088808	0.05983	0.0817084	0.0297351	0.136579	0.0695198	0.17869	0.0691892	0.113383	0.0819113	0.217391	0.032646
ELF3	0.00317083	0	0.00193892	0.00163666	0.015748	0.0125	0.00106998	0.000538039	0.00123801	0.000249875	0.00189693	0.000193648	0.00332963	0.00108108	0.00185874	0	0	0.00171821
GPR37L1	0.00158541	0.00294118	0.00290839	0.00180033	0	0	0.00171196	0.00193694	0.00680904	0.0009995	0.00221309	0.00213013	0.337403	0.19027	0.167286	0.052901	0	0.00343643
ARL8A	0.0665874	0.0323529	0.0523509	0.0481178	0	0	0.0710464	0.0380932	0.0625193	0.0234883	0.0581726	0.0336948	0.167592	0.0940541	0.10223	0.0978385	0.0434783	0.024055
PTPN7	0.115339	0.0264706	0.00896752	0.00932897	0	0.0125	0.0303873	0.027978	0.208914	0.217391	0.00758773	0.0100697	0.127636	0.0540541	0.0464684	0.0193402	0	0.0154639
LGR6	0.000396354	0.0117647	0.000969462	0.000654664	0.00787402	0.01875	0.0100578	0.00516518	0.0269266	0.0049975	0.0145432	0.00445391	0.00332963	0.00324324	0.00371747	0.00227531	0	0.00343643
UBE2T	0.019025	0.00882353	0.00920989	0.00671031	0.023622	0.00625	0.00791783	0.00796298	0.0185701	0.0204898	0.00948467	0.00387297	0.0133185	0.00972973	0.00929368	0.00511945	0.0869565	0.00171821
PPP1R12B	0.133571	0.158824	0.120698	0.0929624	0.023622	0.0125	0.367858	0.163994	0.145775	0.0532234	0.549794	0.264911	0.199778	0.102703	0.35316	0.222412	0	0.104811
SYT2	0.0059453	0.0176471	0.00896752	0.0096563	0	0	0.131393	0.0319595	0.0111421	0.00174913	0.0588049	0.0369868	0.00887902	0.00864865	0.0315985	0.0113766	0	0.00171821
KDM5B	0.0681728	0.05	0.0860397	0.0800327	0.023622	0.00625	0.253156	0.117723	0.088208	0.207896	0.106228	0.0708753	0.100999	0.0702703	0.115242	0.104096	0	0.0429553
RABIF	0.0586603	0.0323529	0.0322346	0.0410802	0.015748	0.0125	0.045795	0.0313139	0.0637574	0.0377311	0.0584888	0.0381487	0.0355161	0.0410811	0.0483271	0.0341297	0.0434783	0.0171821
KLHL12	0.0554895	0.0147059	0.0346583	0.0330606	0.00787402	0.0125	0.0586347	0.0346497	0.0482823	0.0169915	0.0531141	0.0222696	0.0599334	0.0216216	0.0427509	0.0312856	0	0.00859107
ADIPOR1	0.10543	0.0558824	0.0843432	0.0708674	0.0629921	0.03125	0.0870961	0.0552028	0.103064	0.0524738	0.099589	0.049574	0.159822	0.0778378	0.10223	0.0534699	0.304348	0.0378007
CYB5R1	0.0451843	0.0705882	0.0782841	0.0841244	0.0551181	0.01875	0.114701	0.115356	0.0578768	0.0212394	0.0986405	0.0983734	0.115427	0.0897297	0.0817844	0.0955631	0.130435	0.0274914
TMEM183A	0.065002	0.0411765	0.0799806	0.0823241	0.0314961	0.03125	0.0864541	0.0625202	0.0742804	0.0387306	0.10117	0.063904	0.108768	0.0854054	0.0836431	0.0648464	0.0869565	0.0206186
PPFIA4	0.00237812	0.00588235	0.000242365	0.00180033	0	0	0.0224695	0.00882385	0.00185701	0.000749625	0.00158078	0.00406662	0	0.00216216	0.00743494	0.0039818	0	0.00171821
ADORA1	0.00198177	0	0.000727096	0.00180033	0	0	0.00213995	0.00107608	0.000619003	0.00124938	0.000632311	0.000387297	0.00221976	0.00324324	0.00371747	0.00170648	0	0.00343643
CHI3L1	0.00317083	0	0.000242365	0	0.00787402	0.0125	0.00256794	0	0	0	0.000632311	0	0	0	0	0	0	0
CHIT1	0.0150614	0.00294118	0.000242365	0.000327332	0	0	0.00106998	0.000645647	0.00278552	0.00174913	0.000316156	0.000387297	0.00221976	0.00108108	0	0.000568828	0	0
BTG2	0.496235	0.144118	0.411294	0.229951	0.015748	0.025	0.10443	0.0296998	0.485608	0.253623	0.510275	0.250194	0.286349	0.15027	0.126394	0.0540387	0.0434783	0.121993
FMOD	0.00158541	0.00882353	0.00387785	0.0091653	0	0	0.149369	0.120736	0.00711854	0.00424788	0.112551	0.0499613	0.00776915	0.0118919	0.00371747	0.0227531	0	0.024055
PRELP	0.00634166	0.00588235	0.00508968	0.00490998	0	0	0.185748	0.139029	0.00464253	0.00249875	0.129624	0.0877227	0.00887902	0.0108108	0.0167286	0.0136519	0	0.00859107
OPTC	0	0	0	0.000327332	0	0	0.000427991	0.000322824	0.000619003	0	0	0.000193648	0	0.00216216	0	0.000568828	0	0
ATP2B4	0.0733254	0.0852941	0.305381	0.202946	0.0314961	0.01875	0.222555	0.164748	0.314144	0.218141	0.423965	0.228505	0.188679	0.123243	0.202602	0.164391	0.0434783	0.0756014
LAX1	0.0646056	0.00294118	0.00193892	0.000981997	0	0	0.00106998	0.000860863	0.0885175	0.0374813	0.00189693	0	0.00110988	0.00108108	0	0.000568828	0	0.0137457
ZC3H11A	0.00237812	0	0.00242365	0.00180033	0	0	0.0044939	0.00247498	0.00278552	0.000749625	0.00158078	0.00135554	0.00554939	0.00324324	0.00185874	0.00170648	0	0.00171821
ZBED6	0.00158541	0	0.00145419	0.000490998	0	0	0.00641986	0.00107608	0.000619003	0.00049975	0.00252924	0.000387297	0.00221976	0.00324324	0.00185874	0.00227531	0	0
SNRPE	0.176774	0.15	0.29205	0.300982	0.125984	0.10625	0.269206	0.299365	0.190034	0.193653	0.227948	0.225988	0.265261	0.290811	0.226766	0.245734	0.347826	0.127148
SOX13	0.00396354	0.0117647	0.150024	0.0829787	0	0.00625	0.0181896	0.0128053	0.0290932	0.0029985	0.175782	0.0652595	0.137625	0.0659459	0.245353	0.202503	0	0.0429553
ETNK2	0.00158541	0.00294118	0.0157538	0.00785597	0	0	0.0303873	0.0117293	0.00216651	0.000749625	0.0205501	0.00968242	0.017758	0.00756757	0.0334572	0.016496	0	0.00515464
REN	0.00118906	0	0.00193892	0.00229133	0	0	0.00706184	0.00441192	0.00123801	0.0009995	0.00347771	0.00271108	0.00443951	0.00216216	0.00557621	0.00455063	0	0.00171821
KISS1	0	0	0	0.000327332	0	0	0	0.000107608	0	0	0	0.000580945	0	0	0	0	0	0
PLEKHA6	0.0142687	0	0.0203587	0.00409165	0	0	0.0350952	0.00570322	0.00680904	0.001999	0.0056908	0.00174284	0.00221976	0.00216216	0.00743494	0.00227531	0	0
PPP1R15B	0.138724	0.0264706	0.0782841	0.0469722	0.00787402	0	0.045153	0.0196922	0.095636	0.0494753	0.0701865	0.0193648	0.0488346	0.0216216	0.0576208	0.0244596	0.0434783	0.00859107
PIK3C2B	0.175981	0.0176471	0.277508	0.164648	0.00787402	0.00625	0.00962979	0.00753255	0.0396162	0.0209895	0.00822004	0.0056158	0.0665927	0.0324324	0.035316	0.0244596	0	0.00859107
MDM4	0.34562	0.129412	0.171837	0.196399	0.023622	0.025	0.249733	0.195631	0.255958	0.108446	0.184635	0.14756	0.217536	0.157838	0.17658	0.162116	0.130435	0.0962199
LRRN2	0.00237812	0	0.00533204	0.00360065	0	0	0.00213995	0.00215216	0.00123801	0.000249875	0.000632311	0.000968242	0.00110988	0	0.00185874	0	0	0
NFASC	0.00118906	0.0117647	0.0285991	0.0253682	0	0	0.0629146	0.0346497	0.00185701	0.00224888	0.208663	0.0828815	0.497225	0.286486	0.0148699	0.00853242	0	0.00859107
CNTN2	0.00356718	0	0.00363548	0.00360065	0	0	0.0231115	0.00925428	0.00588053	0.00124938	0.00411002	0.00309837	0.00443951	0.00540541	0.1171	0.0574516	0	0.0171821
TMEM81	0.00277447	0	0.00169656	0.001473	0	0	0.00299593	0.00129129	0.00123801	0	0.00411002	0.000580945	0.00332963	0.00108108	0.00185874	0.000568828	0.0434783	0
RBBP5	0.0871978	0.0264706	0.0528357	0.0556465	0.00787402	0.0125	0.0813182	0.0661788	0.0860415	0.033983	0.0695542	0.0540279	0.0776915	0.0583784	0.070632	0.0443686	0	0.0171821
DSTYK	0.0657947	0.0352941	0.0865245	0.0633388	0.023622	0.00625	0.121763	0.065856	0.090684	0.0434783	0.13405	0.0691325	0.150943	0.128649	0.130112	0.0750853	0.0434783	0.032646
TMCC2	0.00356718	0.00882353	0.00460494	0.00458265	0	0	0.0124117	0.00645647	0.00649954	0.00224888	0.00885236	0.00522851	0.0133185	0.00648649	0.0111524	0.0125142	0	0.0120275
NUAK2	0.0558859	0.0117647	0.00605914	0.00360065	0	0	0.00941579	0.00398149	0.0179511	0.00374813	0.0252924	0.0123935	0.063263	0.0313514	0.0167286	0.00284414	0	0.00171821
KLHDC8A	0	0	0	0.000818331	0	0	0.00106998	0.000753255	0.00526153	0.000749625	0.00126462	0.000580945	0.0843507	0.0291892	0.171004	0.0483504	0	0.00515464
LEMD1	0.000396354	0	0.000242365	0.00130933	0.0314961	0.03125	0.00213995	0.00129129	0.00247601	0	0.00126462	0.00116189	0.00332963	0	0	0.00113766	0	0.00171821
CDK18	0.012287	0.00294118	0.00412021	0.00474632	0	0	0.0374492	0.0234585	0.0145466	0.0029985	0.127095	0.0431836	0.0355161	0.0118919	0.178439	0.112628	0.0869565	0.0137457
MFSD4A	0.019025	0.0147059	0.037809	0.0225859	0	0	0.0126257	0.0129129	0.0244506	0.00474763	0.0164401	0.0112316	0.0466149	0.0227027	0.0371747	0.0153584	0	0.00687285
ELK4	0.143876	0.0558824	0.138875	0.134861	0.00787402	0.0125	0.092874	0.0585387	0.120396	0.043978	0.089472	0.0377614	0.0976693	0.0540541	0.126394	0.0705347	0	0.0395189
SLC45A3	0.0051526	0.0176471	0.00218129	0.000327332	0	0.00625	0.00855981	0.00193694	0.00123801	0	0.00189693	0.00135554	0.00110988	0.00108108	0.00929368	0.00113766	0	0.0120275
NUCKS1	0.239001	0.311765	0.425594	0.522586	0.133858	0.20625	0.686283	0.667599	0.324667	0.17941	0.566867	0.538536	0.582686	0.584865	0.479554	0.538111	0.0869565	0.273196
RAB29	0.0860087	0.0323529	0.0445952	0.0569558	0.015748	0	0.0273914	0.0295922	0.0940885	0.0409795	0.0265571	0.0162665	0.0110988	0.0183784	0.0297398	0.0273038	0	0.0137457
SLC41A1	0.0221958	0.0117647	0.0722249	0.0338789	0.00787402	0	0.0372352	0.0181857	0.0355927	0.00949525	0.061018	0.0309837	0.0854606	0.0497297	0.0408922	0.0210466	0	0.00687285
PM20D1	0.00435989	0	0.00169656	0.00490998	0	0	0.00406591	0.00312063	0.00371402	0.00124938	0.00158078	0.00232378	0.00554939	0.00972973	0	0.00170648	0	0.00171821
SLC26A9	0	0	0.000242365	0.000163666	0	0.00625	0.000427991	0.000322824	0.000928505	0	0.000632311	0.000580945	0	0	0	0	0	0
RAB7B	0.020214	0.00882353	0.00654387	0.0086743	0.0393701	0.0375	0.0359512	0.0491768	0.0213556	0.00574713	0.0844135	0.0530596	0.0421754	0.0248649	0.0111524	0.00739477	0	0.0103093
CTSE	0.000396354	0	0.000242365	0.000163666	0	0	0.000213995	0.000215216	0.000619003	0.000249875	0.000316156	0	0	0	0.00185874	0	0	0
RHEX	0.133571	0.0382353	0.00266602	0.00261866	0.0866142	0.04375	0.00128397	0.00150651	0.0318787	0.00149925	0.00126462	0.00135554	0.00110988	0	0.00185874	0	0	0.0343643
AVPR1B	0.000396354	0	0	0	0	0	0.000213995	0.000322824	0.000309502	0	0	0.000387297	0	0	0	0	0	0
FAM72A	0.00792707	0.00588235	0.0380514	0.0224223	0	0	0.00235395	0.00150651	0.00649954	0.0089955	0.00347771	0.00135554	0.0310766	0.0140541	0.00557621	0	0	0.00171821
SRGAP2	0.221562	0.102941	0.325497	0.186416	0	0	0.109352	0.0581083	0.18632	0.111694	0.0904205	0.0503486	0.582686	0.387027	0.273234	0.142207	0.0869565	0.0618557
IKBKE	0.0487515	0.0147059	0.00266602	0.00196399	0.00787402	0.0125	0.0276054	0.0146347	0.0569483	0.0122439	0.0199178	0.00793958	0.00332963	0.00108108	0.0148699	0.00796359	0	0.00515464
RASSF5	0.147047	0.0441176	0.00533204	0.00261866	0.00787402	0.00625	0.00962979	0.0026902	0.211699	0.112944	0.0126462	0.00309837	0.00110988	0	0.0111524	0.00511945	0.0434783	0.0171821
AC244034.3	0.00277447	0	0	0.000163666	0	0	0	0	0.00278552	0.00124938	0.00189693	0	0	0	0	0	0	0
EIF2D	0.0471661	0.0205882	0.063015	0.0453355	0.00787402	0.00625	0.0785363	0.0388464	0.0485918	0.0247376	0.071135	0.0346631	0.0788013	0.052973	0.0408922	0.0386803	0.0434783	0.00859107
DYRK3	0.00475624	0.00294118	0.0814348	0.0422259	0	0.00625	0.0145517	0.00946949	0.0105231	0.0224888	0.0796712	0.0329202	0.0255272	0.0140541	0.0148699	0.0039818	0.0869565	0.00343643
MAPKAPK2	0.189457	0.0470588	0.144207	0.0564648	0.015748	0.025	0.0618446	0.0335737	0.189106	0.223138	0.225103	0.0697134	0.0743618	0.0475676	0.0539033	0.0352673	0.26087	0.0189003
IL10	0.0638129	0.0176471	0.00266602	0	0	0	0.00192596	0.000430432	0.0526153	0.0504748	0.00189693	0.000387297	0.00221976	0.00108108	0	0.000568828	0	0.00343643
IL19	0.0107015	0.00294118	0.00315075	0.00294599	0	0	0.00171196	0.00376628	0.00897555	0.00524738	0.00347771	0.00367932	0.00110988	0.00216216	0.00371747	0.00113766	0	0.00171821
IL24	0.0110979	0	0	0	0	0	0.000213995	0	0.0102136	0.0169915	0.00663927	0.00290473	0	0	0	0.000568828	0	0
FCMR	0.25327	0.0441176	0.00121183	0.000981997	0	0	0.000641986	0.000430432	0.168678	0.0367316	0.0319317	0.00716499	0.00110988	0.00108108	0	0	0	0.00343643
PIGR	0.00198177	0.00294118	0	0	0	0	0	0.000215216	0	0.00124938	0	0	0	0	0	0	0	0
PFKFB2	0.0233849	0.0117647	0.00751333	0.00998363	0.015748	0.01875	0.0121977	0.00979232	0.0173321	0.00724638	0.0123301	0.00871418	0.0532741	0.0291892	0.0334572	0.013083	0	0.0120275
YOD1	0.00990884	0.00882353	0.0070286	0.00981997	0	0	0.0184036	0.0114064	0.00990405	0.00524738	0.00790389	0.00387297	0.0233074	0.0118919	0.0111524	0.0113766	0	0.00515464
C4BPB	0.00198177	0.00294118	0.000484731	0.001473	0	0	0	0.000968471	0.00340452	0.003998	0.000948467	0	0.00332963	0.00108108	0	0.000568828	0	0
C4BPA	0	0	0.000727096	0.000981997	0	0	0.00641986	0.00215216	0.000619003	0.000249875	0.00126462	0.000968242	0.00443951	0	0.00743494	0.000568828	0	0
CD55	0.455807	0.0970588	0.236549	0.144845	0.110236	0.075	0.090734	0.0727429	0.296193	0.191654	0.0660765	0.0346631	0.188679	0.0854054	0.0446097	0.0369738	0.0434783	0.0343643
CR2	0.0891795	0.00294118	0.000484731	0.000327332	0	0	0.00149797	0.000107608	0.00247601	0	0.000316156	0.000387297	0	0	0	0.000568828	0	0.00171821
CR1	0.276258	0.0352941	0.000484731	0.00114566	0.00787402	0.00625	0.00213995	0.00118369	0.0566388	0.027986	0.00189693	0.000387297	0.0677026	0.0227027	0.00557621	0.00113766	0	0.00515464
CR1L	0.0126833	0.00882353	0.00993698	0.00998363	0	0	0.00149797	0.0067793	0.00340452	0.00524738	0.00379387	0.00464756	0.00332963	0.0151351	0.00743494	0.00967008	0.0434783	0.0292096
CD46	0.156163	0.129412	0.36573	0.301146	0.0314961	0.0875	0.176974	0.142688	0.207676	0.0662169	0.45147	0.258327	0.256382	0.16973	0.260223	0.185438	0	0.0773196
CD34	0.00554895	0.0176471	0.605429	0.518331	0	0.00625	0.0104858	0.0177553	0.0164036	0.007996	0.0196016	0.0193648	0.0144284	0.0194595	0.0185874	0.0238908	0	0.0189003
PLXNA2	0.0206104	0.0558824	0.342947	0.197872	0.00787402	0.0375	0.392253	0.284408	0.0275457	0.0182409	0.0407841	0.0989543	0.0399556	0.0562162	0.035316	0.0637088	0.130435	0.0721649
CAMK1G	0.00118906	0.00588235	0	0.000163666	0	0.0125	0.00320993	0.0013989	0	0.000249875	0.00252924	0.00116189	0	0	0	0	0	0
LAMB3	0.0103052	0.00294118	0.000242365	0.000818331	0.244094	0.1875	0.00962979	0.00398149	0.00309502	0.00249875	0.00980082	0.000580945	0	0.00108108	0	0.00284414	0	0
G0S2	0.085216	0.05	0.0145419	0.0140753	0.00787402	0.03125	0.0641986	0.0605832	0.0247601	0.0597201	0.0268732	0.0296282	0.00887902	0.00108108	0.0130112	0.016496	0.0434783	0.024055
HSD11B1	0.00198177	0.00294118	0.000727096	0.00245499	0	0.00625	0.0128397	0.0118369	0.00557103	0.00324838	0.00316156	0.00426026	0.00443951	0.00756757	0.00557621	0.00284414	0	0.00171821
TRAF3IP3	0.210464	0.0470588	0.00145419	0.001473	0	0	0.00213995	0.00118369	0.281647	0.0872064	0.00158078	0.00135554	0.00110988	0	0.00371747	0.00227531	0	0.0309278
C1orf74	0.00158541	0	0.00339312	0.00474632	0	0.0125	0.00406591	0.00333584	0.00216651	0.001999	0.00505849	0.00387297	0.00665927	0.00324324	0.00185874	0.00113766	0	0
IRF6	0.000792707	0	0.00605914	0.00621931	0.0787402	0.03125	0.00706184	0.00344345	0.000619003	0.000249875	0.000948467	0.000968242	0	0	0	0.00113766	0	0.00343643
UTP25	0.0348791	0.0117647	0.0264178	0.0291326	0.00787402	0	0.0333833	0.0195846	0.0188796	0.0369815	0.0316156	0.0141363	0.0410655	0.0248649	0.0334572	0.0216155	0	0.00859107
SYT14	0.00237812	0	0.000484731	0.00294599	0.00787402	0	0.00791783	0.00441192	0.00680904	0.00124938	0.00189693	0.00213013	0.0943396	0.0637838	0.0613383	0.0312856	0	0.00343643
SERTAD4	0	0.00588235	0.064954	0.0669394	0.015748	0.01875	0.0100578	0.00344345	0.00247601	0.000749625	0.0148593	0.00348567	0.00332963	0	0	0.00227531	0	0
HHAT	0.098692	0.0382353	0.0470189	0.0351882	0.00787402	0.025	0.0796062	0.0277628	0.0683999	0.00824588	0.0559595	0.0228505	0.0355161	0.027027	0.098513	0.0767918	0	0.0257732
KCNH1	0.0051526	0.00882353	0.00581677	0.00621931	0	0	0.00984378	0.00796298	0.00649954	0.000749625	0.0287702	0.00813323	0.0122087	0.00216216	0.0111524	0.013083	0	0.00515464
AC096636.1	0	0	0.000242365	0.000163666	0	0	0.000641986	0.000107608	0.000619003	0.000249875	0.000316156	0	0	0	0	0	0	0
AC092017.2	0.00158541	0	0.000969462	0.000981997	0	0	0.000641986	0.00118369	0.00154751	0	0.000632311	0	0.00110988	0	0.00185874	0	0	0
RCOR3	0.141498	0.0882353	0.101066	0.10311	0.015748	0.01875	0.225123	0.107931	0.129681	0.0512244	0.124565	0.0824942	0.150943	0.102703	0.122677	0.108077	0.0434783	0.0446735
TRAF5	0.199762	0.0294118	0.0247213	0.0204583	0	0	0.046223	0.0206607	0.107707	0.0834583	0.0758773	0.0321456	0.00776915	0.00648649	0.0315985	0.0182025	0	0.00687285
SLC30A1	0.0400317	0.0441176	0.0899176	0.116858	0.00787402	0.0125	0.0603467	0.0366943	0.0269266	0.0209895	0.0230794	0.0121998	0.0377358	0.0432432	0.0260223	0.0312856	0	0.0206186
LPGAT1	0.237019	0.0823529	0.129908	0.0981997	0.015748	0.00625	0.172908	0.0845798	0.140823	0.0367316	0.131205	0.0586754	0.158713	0.0767568	0.143123	0.10182	0	0.0395189
INTS7	0.0701546	0.0147059	0.032477	0.0201309	0	0	0.0588487	0.0265791	0.0479728	0.0304848	0.0584888	0.0232378	0.0277469	0.00972973	0.0260223	0.0142207	0.0434783	0.0103093
DTL	0.0182323	0	0.0070286	0.00245499	0	0	0.00299593	0.00193694	0.0108326	0.0249875	0.00347771	0.00116189	0	0.00108108	0.00743494	0.00170648	0	0
PPP2R5A	0.147444	0.0558824	0.233156	0.146809	0.00787402	0.03125	0.0753263	0.0508985	0.18663	0.071964	0.145748	0.0821069	0.117647	0.0767568	0.0669145	0.0642776	0	0.024055
PACC1	0.0598494	0.0205882	0.0310228	0.0238953	0	0	0.0166916	0.0130206	0.0523058	0.0187406	0.0221309	0.0106507	0.0443951	0.027027	0.0334572	0.0204778	0.217391	0.0137457
NENF	0.114546	0.155882	0.14033	0.187398	0.149606	0.125	0.288252	0.25417	0.114206	0.0594703	0.289282	0.22773	0.308546	0.323243	0.198885	0.211035	0.652174	0.101375
ATF3	0.262782	0.0617647	0.236064	0.159574	0.0393701	0.00625	0.0410871	0.0312063	0.169607	0.0947026	0.582991	0.271108	0.194229	0.121081	0.137546	0.0779295	0.0434783	0.0412371
FAM71A	0.00634166	0	0.00218129	0.00163666	0	0	0.000213995	0.000215216	0.00495203	0.000749625	0.0110654	0.00445391	0.00332963	0	0.00185874	0	0	0
BATF3	0.0126833	0.0147059	0.00605914	0.00490998	0	0	0.0100578	0.010438	0.0201176	0.0669665	0.0442618	0.013749	0.0133185	0.00972973	0.0111524	0.00511945	0	0.00171821
NSL1	0.12287	0.0617647	0.117063	0.118658	0.015748	0.01875	0.152365	0.126547	0.132467	0.0432284	0.161872	0.11096	0.169811	0.149189	0.144981	0.114903	0	0.0429553
TATDN3	0.0963139	0.0294118	0.0302957	0.0273322	0.00787402	0	0.0823882	0.0634886	0.0659239	0.025987	0.0565918	0.0387297	0.0488346	0.0627027	0.0427509	0.0273038	0	0.0171821
SPATA45	0.00118906	0	0.00242365	0.000654664	0	0	0.0044939	0.00150651	0.00216651	0	0.00252924	0.000774593	0.00887902	0.00324324	0.00743494	0.000568828	0	0
FLVCR1	0.0471661	0.0264706	0.0295686	0.0256956	0.00787402	0.00625	0.0605607	0.0271172	0.0464253	0.0277361	0.0331963	0.0172347	0.0599334	0.0324324	0.0334572	0.0261661	0	0.0103093
VASH2	0.00396354	0	0.00605914	0.00163666	0	0	0.0104858	0.0026902	0.00897555	0.0009995	0.00505849	0.00232378	0.00221976	0.00216216	0	0.00113766	0	0
ANGEL2	0.0820452	0.0264706	0.0574406	0.0653028	0.00787402	0.025	0.114059	0.0698375	0.0829465	0.0304848	0.0695542	0.0393106	0.123196	0.0551351	0.0947955	0.0659841	0.0434783	0.0274914
RPS6KC1	0.166865	0.0617647	0.163839	0.106056	0.00787402	0.025	0.219987	0.119983	0.196843	0.073963	0.210876	0.102634	0.170921	0.108108	0.226766	0.12628	0	0.04811
PROX1	0.00713436	0.00294118	0.0184198	0.0247136	0	0	0.00106998	0.000860863	0.000619003	0.00174913	0.00158078	0.000387297	0.00110988	0	0.00371747	0	0	0
SMYD2	0.0471661	0.0264706	0.0346583	0.0196399	0.00787402	0.00625	0.152151	0.0863015	0.0640669	0.0189905	0.0531141	0.0311774	0.0199778	0.027027	0.0446097	0.0483504	0	0.0223368
PTPN14	0.00713436	0.0323529	0.457586	0.297545	0.0551181	0.05	0.146159	0.0803831	0.0263076	0.00624688	0.135947	0.0701007	0.331853	0.201081	0.172862	0.135381	0	0.0618557
CENPF	0.0281411	0.00588235	0.00993698	0.00654664	0.023622	0.01875	0.0089878	0.0101151	0.0148561	0.0554723	0.00632311	0.00348567	0.00110988	0.00216216	0	0.00284414	0.0434783	0.00859107
KCNK2	0.00396354	0.0264706	0.00508968	0.0145663	0	0.0125	0.272416	0.243517	0.00928505	0.00549725	0.00632311	0.0315647	0.00665927	0.0291892	0.00929368	0.0244596	0	0.0378007
KCTD3	0.0178359	0.0294118	0.105671	0.0808511	0.00787402	0.01875	0.16499	0.0805983	0.0229031	0.00874563	0.071135	0.0395043	0.163152	0.107027	0.105948	0.0858931	0	0.0309278
USH2A	0.0103052	0.00588235	0.00363548	0.00703764	0	0	0.00791783	0.00914667	0.00433302	0.000749625	0.00347771	0.00658404	0.0155383	0.0162162	0.0111524	0.0159272	0	0.0223368
ESRRG	0.0051526	0.0852941	0.00412021	0.010311	0	0	0.165204	0.173787	0.0164036	0.007996	0.0663927	0.123935	0.0532741	0.0572973	0.098513	0.0813424	0	0.0584192
GPATCH2	0.12287	0.0705882	0.0976733	0.0774141	0.015748	0.0125	0.180612	0.139029	0.126896	0.0517241	0.115397	0.0811387	0.126526	0.0832432	0.130112	0.0967008	0.0434783	0.04811
SPATA17	0.00277447	0.00588235	0.00533204	0.00507365	0	0.00625	0.0216135	0.00925428	0.00216651	0.00149925	0.00663927	0.00484121	0.017758	0.00864865	0.00557621	0.00511945	0	0.00515464
RRP15	0.078478	0.0617647	0.070286	0.103764	0.015748	0.0125	0.0877381	0.0852254	0.0622098	0.0869565	0.102118	0.0826878	0.106548	0.103784	0.0687732	0.0944255	0	0.032646
TGFB2	0.0217994	0.102941	0.0698013	0.0859247	0.00787402	0.01875	0.0706184	0.0360486	0.00742804	0.00674663	0.103067	0.0503486	0.00221976	0.0421622	0.0148699	0.0392491	0	0.0670103
LYPLAL1	0.183908	0.0735294	0.102763	0.105892	0.00787402	0.03125	0.202654	0.158614	0.0878985	0.0349825	0.120139	0.0778466	0.1798	0.12973	0.14684	0.129693	0	0.0773196
ZC3H11B	0.00198177	0.00588235	0.00678623	0.0165303	0	0	0.00278194	0.00473475	0.00185701	0.000749625	0.00347771	0.00271108	0.00887902	0.00648649	0.00371747	0.0039818	0	0.00171821
SLC30A10	0.00396354	0.00294118	0.0184198	0.0410802	0	0	0.0047079	0.00634886	0.00371402	0.0029985	0.0056908	0.00580945	0.00887902	0.00864865	0.0111524	0.00568828	0	0.00859107
EPRS1	0.138724	0.0647059	0.11173	0.0815057	0.023622	0.025	0.113632	0.0825352	0.110492	0.141179	0.112235	0.060031	0.213097	0.139459	0.141264	0.122867	0.217391	0.0584192
BPNT1	0.025763	0.0176471	0.0184198	0.0152209	0	0.00625	0.0385192	0.0228129	0.0238316	0.00649675	0.0429972	0.0216886	0.0377358	0.0205405	0.0594796	0.0204778	0	0.00343643
IARS2	0.085216	0.0235294	0.0950073	0.0769231	0.023622	0.01875	0.124973	0.0758636	0.0798514	0.0287356	0.118874	0.0573199	0.108768	0.0691892	0.118959	0.0705347	0.0434783	0.0274914
RAB3GAP2	0.248117	0.0558824	0.148085	0.113748	0.015748	0.00625	0.145303	0.0804907	0.187558	0.0584708	0.159975	0.0697134	0.207547	0.11027	0.204461	0.131968	0	0.0687285
MARK1	0.0376536	0.00588235	0.0237518	0.0245499	0.023622	0.0375	0.0676225	0.0296998	0.00742804	0.00149925	0.338603	0.124322	0.105438	0.0475676	0.105948	0.0665529	0	0.0189003
C1orf115	0.0194213	0.00882353	0.214736	0.153846	0	0.00625	0.00791783	0.00376628	0.00526153	0.00049975	0.00790389	0.0063904	0.00554939	0.00432432	0.00557621	0.00511945	0	0.00515464
MTARC2	0.0455807	0.0147059	0.0899176	0.0605565	0	0.00625	0.0537128	0.0368019	0.00866605	0.00374813	0.0758773	0.0369868	0.063263	0.027027	0.0743494	0.0346985	0	0.00687285
MTARC1	0.00158541	0.00294118	0.0487155	0.0394435	0	0	0.00962979	0.00344345	0.000619003	0.000249875	0.0151755	0.0056158	0.045505	0.0227027	0.00557621	0.00284414	0	0.00343643
AL445423.3	0.00356718	0	0.0128454	0.0114566	0	0.0125	0.00599187	0.00182933	0.00216651	0.000749625	0.00695542	0.00154919	0.0233074	0.0118919	0.00371747	0.00227531	0	0
HLX	0.0170432	0.00588235	0.0872516	0.0628478	0	0	0.00299593	0.00451953	0.0129991	0.00324838	0.0335125	0.0182029	0.00887902	0.00216216	0.00185874	0.00284414	0	0.00515464
DUSP10	0.136742	0.0205882	0.0118759	0.00556465	0	0.0125	0.0246095	0.0120521	0.115754	0.0389805	0.00790389	0.0060031	0.0277469	0.00540541	0.00929368	0.00170648	0	0.00515464
HHIPL2	0	0	0.000969462	0.000163666	0	0.0125	0.00278194	0.000968471	0	0	0.000316156	0.000580945	0	0	0	0	0	0
TAF1A	0.0206104	0.0205882	0.0113912	0.010802	0.00787402	0	0.0344532	0.0213064	0.0114516	0.00949525	0.0158078	0.0102634	0.0210877	0.00540541	0.0260223	0.0113766	0	0.00515464
MIA3	0.149425	0.0705882	0.0889481	0.0900164	0.023622	0.00625	0.160282	0.106317	0.131538	0.0469765	0.132469	0.0751356	0.194229	0.11027	0.139405	0.103527	0	0.0498282
AIDA	0.147047	0.0705882	0.154387	0.122422	0.00787402	0.03125	0.121763	0.0597224	0.08697	0.0247376	0.123301	0.0577072	0.226415	0.135135	0.120818	0.0642776	0.0434783	0.0446735
BROX	0.0871978	0.0794118	0.0698013	0.110475	0.00787402	0.00625	0.113204	0.124718	0.10585	0.0369815	0.0904205	0.0861735	0.245283	0.184865	0.113383	0.105802	0.0434783	0.0360825
FAM177B	0.0828379	0.0176471	0.00242365	0.00278232	0	0	0.00534988	0.00150651	0.0185701	0.00849575	0.00379387	0.00135554	0.00443951	0.00108108	0	0.00170648	0	0.00171821
DISP1	0.207689	0.0823529	0.210131	0.165303	0.0314961	0.03125	0.186176	0.132465	0.150418	0.0734633	0.181789	0.108056	0.476138	0.303784	0.1171	0.0967008	0	0.04811
TLR5	0.0455807	0.0205882	0.00751333	0.00490998	0.00787402	0	0.0355232	0.0157108	0.0321882	0.0169915	0.0265571	0.00832688	0.00110988	0	0.0111524	0.00227531	0	0.0120275
SUSD4	0.000792707	0.00294118	0.000969462	0.001473	0.00787402	0	0.0047079	0.00290541	0.00557103	0.000249875	0.00727158	0.00619675	0.0099889	0.00648649	0.00743494	0.0039818	0	0.00171821
CAPN8	0.00198177	0	0.000484731	0.000981997	0	0	0.00213995	0.00225977	0.00123801	0.000749625	0.00189693	0.000774593	0	0.00108108	0.00371747	0.00227531	0	0
CAPN2	0.120888	0.0882353	0.334949	0.191162	0.0629921	0.04375	0.166488	0.0955558	0.171773	0.12069	0.190958	0.074361	0.17758	0.0875676	0.172862	0.0967008	0.304348	0.0618557
TP53BP2	0.128815	0.0205882	0.0794959	0.0427169	0.00787402	0.00625	0.0584207	0.0238889	0.114825	0.0342329	0.113816	0.041828	0.0621532	0.0627027	0.0650558	0.0381115	0.173913	0.0103093
FBXO28	0.154182	0.0647059	0.101794	0.0849427	0.015748	0.00625	0.128183	0.0880232	0.151346	0.0707146	0.111919	0.0590627	0.114317	0.0616216	0.159851	0.101251	0.0434783	0.0498282
DEGS1	0.131986	0.0764706	0.0969462	0.0803601	0.015748	0.025	0.18639	0.136554	0.144537	0.0552224	0.233639	0.109605	0.195339	0.130811	0.280669	0.192833	0.0434783	0.0446735
NVL	0.14784	0.05	0.0896752	0.0666121	0.00787402	0.00625	0.137813	0.0824276	0.126586	0.0529735	0.0945305	0.0544152	0.107658	0.0627027	0.0929368	0.0699659	0.0434783	0.024055
CNIH4	0.0741181	0.0764706	0.130393	0.142553	0.0551181	0.1	0.18639	0.19703	0.107707	0.0697151	0.213089	0.146979	0.176471	0.154595	0.195167	0.168373	0.391304	0.0412371
WDR26	0.249703	0.111765	0.111488	0.098527	0.023622	0.0375	0.193452	0.104057	0.254101	0.142679	0.158394	0.0735864	0.132075	0.0864865	0.124535	0.0830489	0.0434783	0.0910653
CNIH3	0.0237812	0.0352941	0.063015	0.0461538	0	0.00625	0.165204	0.0912515	0.0315692	0.0177411	0.0471072	0.0398916	0.045505	0.0302703	0.0855019	0.0625711	0	0.0206186
DNAH14	0.00911613	0.0205882	0.0790111	0.0489362	0	0.00625	0.140167	0.0941569	0.0133086	0.005997	0.00727158	0.0164601	0.00665927	0.0118919	0.0520446	0.0290102	0	0.0171821
LBR	0.170432	0.0823529	0.10349	0.10671	0.00787402	0.00625	0.0661245	0.0699451	0.187249	0.0774613	0.105596	0.0718435	0.0654828	0.0464865	0.122677	0.0938567	0.0434783	0.0309278
ENAH	0.0194213	0.0705882	0.270238	0.278723	0.023622	0.075	0.45688	0.312816	0.0210461	0.0137431	0.394562	0.234508	0.0921199	0.105946	0.0576208	0.0733788	0	0.0601375
SRP9	0.172017	0.232353	0.356277	0.427332	0.149606	0.1625	0.409159	0.41386	0.267719	0.122189	0.373064	0.314098	0.307436	0.321081	0.295539	0.317406	0.217391	0.135739
EPHX1	0.0336901	0.0735294	0.404508	0.362029	0.015748	0.0125	0.175904	0.241257	0.0467348	0.0262369	0.428075	0.325136	0.140954	0.140541	0.070632	0.0608646	0	0.0515464
TMEM63A	0.078478	0.0205882	0.0513815	0.0312602	0.00787402	0	0.108924	0.0632734	0.129991	0.0149925	0.116978	0.048993	0.0499445	0.0281081	0.0966543	0.0460751	0	0.032646
LEFTY1	0	0	0.000484731	0.000654664	0	0	0.00149797	0.000753255	0.000309502	0	0.000316156	0.000774593	0.00221976	0.00108108	0.00557621	0	0	0
AL117348.2	0.00871978	0	0.00533204	0.00474632	0	0	0.00984378	0.005488	0.00433302	0.00174913	0.00822004	0.00348567	0.017758	0.0140541	0.0130112	0.00568828	0	0.00343643
PYCR2	0.0400317	0.0352941	0.0639845	0.0487725	0.015748	0.0125	0.101006	0.106317	0.0643764	0.03998	0.0989567	0.0774593	0.0976693	0.0789189	0.0799257	0.0807736	0.0434783	0.0223368
LEFTY2	0.000396354	0	0.00169656	0.00229133	0	0	0.00213995	0.000968471	0.000619003	0	0	0.000193648	0.00110988	0	0	0	0	0
SDE2	0.0614348	0.0235294	0.0428987	0.0389525	0	0	0.0335973	0.0217368	0.0439492	0.0252374	0.0480556	0.0269171	0.0710322	0.0281081	0.035316	0.0312856	0	0.00859107
H3-3A	0.773286	0.808824	0.861852	0.861702	0.905512	0.85	0.809758	0.826321	0.744042	0.833333	0.840658	0.854183	0.853496	0.894054	0.815985	0.84471	1	0.840206
ACBD3	0.204518	0.0617647	0.119244	0.126023	0.015748	0.0375	0.140381	0.113634	0.117301	0.135182	0.093582	0.066615	0.100999	0.115676	0.135688	0.12116	0.0869565	0.0773196
MIXL1	0.00317083	0	0.000484731	0.000654664	0	0	0.00128397	0.000215216	0.000928505	0.000249875	0	0	0	0.00108108	0	0	0	0.0103093
LIN9	0.0408244	0.0294118	0.0249636	0.0250409	0	0	0.0269634	0.0167868	0.0247601	0.0152424	0.0221309	0.00948877	0.0288568	0.0162162	0.0167286	0.0153584	0	0.0154639
PARP1	0.241379	0.0735294	0.105914	0.0978723	0.0314961	0.1	0.117697	0.150113	0.169916	0.0914543	0.101802	0.0745546	0.214206	0.175135	0.107807	0.10694	0.217391	0.0704467
STUM	0.00198177	0	0.000242365	0.000654664	0	0	0.00363792	0.00129129	0.000928505	0	0.0104331	0.00426026	0.0244173	0.00108108	0.00371747	0	0	0
ITPKB	0.160127	0.0352941	0.212797	0.125041	0.00787402	0	0.0637706	0.0277628	0.216961	0.0437281	0.0512172	0.0284663	0.358491	0.212973	0.098513	0.0557452	0	0.0309278
PSEN2	0.00118906	0	0.00508968	0.00621931	0	0	0.00385192	0.00172173	0.00340452	0	0.00411002	0.00271108	0.00221976	0.00108108	0.00185874	0.00113766	0	0
AL391628.1	0.00237812	0	0.0164809	0.0114566	0	0	0.00748984	0.00451953	0.00309502	0.00124938	0.00885236	0.00387297	0.0110988	0.00324324	0.00743494	0.00170648	0	0
COQ8A	0.00118906	0	0.00145419	0.000654664	0	0	0	0.000322824	0.000928505	0.000249875	0.000316156	0	0.00221976	0.00216216	0	0	0	0
CDC42BPA	0.020214	0.0911765	0.445225	0.294763	0.0472441	0.0375	0.392895	0.194125	0.0427112	0.011994	0.47613	0.242835	0.237514	0.154595	0.319703	0.246871	0	0.0876289
ZNF678	0.0828379	0.0205882	0.0475036	0.0358429	0	0	0.0656966	0.02744	0.0473538	0.0124938	0.0423648	0.0207204	0.0566038	0.0378378	0.0855019	0.0318544	0	0.0171821
SNAP47	0.0352755	0.0205882	0.0344159	0.0286416	0	0	0.0719024	0.0520822	0.0430207	0.0224888	0.0493203	0.0315647	0.152053	0.0821622	0.0613383	0.0426621	0	0.0257732
JMJD4	0.0174396	0.0147059	0.0191469	0.0181669	0	0	0.0353092	0.0232433	0.0167131	0.0187406	0.0259248	0.0160728	0.0310766	0.0248649	0.035316	0.023322	0.0434783	0.00515464
PRSS38	0	0	0.000484731	0	0	0	0.00149797	0.00225977	0.000928505	0.000249875	0.000316156	0.00116189	0.00110988	0	0	0	0	0
WNT9A	0.000792707	0	0.0106641	0.00441899	0.00787402	0	0.00813182	0.00172173	0.000619003	0.0132434	0.00252924	0.00174284	0.017758	0.00756757	0	0.000568828	0	0
WNT3A	0.000792707	0	0.000727096	0.00114566	0.015748	0	0.000855981	0.000860863	0.00154751	0.000249875	0.0148593	0.00232378	0.00110988	0	0	0	0	0
ARF1	0.225525	0.197059	0.427048	0.308183	0.0708661	0.1	0.239033	0.249112	0.318168	0.222639	0.422384	0.274593	0.287458	0.247568	0.314126	0.314562	0.521739	0.14433
C1orf35	0.032501	0.0352941	0.0724673	0.106874	0.0551181	0.06875	0.0885941	0.125686	0.0578768	0.0324838	0.0964274	0.106119	0.157603	0.144865	0.0966543	0.0904437	0.0434783	0.0257732
MRPL55	0.0772889	0.0882353	0.0964615	0.147463	0.0787402	0.1	0.151723	0.230281	0.0878985	0.0632184	0.165033	0.191131	0.196448	0.221622	0.154275	0.151877	0.217391	0.0652921
AL359510.2	0.000792707	0	0	0.000163666	0	0	0.00149797	0.000753255	0.000309502	0.000249875	0.000316156	0	0	0	0.00185874	0.00227531	0	0
GUK1	0.24455	0.223529	0.64348	0.621604	0.244094	0.19375	0.326771	0.355644	0.332405	0.182409	0.429339	0.358249	0.415094	0.382703	0.33829	0.355518	0.391304	0.231959
GJC2	0.00396354	0	0.0184198	0.00900164	0	0	0.00363792	0.0026902	0.00185701	0.00124938	0.00347771	0.00174284	0.0188679	0.00972973	0.0111524	0.00910125	0	0.00171821
IBA57	0.0233849	0	0.0271449	0.0191489	0.00787402	0.0125	0.0173336	0.010438	0.0244506	0.0107446	0.0237117	0.00987607	0.0144284	0.00540541	0.0223048	0.00796359	0	0
OBSCN	0.025763	0.0411765	0.0121183	0.0157119	0	0.03125	0.209287	0.0833961	0.0501393	0.007996	0.0490041	0.0364059	0.0144284	0.0291892	0.0390335	0.0494881	0	0.0721649
TRIM11	0.0245739	0.00588235	0.0181774	0.014239	0	0.0125	0.0342392	0.0160336	0.0362117	0.0149925	0.028454	0.0118125	0.0233074	0.012973	0.0371747	0.0136519	0	0.00859107
TRIM17	0.00356718	0.00588235	0.000727096	0.000490998	0	0	0.0192596	0.0122673	0.00340452	0.00049975	0.00316156	0.00290473	0.00221976	0.00108108	0.0185874	0.00625711	0	0.00515464
H2AW	0.019025	0.0264706	0.00533204	0.00589198	0.00787402	0	0.0109138	0.0153879	0.0306407	0.013993	0.0028454	0.00367932	0.0677026	0.0756757	0.0483271	0.0437998	0.0434783	0.0103093
H2BU1	0.00277447	0	0	0.000327332	0	0	0.000427991	0.000538039	0.00371402	0.0009995	0	0	0.00221976	0.00108108	0.00185874	0.00284414	0	0
AL139288.2	0	0	0	0	0	0	0.00149797	0.00107608	0	0	0.000316156	0	0	0	0	0	0	0
RNF187	0.0503369	0.117647	0.0998546	0.0777414	0.0314961	0.04375	0.211641	0.104164	0.0984215	0.0294853	0.131837	0.0573199	0.155383	0.0832432	0.171004	0.0796359	0.217391	0.0395189
RHOU	0.0340864	0.0470588	0.0688318	0.0474632	0	0	0.210785	0.0924352	0.0263076	0.0109945	0.0161239	0.01433	0.0122087	0.0367568	0.0130112	0.0295791	0	0.024055
RAB4A	0.112168	0.0705882	0.098158	0.127823	0.0472441	0.04375	0.139739	0.114495	0.0934695	0.0564718	0.110654	0.0859799	0.199778	0.156757	0.141264	0.110922	0.304348	0.0515464
CCSAP	0.0372572	0.0352941	0.0077557	0.00736498	0	0.00625	0.0273914	0.0125901	0.0343547	0.0437281	0.014227	0.0127808	0.0854606	0.0464865	0.027881	0.0108077	0.0869565	0.0120275
ACTA1	0	0	0	0	0	0	0.000641986	0.000215216	0.000309502	0.000749625	0.000316156	0.000580945	0	0	0	0.000568828	0	0
NUP133	0.112168	0.0470588	0.077557	0.0595745	0.015748	0	0.119409	0.0710212	0.098112	0.0297351	0.100537	0.0511232	0.123196	0.0724324	0.098513	0.0608646	0	0.0274914
ABCB10	0.045977	0.00882353	0.0329617	0.0346972	0.015748	0	0.0665525	0.0393845	0.0501393	0.0169915	0.0496364	0.0213013	0.0554939	0.0378378	0.0762082	0.0403868	0	0.024055
TAF5L	0.0491478	0.00294118	0.0307804	0.0217676	0	0	0.0254654	0.0117293	0.0433302	0.0294853	0.0407841	0.0129744	0.0299667	0.0172973	0.0223048	0.0170648	0	0.0137457
URB2	0.0138724	0.00294118	0.00945225	0.0091653	0	0.00625	0.00984378	0.00484235	0.00928505	0.0337331	0.00822004	0.00329202	0.0155383	0.0108108	0.0185874	0.00853242	0	0.00343643
GALNT2	0.154974	0.0470588	0.0773146	0.0505728	0.0314961	0.04375	0.180184	0.0807059	0.131229	0.177411	0.143851	0.0532533	0.229745	0.112432	0.362454	0.251991	0.0869565	0.0824742
PGBD5	0.00317083	0	0.000727096	0.000654664	0.00787402	0.00625	0.0149797	0.00387388	0.00278552	0.0069965	0.00126462	0.00116189	0.140954	0.0572973	0.0148699	0.00170648	0	0.00515464
COG2	0.0435989	0.0264706	0.032477	0.0292962	0.023622	0	0.0656966	0.0327128	0.0433302	0.0327336	0.0591211	0.0261425	0.0599334	0.04	0.0669145	0.0341297	0.0434783	0.0120275
AGT	0.00118906	0	0.00193892	0.00163666	0	0	0.00513589	0.00182933	0.00371402	0.00049975	0.191274	0.0708753	0.00443951	0.00108108	0.00929368	0.0039818	0	0.00515464
CAPN9	0.000396354	0	0.000727096	0	0	0	0.00342392	0.00129129	0.00185701	0.000749625	0.00189693	0.00135554	0.0099889	0	0.0371747	0.00910125	0	0
C1orf198	0.00634166	0.0235294	0.0259331	0.0201309	0	0	0.0310293	0.0142042	0.0229031	0.005997	0.0970598	0.0364059	0.230855	0.136216	0.405204	0.141638	0	0.0206186
TTC13	0.130004	0.0264706	0.0809501	0.0592471	0.00787402	0.00625	0.0359512	0.0218444	0.129991	0.0242379	0.0376225	0.0178156	0.0876804	0.0432432	0.0724907	0.032992	0	0.0171821
ARV1	0.0265557	0.0294118	0.0397479	0.0410802	0.015748	0.01875	0.0648406	0.0730657	0.0284742	0.0129935	0.0559595	0.0453137	0.063263	0.0605405	0.0762082	0.059727	0	0.0189003
FAM89A	0.0154578	0.0205882	0.0484731	0.0360065	0	0	0.0851701	0.0624126	0.0151656	0.0262369	0.0158078	0.0149109	0.00332963	0.00972973	0.0446097	0.0324232	0	0.0189003
TRIM67	0.000396354	0	0.00121183	0.000654664	0	0	0.000855981	0	0.000309502	0.00049975	0.000948467	0.000580945	0	0.00108108	0.00185874	0	0	0
C1orf131	0.0614348	0.0352941	0.0586524	0.0787234	0	0.00625	0.0594907	0.0851178	0.0646859	0.0449775	0.0673411	0.0683579	0.0987791	0.100541	0.0501859	0.0546075	0	0.0189003
GNPAT	0.0768926	0.0529412	0.0722249	0.0639935	0.00787402	0	0.0995078	0.0682234	0.0792324	0.0282359	0.107177	0.0579009	0.0943396	0.0659459	0.128253	0.0654152	0.0434783	0.0292096
EXOC8	0.0154578	0.00882353	0.0123606	0.0145663	0	0.00625	0.0194736	0.00925428	0.0167131	0.00749625	0.0110654	0.00697134	0.0210877	0.0108108	0.0111524	0.0108077	0	0.0103093
SPRTN	0.0372572	0.0205882	0.0336888	0.0340426	0.015748	0.0125	0.0430131	0.032928	0.0405447	0.0204898	0.0493203	0.0311774	0.0521643	0.0345946	0.0613383	0.0204778	0	0.0103093
EGLN1	0.00951249	0.00588235	0.0344159	0.0597381	0	0	0.0188316	0.016464	0.0111421	0.00249875	0.0192855	0.0123935	0.0155383	0.0205405	0.00557621	0.00853242	0	0.0103093
AL445524.2	0.0138724	0.00588235	0.0375667	0.0379705	0.023622	0.01875	0.0132677	0.010438	0.0111421	0.0089955	0.0132785	0.00968242	0.0233074	0.00756757	0.027881	0.0108077	0.0434783	0.00343643
TSNAX	0.0634166	0.0705882	0.149055	0.148118	0.0314961	0.025	0.120479	0.105241	0.0807799	0.0287356	0.116345	0.0788149	0.140954	0.0897297	0.128253	0.0932878	0.0434783	0.0429553
TSNAX-DISC1	0.0126833	0	0.0588948	0.0278232	0	0	0.0196876	0.00936189	0.0136181	0.003998	0.0164401	0.00832688	0.0110988	0.00972973	0.0204461	0.00511945	0	0.00859107
DISC1	0.18153	0.0352941	0.281629	0.148773	0	0.00625	0.0487909	0.0225977	0.18013	0.0512244	0.128043	0.045701	0.263041	0.141622	0.362454	0.187144	0.0869565	0.0515464
SIPA1L2	0.0745145	0.0441176	0.170141	0.136989	0.015748	0.00625	0.0378772	0.0196922	0.0783039	0.0852074	0.129308	0.0509295	0.216426	0.154595	0.416357	0.303754	0.0869565	0.0670103
MAP10	0.00435989	0	0.00945225	0.00703764	0	0	0.00599187	0.00333584	0.00464253	0.00174913	0.00316156	0.00232378	0.00665927	0.00432432	0.00929368	0.00511945	0	0
NTPCR	0.0586603	0.0323529	0.109549	0.0983633	0.015748	0.025	0.0860261	0.0772625	0.0489013	0.0202399	0.0799874	0.0697134	0.104329	0.0810811	0.0892193	0.076223	0.0869565	0.024055
PCNX2	0.151803	0.0911765	0.0220553	0.0189853	0.00787402	0.00625	0.190028	0.101689	0.264624	0.0692154	0.0177047	0.0265298	0.0488346	0.0227027	0.0855019	0.0523322	0	0.04811
MAP3K21	0.012287	0.0117647	0.00460494	0.00409165	0	0	0.00192596	0.00215216	0.00742804	0.00824588	0.000316156	0.000774593	0.00332963	0.00324324	0.00371747	0.000568828	0	0.00171821
KCNK1	0.00158541	0.00294118	0.00169656	0.00163666	0.00787402	0.0125	0.00192596	0.00430432	0.00711854	0.0354823	0.000632311	0.00135554	0.00110988	0.00432432	0.0334572	0.0290102	0	0.00515464
SLC35F3	0.0170432	0.00294118	0.00266602	0.00245499	0	0	0.00299593	0.0026902	0.0204271	0.0254873	0.00347771	0.00193648	0.00332963	0.00432432	0.0148699	0.00910125	0	0.00343643
COA6	0.0511296	0.0441176	0.0484731	0.0600655	0.023622	0.0125	0.0665525	0.0740342	0.0473538	0.0769615	0.0720835	0.0526723	0.0810211	0.0767568	0.063197	0.0745165	0.217391	0.0257732
TARBP1	0.119302	0.0117647	0.0831314	0.0592471	0.015748	0.01875	0.0748984	0.0302378	0.0872795	0.0447276	0.0328802	0.0129744	0.146504	0.0691892	0.122677	0.0580205	0	0.0274914
IRF2BP2	0.172414	0.129412	0.284295	0.267921	0.0393701	0.0375	0.271988	0.148929	0.177654	0.0917041	0.179893	0.098567	0.109878	0.0940541	0.13197	0.132537	0.173913	0.0704467
TOMM20	0.233056	0.138235	0.229035	0.228151	0.0866142	0.06875	0.290178	0.212203	0.231198	0.169915	0.27632	0.163633	0.382908	0.349189	0.241636	0.260523	0.391304	0.132302
RBM34	0.0162505	0.00588235	0.0159961	0.013257	0.00787402	0.00625	0.0130537	0.0143118	0.0207366	0.00774613	0.0161239	0.0118125	0.0199778	0.0216216	0.0130112	0.0113766	0	0.00515464
ARID4B	0.441934	0.191176	0.484731	0.345499	0.0708661	0.0625	0.405307	0.285268	0.541009	0.235132	0.39393	0.250387	0.36626	0.246486	0.3829	0.269625	0.0434783	0.134021
GGPS1	0.0328973	0.0294118	0.0661658	0.0895254	0.023622	0.00625	0.088808	0.073281	0.0560198	0.0197401	0.0878912	0.0716499	0.0943396	0.0637838	0.0966543	0.0637088	0	0.0120275
TBCE-ENSG00000285053	0.0166468	0	0.0235095	0.0250409	0	0	0.0320993	0.0357258	0.0340452	0.009995	0.0233955	0.0276917	0.0665927	0.0443243	0.0371747	0.0216155	0	0.00515464
TBCE-ENSG00000284770	0.00832342	0.0117647	0.0106641	0.0111293	0	0	0.0256794	0.0151727	0.0111421	0.00324838	0.0196016	0.0102634	0.0166482	0.00972973	0.0167286	0.0147895	0	0.00171821
B3GALNT2	0.0471661	0.0470588	0.0533204	0.0425532	0.015748	0	0.126471	0.0836113	0.0550913	0.035982	0.0875751	0.0590627	0.116537	0.0702703	0.0799257	0.0614334	0	0.0395189
GNG4	0.00554895	0.0117647	0.14445	0.123241	0	0	0.0338113	0.0177553	0.0139276	0.138181	0.00411002	0.00987607	0.00443951	0.00432432	0.0111524	0.00455063	0	0.00343643
LYST	0.315894	0.147059	0.294232	0.250082	0.023622	0.0375	0.329981	0.270957	0.364903	0.215642	0.152387	0.141363	0.132075	0.0994595	0.343866	0.226962	0	0.104811
NID1	0.0174396	0.0264706	0.184683	0.146809	0	0	0.420287	0.145916	0.0405447	0.00849575	0.227	0.103796	0.233074	0.15027	0.351301	0.151308	0	0.0378007
GPR137B	0.144669	0.0617647	0.0288415	0.0248773	0.00787402	0.00625	0.0984378	0.0374475	0.15537	0.043978	0.0692381	0.0346631	0.507214	0.268108	0.317844	0.151877	0.434783	0.0429553
ERO1B	0.184701	0.0647059	0.0877363	0.0702128	0	0.0125	0.0868821	0.0581083	0.203343	0.0522239	0.0923174	0.0697134	0.146504	0.103784	0.105948	0.0875995	0	0.0395189
EDARADD	0.00475624	0.00882353	0.00872516	0.00507365	0.00787402	0.00625	0.0365932	0.0228129	0.0702569	0.0357321	0.0259248	0.0172347	0.0099889	0.00648649	0.0204461	0.0182025	0	0.00343643
LGALS8	0.0804598	0.0411765	0.0933107	0.0671031	0	0.00625	0.0654826	0.040353	0.11173	0.0422289	0.0603857	0.031371	0.0965594	0.0572973	0.0483271	0.0341297	0.0434783	0.0206186
HEATR1	0.101863	0.0147059	0.050412	0.0399345	0.00787402	0.0125	0.0699765	0.0407834	0.082018	0.0897051	0.0398356	0.0234314	0.063263	0.0248649	0.0520446	0.0386803	0	0.0171821
ACTN2	0.00118906	0.00294118	0.00484731	0.000981997	0	0	0.00192596	0.000968471	0.00371402	0.00349825	0.0164401	0.00522851	0.00110988	0.00108108	0.00185874	0	0.652174	0
MTR	0.141102	0.0588235	0.109064	0.0708674	0.015748	0	0.158357	0.0829657	0.180439	0.0689655	0.134998	0.0654531	0.197558	0.123243	0.245353	0.212742	0	0.0498282
RYR2	0.0114943	0.00882353	0.060349	0.0332242	0	0	0.0132677	0.0166792	0.00928505	0.007996	0.151755	0.0427963	0.00887902	0.012973	0.0204461	0.0125142	0	0.0223368
CHRM3	0.00673801	0.0294118	0.523267	0.384288	0.00787402	0.025	0.130537	0.227698	0.0219746	0.0134933	0.188113	0.174477	0.0221976	0.0486486	0.0446097	0.056314	0	0.0652921
FMN2	0.00198177	0.0205882	0.0070286	0.00540098	0	0	0.0100578	0.0131282	0.0179511	0.003998	0.0104331	0.010457	0.534961	0.327568	0.336431	0.17463	0	0.0378007
GREM2	0	0	0.000484731	0.000981997	0	0	0.00877381	0.0027978	0.0204271	0.0009995	0.00379387	0.00503486	0.00887902	0.00324324	0.00371747	0.00227531	0	0
RGS7	0.0546968	0	0.00605914	0.00523732	0	0	0.00984378	0.00731734	0.0207366	0.0029985	0.00822004	0.00542215	0.0799112	0.0335135	0.0817844	0.0511945	0	0.00687285
FH	0.0558859	0.0411765	0.042414	0.0315876	0.0472441	0.0375	0.0761823	0.0557409	0.0393067	0.0272364	0.0891559	0.0476375	0.116537	0.0875676	0.0910781	0.076223	0.304348	0.024055
KMO	0.172017	0.0264706	0.000727096	0.000490998	0	0	0.000641986	0.00161412	0.0365212	0.0229885	0.00158078	0.00135554	0.00332963	0.00216216	0.00743494	0.00341297	0.0434783	0.00343643
OPN3	0.106223	0.0205882	0.00727096	0.0152209	0	0.00625	0.0184036	0.0118369	0.0377592	0.0342329	0.0113816	0.00716499	0.0199778	0.0140541	0.0855019	0.0534699	0	0.0103093
CHML	0.0653983	0.0117647	0.0101794	0.011784	0	0	0.0184036	0.00839341	0.0278552	0.0264868	0.0338286	0.0133617	0.0255272	0.0118919	0.0539033	0.0455063	0	0.0120275
WDR64	0.0103052	0.00882353	0.00169656	0.00261866	0	0	0.00620586	0.00333584	0.00959455	0.0029985	0.00221309	0.00213013	0.00443951	0.00540541	0.0334572	0.0318544	0	0.00343643
EXO1	0.00951249	0	0.00121183	0.000818331	0	0	0.00128397	0.00118369	0.00185701	0.0127436	0.00189693	0.00135554	0.00110988	0.00108108	0.00185874	0.000568828	0	0
MAP1LC3C	0.00118906	0	0	0.000163666	0	0	0.000855981	0.000538039	0	0	0.00158078	0.000580945	0	0	0	0.00113766	0.0434783	0
PLD5	0.0150614	0.00882353	0.00363548	0.00409165	0	0	0.0218275	0.0211988	0.00371402	0.00224888	0.0872589	0.0245933	0.00665927	0.00432432	0.00557621	0.00511945	0	0
CEP170	0.305192	0.0794118	0.128696	0.100491	0.00787402	0.00625	0.161352	0.0899602	0.147323	0.063968	0.119823	0.0673896	0.192009	0.101622	0.247212	0.153015	0.347826	0.056701
SDCCAG8	0.334522	0.126471	0.274115	0.210311	0.015748	0.03125	0.339825	0.22404	0.2052	0.0697151	0.231426	0.162084	0.256382	0.183784	0.29368	0.207053	0.521739	0.0962199
AKT3	0.265161	0.191176	0.70698	0.598854	0.023622	0.0625	0.471432	0.293662	0.414113	0.144678	0.535884	0.315647	0.332963	0.229189	0.462825	0.38851	0	0.17354
ZBTB18	0.0741181	0.0117647	0.0344159	0.0428805	0.00787402	0.00625	0.0143377	0.0110836	0.0312597	0.00574713	0.00790389	0.00619675	0.0288568	0.0118919	0.00743494	0.00511945	0	0.00687285
C1orf100	0.000792707	0	0.00169656	0.00114566	0	0	0.0092018	0.00441192	0.00309502	0.000249875	0.00379387	0.00232378	0.00110988	0	0.00185874	0.00113766	0	0.00343643
ADSS2	0.124851	0.0588235	0.0942802	0.098527	0.0393701	0.04375	0.1789	0.139567	0.170226	0.131184	0.115081	0.0766847	0.117647	0.0821622	0.0483271	0.0620023	0.304348	0.0378007
CATSPERE	0.025763	0.0352941	0.0370819	0.0348609	0.00787402	0	0.132891	0.0934036	0.0145466	0.007996	0.0189693	0.0245933	0.0410655	0.0248649	0.0446097	0.0261661	0	0.0206186
DESI2	0.112961	0.0382353	0.0998546	0.0927987	0.00787402	0.0125	0.123903	0.0870548	0.0817084	0.0532234	0.0961113	0.0664214	0.0843507	0.0691892	0.0929368	0.0773606	0	0.0206186
AL451007.3	0	0	0.000242365	0.000327332	0	0	0.00427991	0.00118369	0	0	0	0.000387297	0	0.00216216	0.00185874	0	0	0
COX20	0.131589	0.0823529	0.0971886	0.10671	0.015748	0.0375	0.192382	0.164425	0.125039	0.0967016	0.175782	0.132068	0.241953	0.245405	0.128253	0.14562	0.26087	0.0738832
HNRNPU	0.47721	0.232353	0.429229	0.308183	0.0629921	0.0625	0.390969	0.233079	0.42835	0.250875	0.441985	0.23993	0.410655	0.344865	0.343866	0.274175	0.347826	0.142612
EFCAB2	0.0883868	0.0352941	0.186621	0.107038	0.0314961	0.01875	0.152793	0.0758636	0.108945	0.043978	0.160923	0.08811	0.139845	0.0864865	0.118959	0.0887372	0.0434783	0.0446735
KIF26B	0.0154578	0.0205882	0.0230247	0.0148936	0	0	0.45581	0.19208	0.0191891	0.00949525	0.0256086	0.0383424	0.0277469	0.027027	0.0464684	0.0381115	0	0.0343643
SMYD3	0.394768	0.161765	0.519874	0.392144	0.0629921	0.05625	0.355018	0.234047	0.457134	0.152174	0.380967	0.261425	0.317425	0.234595	0.449814	0.303185	0.173913	0.130584
TFB2M	0.0439952	0.0117647	0.029811	0.0258592	0.00787402	0.0125	0.0361652	0.0179705	0.0312597	0.0372314	0.0328802	0.0125871	0.0388457	0.0248649	0.0520446	0.0227531	0.0434783	0.0103093
CNST	0.191042	0.0264706	0.174503	0.10491	0	0	0.146159	0.0866243	0.202414	0.057971	0.112868	0.0565453	0.0765816	0.0464865	0.113383	0.0910125	0	0.0498282
SCCPDH	0.0336901	0.0529412	0.063015	0.0713584	0.015748	0	0.145303	0.11697	0.0566388	0.0172414	0.107809	0.0687452	0.611543	0.436757	0.464684	0.391354	0	0.0670103
AHCTF1	0.156956	0.0617647	0.150751	0.0927987	0.015748	0	0.130965	0.0661788	0.157536	0.0649675	0.108125	0.0455074	0.117647	0.0691892	0.128253	0.100683	0	0.0412371
ZNF695	0.000396354	0	0	0.000163666	0	0	0.000213995	0	0	0	0.000316156	0.000193648	0	0	0	0	0	0
ZNF670-ZNF695	0.00158541	0.00294118	0.00290839	0.00294599	0	0	0.00256794	0.00107608	0.00247601	0.000249875	0.00158078	0.00135554	0.00110988	0.00108108	0	0.00113766	0	0.00171821
ZNF670	0.00951249	0.0176471	0.0157538	0.0206219	0	0	0.0102718	0.0103304	0.00711854	0.00224888	0.00916851	0.00697134	0.0110988	0.00756757	0.00929368	0.00796359	0	0.00859107
ZNF669	0.0293302	0.0117647	0.0307804	0.0206219	0	0	0.0365932	0.0315291	0.0219746	0.00724638	0.0335125	0.0154919	0.0554939	0.0345946	0.063197	0.0267349	0	0.00171821
ZNF124	0.133967	0.0470588	0.0642269	0.0443535	0	0.01875	0.0646266	0.0501453	0.102755	0.0354823	0.0474233	0.0278854	0.0588235	0.04	0.0743494	0.0540387	0	0.0274914
ZNF496	0.0225922	0.00882353	0.0516238	0.0333879	0	0.0125	0.0573507	0.0257183	0.0287837	0.0129935	0.0524818	0.0226569	0.0721421	0.0324324	0.0724907	0.0250284	0	0.00687285
NLRP3	0.120095	0.0294118	0.00145419	0.000327332	0	0	0.00149797	0.000430432	0.0786134	0.0269865	0.00126462	0.000580945	0.00332963	0.00216216	0	0.000568828	0.0434783	0.00343643
OR2B11	0.00317083	0	0.00121183	0.000490998	0	0	0.000641986	0.000645647	0.000928505	0	0.000632311	0	0.00110988	0	0	0.000568828	0	0.00171821
GCSAML	0.00118906	0	0.00121183	0.000163666	0	0	0.000855981	0.000107608	0.00123801	0.000249875	0	0.000193648	0	0	0	0	0	0
OR13G1	0	0	0	0.000818331	0	0	0	0.000107608	0.000309502	0	0	0	0	0	0	0	0	0
OR9H1P	0.000396354	0	0.00121183	0.00261866	0	0	0	0.000107608	0.000619003	0	0.00126462	0	0	0	0	0	0	0
OR14A16	0	0	0.000242365	0.000327332	0	0	0	0	0	0	0	0	0.0099889	0.00648649	0	0	0	0
TRIM58	0.00713436	0.00294118	0.0077557	0.00589198	0	0	0.0044939	0.00538039	0.00866605	0.00274863	0.00505849	0.00329202	0.143174	0.0389189	0.111524	0.0312856	0	0.00343643
OR2T8	0	0	0.000484731	0.000654664	0	0	0.000213995	0.000107608	0.000309502	0.000249875	0	0	0.0133185	0.00540541	0.00557621	0.000568828	0	0
OR2L2	0.00198177	0	0.000242365	0.000981997	0	0	0.00192596	0.000860863	0.000928505	0.000249875	0.00663927	0.00271108	0.00110988	0	0	0.000568828	0	0
OR2M4	0.000396354	0	0	0	0	0	0.000427991	0.000107608	0.000309502	0	0	0	0	0	0	0.000568828	0	0
OR2G6	0.00277447	0	0	0.000163666	0	0	0.000213995	0.000215216	0.000928505	0	0.000316156	0	0.00110988	0	0	0	0	0
CR589904.2	0.000792707	0	0.000969462	0.000163666	0	0	0.000427991	0.000538039	0.000619003	0.000249875	0.000948467	0.000387297	0.00110988	0	0.00185874	0	0	0
SH3BP5L	0.0130797	0.00882353	0.0181774	0.0160393	0	0	0.0209715	0.0136662	0.0123801	0.00574713	0.0167562	0.00813323	0.0288568	0.0140541	0.0260223	0.0113766	0	0.00515464
ZNF672	0.0483551	0.00882353	0.0329617	0.0198036	0.023622	0.00625	0.0353092	0.0199075	0.0417827	0.0164918	0.0376225	0.0195585	0.0344062	0.0259459	0.0520446	0.0261661	0.0434783	0.0120275
ZNF692	0.0174396	0.0147059	0.0206011	0.0186579	0.00787402	0.00625	0.0306013	0.0192618	0.0204271	0.0102449	0.0192855	0.0151046	0.0388457	0.0313514	0.0297398	0.0204778	0.0434783	0.0120275
PGBD2	0.0273484	0.00588235	0.0172079	0.0176759	0	0	0.0173336	0.00893145	0.0170226	0.00674663	0.0271894	0.00813323	0.0133185	0.00540541	0.0167286	0.0125142	0	0.00515464
FAM110C	0	0	0	0.000163666	0.015748	0.00625	0	0.000107608	0.00154751	0	0.000316156	0.000193648	0	0	0.00185874	0	0	0
SH3YL1	0.0923504	0.0147059	0.0508968	0.0512275	0.0551181	0.05	0.104216	0.0620897	0.090065	0.0229885	0.0727158	0.0427963	0.107658	0.0562162	0.141264	0.0796359	0	0.0292096
ACP1	0.129211	0.0529412	0.127727	0.120458	0.0551181	0.04375	0.144661	0.112127	0.116992	0.112194	0.135947	0.0970178	0.138735	0.115676	0.10223	0.110922	0.347826	0.0463918
ALKAL2	0.00237812	0	0.000484731	0.000327332	0	0	0.000213995	0	0.000619003	0	0.00189693	0.00135554	0	0	0	0	0	0
TMEM18	0.0471661	0.0382353	0.09016	0.105728	0.0393701	0.01875	0.121121	0.110729	0.0516868	0.0452274	0.133101	0.100697	0.103219	0.124324	0.122677	0.0972696	0.0869565	0.0257732
SNTG2	0.0126833	0.00882353	0.532719	0.300655	0.00787402	0.00625	0.00962979	0.00871624	0.0204271	0.00774613	0.0154916	0.00813323	0.0210877	0.012973	0.035316	0.00568828	0	0.00515464
TPO	0.000792707	0	0.0259331	0.013257	0	0	0.000427991	0.000968471	0.00185701	0.000249875	0.000948467	0.000387297	0.00110988	0	0.00371747	0.00227531	0	0
PXDN	0.00356718	0	0.101309	0.0450082	0	0	0.0301733	0.018939	0.0105231	0.0009995	0.0414164	0.0127808	0.0144284	0.00756757	0.0929368	0.0676906	0	0.0292096
MYT1L	0.00396354	0.00588235	0.0070286	0.00540098	0	0	0.00556388	0.00731734	0.00526153	0.000749625	0.00252924	0.00445391	0.00887902	0.00108108	0.0111524	0.00739477	0	0.00687285
EIPR1	0.0935394	0.0176471	0.0501697	0.0345336	0	0.00625	0.0522149	0.0449801	0.0767564	0.0482259	0.0452102	0.0340821	0.0732519	0.052973	0.0669145	0.036405	0.0434783	0.0154639
TRAPPC12	0.114943	0.0382353	0.0862821	0.0581015	0.015748	0.01875	0.151295	0.0770472	0.100898	0.0354823	0.120771	0.0590627	0.158713	0.0864865	0.111524	0.0756542	0.0869565	0.0412371
ADI1	0.0844233	0.0529412	0.0787688	0.087725	0.0944882	0.1125	0.141879	0.163779	0.100898	0.0414793	0.287385	0.229086	0.250832	0.252973	0.185874	0.214448	0.173913	0.056701
AC108488.2	0.0107015	0.00588235	0.0276297	0.0338789	0	0	0.0222555	0.0138814	0.00928505	0.00374813	0.0379387	0.0224632	0.0344062	0.0659459	0.0483271	0.052901	0.0434783	0.0120275
RNASEH1	0.0420135	0.0411765	0.0584101	0.0507365	0	0.025	0.0579927	0.056817	0.0427112	0.0344828	0.0714512	0.0478311	0.0954495	0.0983784	0.0743494	0.059727	0	0.0360825
RPS7	0.852953	0.911765	0.937227	0.946481	0.937008	0.94375	0.820886	0.850963	0.878056	0.947276	0.922858	0.928544	0.871254	0.941622	0.773234	0.871445	1	0.914089
COLEC11	0.00475624	0.00294118	0.00412021	0.00507365	0.00787402	0	0.0092018	0.0105456	0.00557103	0.00124938	0.166298	0.113478	0.00110988	0.00432432	0.0130112	0.00625711	0	0.00859107
ALLC	0	0	0.000242365	0.000327332	0	0	0.000641986	0.000538039	0.000309502	0	0.00505849	0.00174284	0.00110988	0.00108108	0	0.000568828	0	0
DCDC2C	0.00118906	0	0.000242365	0.000163666	0	0	0.000641986	0.000538039	0	0.000249875	0.00126462	0.00193648	0.0166482	0.00540541	0	0.000568828	0	0.00343643
SOX11	0	0	0	0	0	0	0.000641986	0.000215216	0	0	0	0	0	0	0.00185874	0.00170648	0	0
CMPK2	0.0590567	0.0558824	0.111488	0.0981997	0	0.0125	0.0376632	0.02249	0.0584958	0.0169915	0.0433133	0.0141363	0.0122087	0.00324324	0.0167286	0.00967008	0	0.0120275
RSAD2	0.0546968	0.0441176	0.17935	0.132733	0	0.00625	0.0594907	0.0331432	0.0733519	0.0247376	0.0278217	0.0218823	0.0155383	0.0118919	0.0334572	0.0187713	0	0.0223368
RNF144A	0.0130797	0	0.0950073	0.0705401	0	0	0.0575647	0.0260411	0.0671619	0.011994	0.110022	0.0408598	0.0677026	0.04	0.0223048	0.0147895	0	0.0137457
ID2	0.151407	0.132353	0.389481	0.392799	0.0629921	0.13125	0.28012	0.368987	0.415351	0.335582	0.198862	0.321069	0.307436	0.275676	0.334572	0.301479	0.521739	0.106529
KIDINS220	0.150614	0.147059	0.146389	0.124223	0.0314961	0.01875	0.310293	0.178091	0.157846	0.0534733	0.199494	0.107862	0.259711	0.167568	0.249071	0.200228	0.478261	0.123711
MBOAT2	0.0158541	0.0676471	0.0266602	0.0284779	0.023622	0.03125	0.27477	0.173356	0.0411637	0.00649675	0.12994	0.0824942	0.243063	0.153514	0.314126	0.244027	0	0.0859107
ASAP2	0.0107015	0.0264706	0.29714	0.208183	0.015748	0.0125	0.167344	0.0881309	0.0383782	0.00824588	0.248814	0.125484	0.207547	0.131892	0.366171	0.374858	0	0.104811
ITGB1BP1	0.0689655	0.0705882	0.165778	0.159902	0.0393701	0.03125	0.270918	0.218014	0.121325	0.0652174	0.240911	0.193842	0.245283	0.236757	0.362454	0.382821	0.0869565	0.0927835
CPSF3	0.0618312	0.0294118	0.037809	0.0332242	0.00787402	0.025	0.0706184	0.0374475	0.0489013	0.0227386	0.052798	0.0271108	0.0765816	0.0378378	0.0576208	0.0437998	0	0.0103093
IAH1	0.084027	0.120588	0.0693165	0.0839607	0.0708661	0.0625	0.27798	0.280857	0.125348	0.067966	0.222574	0.175833	0.2697	0.223784	0.239777	0.263367	0.0869565	0.0876289
ADAM17	0.239794	0.176471	0.162385	0.140753	0.00787402	0.01875	0.349668	0.225869	0.162488	0.114443	0.174202	0.111929	0.256382	0.16973	0.228625	0.137088	0.0434783	0.0704467
YWHAQ	0.199366	0.167647	0.332041	0.241899	0.110236	0.1	0.460946	0.380394	0.298669	0.211394	0.569396	0.403563	0.500555	0.363243	0.32342	0.285552	0.391304	0.109966
TAF1B	0.078478	0.0235294	0.0782841	0.0590835	0	0.0125	0.103788	0.0770472	0.0739709	0.0577211	0.0970598	0.049574	0.0832408	0.0540541	0.0613383	0.0608646	0	0.024055
GRHL1	0.00198177	0	0.0118759	0.00490998	0	0.00625	0.00106998	0.00172173	0.00278552	0.00249875	0.00411002	0.00309837	0.0122087	0.00432432	0.00185874	0.00113766	0	0
KLF11	0.0352755	0.00588235	0.152448	0.11473	0.00787402	0.01875	0.0288894	0.0166792	0.0346642	0.0164918	0.0689219	0.0431836	0.0577137	0.0367568	0.0297398	0.0255973	0	0.0137457
CYS1	0.00237812	0.00294118	0.00218129	0.00130933	0	0	0.0678365	0.0195846	0.00185701	0.00224888	0.00189693	0.00193648	0.00221976	0.00324324	0.00371747	0.00853242	0	0.00515464
RRM2	0.0285375	0.00882353	0.0077557	0.00196399	0.023622	0.03125	0.00278194	0.00462714	0.0105231	0.103448	0.00632311	0.00213013	0.00443951	0.00216216	0.00185874	0.00113766	0.0434783	0
HPCAL1	0.160127	0.05	0.372758	0.235025	0.015748	0	0.0845281	0.0703756	0.169916	0.0687156	0.0774581	0.0592564	0.130966	0.0605405	0.171004	0.0625711	0.130435	0.0309278
ODC1	0.200159	0.0176471	0.0889481	0.0790507	0	0	0.0421571	0.0256107	0.116063	0.291854	0.0689219	0.0414407	0.172031	0.167568	0.0780669	0.0523322	0.0869565	0.0309278
NOL10	0.149425	0.0382353	0.182501	0.109165	0.00787402	0.0125	0.152365	0.0916819	0.141442	0.142679	0.139425	0.0617738	0.149834	0.0724324	0.118959	0.0819113	0.0869565	0.032646
ATP6V1C2	0.0126833	0.00294118	0.012603	0.00851064	0	0	0.00534988	0.00376628	0.0105231	0.00474763	0.00885236	0.0056158	0.017758	0.0172973	0.0148699	0.0113766	0	0.00515464
PDIA6	0.251685	0.147059	0.350945	0.295908	0.181102	0.1875	0.415579	0.36124	0.225317	0.212644	0.243756	0.192874	0.370699	0.304865	0.394052	0.33504	0.478261	0.149485
KCNF1	0.000396354	0.00294118	0.00193892	0.001473	0	0	0.0804622	0.00925428	0.00123801	0.000249875	0.00221309	0.00232378	0.00887902	0.00324324	0.00929368	0.00341297	0	0.00171821
C2orf50	0.00237812	0	0.00412021	0.000981997	0	0	0.0218275	0.00441192	0.00123801	0.00049975	0.00189693	0.00271108	0.00110988	0	0.00185874	0.00113766	0	0.00171821
SLC66A3	0.0899723	0.0647059	0.0751333	0.092635	0.023622	0.0375	0.142735	0.113742	0.100279	0.0302349	0.200443	0.111348	0.145394	0.116757	0.105948	0.0699659	0.173913	0.032646
ROCK2	0.145858	0.0764706	0.358459	0.245336	0.00787402	0.025	0.29403	0.143979	0.14299	0.0587206	0.413848	0.178737	0.166482	0.107027	0.234201	0.190557	0.0434783	0.0824742
E2F6	0.0245739	0.0205882	0.035143	0.0324059	0	0.00625	0.0338113	0.026902	0.0194986	0.0242379	0.0388871	0.024206	0.0554939	0.0259459	0.0390335	0.019909	0	0.0137457
GREB1	0.00475624	0.00294118	0.00290839	0.000981997	0	0	0.0147657	0.011514	0.0105231	0.0114943	0.00189693	0.00251743	0.0188679	0.0118919	0.0315985	0.0153584	0	0.0103093
NTSR2	0.000396354	0.00588235	0.000484731	0.000163666	0	0	0.000427991	0	0	0	0	0	0	0.00108108	0	0.000568828	0	0
LPIN1	0.160523	0.0441176	0.0492002	0.0502455	0	0	0.090092	0.0737114	0.137419	0.0504748	0.0644957	0.0478311	0.460599	0.301622	0.0799257	0.0506257	0	0.056701
TRIB2	0.0352755	0.0147059	0.106398	0.0823241	0	0	0.0571367	0.045841	0.0436397	0.0377311	0.177679	0.0865608	0.139845	0.0962162	0.0892193	0.0460751	0	0.0154639
LRATD1	0	0.00294118	0.152933	0.196399	0	0.01875	0.00299593	0.00570322	0.00247601	0.00349825	0.00505849	0.00735864	0.00554939	0.00216216	0.00743494	0.00284414	0	0.00687285
NBAS	0.239001	0.0735294	0.165536	0.112602	0.0314961	0.03125	0.223625	0.109222	0.206438	0.107196	0.157129	0.0782339	0.266371	0.206486	0.208178	0.138794	0	0.0824742
DDX1	0.0955212	0.0529412	0.128938	0.129951	0.023622	0.01875	0.200728	0.183256	0.109564	0.0709645	0.193487	0.138459	0.244173	0.227027	0.19145	0.175199	0.26087	0.04811
MYCN	0	0	0.0172079	0.0199673	0	0	0.00149797	0.0013989	0.000619003	0	0.000316156	0.000387297	0.0377358	0.0313514	0.00929368	0.00682594	0	0
AC104623.2	0.00356718	0	0	0.000163666	0	0	0.000427991	0.000107608	0.000619003	0.00174913	0	0	0	0	0.00185874	0	0	0
CYRIA	0.456996	0.0941176	0.0157538	0.0186579	0	0	0.0969399	0.0717745	0.166512	0.05997	0.0825166	0.0588691	0.0110988	0.0140541	0.122677	0.127986	0	0.0687285
RAD51AP2	0.000396354	0.00294118	0.000242365	0.000490998	0	0	0.000213995	0	0	0	0.000316156	0.000193648	0	0	0	0	0	0
VSNL1	0.000396354	0	0.00169656	0.000327332	0.0629921	0.08125	0.00235395	0.000753255	0	0	0.00126462	0.000193648	0.00332963	0.00432432	0	0.000568828	0	0
SMC6	0.236623	0.0470588	0.1127	0.0728314	0.0393701	0.01875	0.101006	0.0714516	0.090065	0.0364818	0.144167	0.0728118	0.127636	0.0897297	0.104089	0.0750853	0.0869565	0.0223368
GEN1	0.126833	0.0264706	0.0172079	0.00900164	0.023622	0.025	0.0143377	0.0102227	0.0232126	0.0192404	0.0230794	0.00948877	0.0133185	0.00756757	0.0315985	0.0108077	0.0434783	0.00687285
KCNS3	0.00435989	0.0176471	0.00824043	0.00687398	0	0.0125	0.0323133	0.029377	0.00495203	0.001999	0.143535	0.0660341	0.109878	0.0659459	0.269517	0.0455063	0	0.00343643
RDH14	0.0471661	0.0294118	0.0467765	0.0500818	0.015748	0.0125	0.114701	0.106532	0.0489013	0.0167416	0.131205	0.0890782	0.0721421	0.0821622	0.0910781	0.0898749	0	0.0309278
OSR1	0	0.00294118	0.000242365	0.000327332	0	0	0.00128397	0.000430432	0.00154751	0.000249875	0.0104331	0.0123935	0.00110988	0.00108108	0.0260223	0.0210466	0	0.00343643
TTC32	0.0416171	0.0235294	0.0332041	0.0382979	0	0	0.0783223	0.051329	0.0386877	0.00774613	0.0588049	0.0398916	0.0954495	0.0713514	0.0483271	0.0346985	0	0.0137457
WDR35	0.0285375	0.0176471	0.0259331	0.0214403	0.00787402	0	0.159212	0.0804907	0.0374497	0.0269865	0.0638634	0.035244	0.0621532	0.0410811	0.0966543	0.056314	0	0.0274914
MATN3	0	0.00588235	0.0123606	0.013257	0	0	0.132677	0.0629506	0.00371402	0.000749625	0.0161239	0.0102634	0.0432852	0.0378378	0.0390335	0.0221843	0	0.00859107
LAPTM4A	0.21522	0.667647	0.580465	0.700491	0.76378	0.7625	0.92232	0.983859	0.354379	0.551474	0.805564	0.88904	0.732519	0.825946	0.715613	0.808305	0.73913	0.783505
SDC1	0.0364645	0.0147059	0.00533204	0.00818331	0.0629921	0.08125	0.16606	0.0892069	0.00866605	0.003998	0.00916851	0.0152982	0.0110988	0.012973	0.00743494	0.0125142	0.26087	0.0395189
PUM2	0.395561	0.173529	0.229035	0.230933	0.0472441	0.05	0.333191	0.232863	0.363045	0.186657	0.244704	0.164988	0.278579	0.177297	0.273234	0.187713	0	0.113402
RHOB	0.200951	0.185294	0.413233	0.336007	0.00787402	0.025	0.27584	0.0648875	0.19251	0.135682	0.647487	0.393881	0.413984	0.356757	0.522305	0.541524	0	0.183849
HS1BP3	0.0368609	0.0117647	0.0244789	0.0189853	0.00787402	0.00625	0.0554248	0.0349726	0.0315692	0.0114943	0.0720835	0.0449264	0.0388457	0.0140541	0.0669145	0.0568828	0	0.0171821
GDF7	0.0233849	0.00294118	0.000484731	0	0	0	0.000213995	0.000322824	0	0	0.00663927	0.00116189	0	0	0	0	0	0
LDAH	0.120491	0.0235294	0.0569559	0.0420622	0.015748	0.00625	0.104858	0.073819	0.083875	0.0382309	0.103067	0.0532533	0.0621532	0.0324324	0.098513	0.0705347	0.0434783	0.0154639
APOB	0	0	0.000242365	0.000327332	0	0	0.000641986	0.000215216	0.000928505	0	0.000316156	0.000580945	0.00110988	0	0	0	0	0
KLHL29	0.0404281	0.0558824	0.0201163	0.0194763	0.00787402	0.025	0.661673	0.344453	0.0451872	0.0124938	0.145748	0.134973	0.491676	0.322162	0.622677	0.494881	0	0.16323
AC011239.2	0	0	0.00412021	0.00458265	0	0	0.00106998	0.000753255	0	0	0.00252924	0.000968242	0.00332963	0.00216216	0	0.000568828	0	0
ATAD2B	0.313516	0.05	0.154144	0.114894	0.0393701	0.00625	0.183822	0.0935112	0.257505	0.0764618	0.141005	0.0679706	0.165372	0.0810811	0.157993	0.0665529	0	0.0532646
UBXN2A	0.130797	0.0676471	0.0933107	0.0788871	0.00787402	0.01875	0.184036	0.13677	0.138038	0.0362319	0.169459	0.122192	0.36404	0.258378	0.302974	0.267918	0	0.0498282
MFSD2B	0.00792707	0	0.00557441	0.00425532	0	0	0.0109138	0.00419671	0.00526153	0.00049975	0.00632311	0.00367932	0.0166482	0.00324324	0.00929368	0.00739477	0	0
WDCP	0.013476	0	0.00727096	0.00932897	0	0	0.0173336	0.0102227	0.00835655	0.0029985	0.0129624	0.00580945	0.0166482	0.00216216	0.0223048	0.00910125	0	0.00171821
FKBP1B	0.00634166	0	0.0186621	0.0199673	0	0.00625	0.0293174	0.0298074	0.0123801	0.00324838	0.0259248	0.0195585	0.0277469	0.0227027	0.0390335	0.032992	0	0.0103093
SF3B6	0.177566	0.173529	0.259816	0.290835	0.188976	0.1625	0.36315	0.368557	0.220365	0.169665	0.332279	0.287761	0.377358	0.36	0.351301	0.358362	0.347826	0.116838
FAM228B	0.0539041	0.0352941	0.0848279	0.0644845	0	0.00625	0.16927	0.136554	0.0705664	0.0184908	0.139741	0.1067	0.160932	0.128649	0.150558	0.121729	0	0.0257732
TP53I3	0.0174396	0.00882353	0.0249636	0.0250409	0.015748	0.04375	0.0766103	0.0563865	0.00897555	0.00324838	0.0369902	0.0329202	0.0843507	0.0616216	0.0539033	0.0392491	0.173913	0.00859107
PFN4	0.00317083	0	0.00218129	0.00310966	0	0	0.00813182	0.00731734	0.00309502	0.0009995	0.00474233	0.00309837	0.0099889	0.00540541	0.00371747	0.00284414	0	0
AC008073.3	0.000792707	0	0.00193892	0.000981997	0	0	0.00791783	0.0026902	0.00123801	0	0.00505849	0.00174284	0.00443951	0.00324324	0	0.00227531	0	0
FAM228A	0	0.00588235	0.00218129	0.00130933	0	0	0.0044939	0.0013989	0.000619003	0.000249875	0.00442618	0.00232378	0.00443951	0.00324324	0.00929368	0.0039818	0	0
ITSN2	0.485137	0.126471	0.333495	0.226678	0.0314961	0.01875	0.243527	0.156354	0.402043	0.111694	0.204553	0.117738	0.334073	0.206486	0.250929	0.161547	0.0434783	0.0996564
NCOA1	0.326199	0.238235	0.466311	0.377087	0.015748	0.03125	0.501819	0.359518	0.418137	0.181909	0.384761	0.262781	0.36626	0.234595	0.289963	0.270193	0	0.142612
PTRHD1	0.0951249	0.0294118	0.0618032	0.0715221	0.0629921	0.025	0.0629146	0.0599376	0.0727329	0.0397301	0.0799874	0.0656468	0.0388457	0.0454054	0.0446097	0.0392491	0.347826	0.0154639
CENPO	0.0114943	0.0117647	0.00412021	0.00621931	0.00787402	0.00625	0.0149797	0.0118369	0.0117611	0.0192404	0.0790389	0.0402789	0.0210877	0.0172973	0.0204461	0.00853242	0	0.00515464
ADCY3	0.0499405	0.0382353	0.0123606	0.010311	0.015748	0.00625	0.119409	0.0567094	0.0516868	0.0587206	0.457477	0.188226	0.135405	0.0518919	0.100372	0.0557452	0.0434783	0.0206186
DNAJC27	0.0321046	0.0147059	0.0407174	0.0404255	0	0	0.0590627	0.0326052	0.0584958	0.0204898	0.133101	0.0852053	0.261931	0.191351	0.0408922	0.0324232	0	0.0103093
EFR3B	0.00832342	0.0205882	0.0666505	0.0512275	0	0	0.0216135	0.0225977	0.0170226	0.00624688	0.0205501	0.0131681	0.412875	0.220541	0.271375	0.131399	0	0.0395189
POMC	0.0297265	0.00588235	0.0123606	0.012275	0	0	0.0151937	0.00903906	0.0201176	0.00624688	0.00537464	0.00445391	0.0299667	0.0302703	0.0241636	0.0210466	0	0.0137457
DNMT3A	0.103052	0.0323529	0.110034	0.0689034	0.015748	0.0125	0.116413	0.0696223	0.125658	0.148926	0.0948467	0.0443455	0.099889	0.0508108	0.111524	0.0779295	0.0434783	0.0292096
DTNB	0.281411	0.0735294	0.145662	0.0859247	0.015748	0.025	0.116841	0.0646723	0.240483	0.0707146	0.110022	0.0544152	0.0388457	0.0335135	0.0408922	0.0369738	0	0.0309278
ASXL2	0.230281	0.0882353	0.138875	0.100164	0.023622	0.00625	0.111064	0.0751103	0.25441	0.0772114	0.115713	0.0646785	0.159822	0.0789189	0.16171	0.0932878	0.0869565	0.0498282
KIF3C	0.00713436	0.00294118	0.0271449	0.0171849	0	0	0.043441	0.0146347	0.0151656	0.00274863	0.0170724	0.0106507	0.241953	0.0983784	0.0576208	0.0261661	0	0.00171821
RAB10	0.343639	0.158824	0.267814	0.204419	0.11811	0.0875	0.286754	0.210911	0.307026	0.206397	0.269997	0.181448	0.352941	0.218378	0.347584	0.23322	0.173913	0.118557
GAREM2	0.000396354	0.00294118	0.00557441	0.00523732	0	0	0.0211855	0.00914667	0.00557103	0.001999	0.00663927	0.0060031	0.00665927	0.00540541	0.00743494	0.00853242	0	0.00171821
HADHA	0.173999	0.102941	0.185894	0.158265	0.0629921	0.04375	0.209715	0.151404	0.179201	0.0827086	0.192223	0.119287	0.213097	0.176216	0.182156	0.157565	0.347826	0.0549828
HADHB	0.156163	0.0852941	0.210858	0.162848	0.11811	0.0625	0.279906	0.214678	0.159703	0.0829585	0.227948	0.134198	0.294118	0.189189	0.239777	0.215017	0.304348	0.0601375
ADGRF3	0.00713436	0	0.00363548	0.00229133	0	0	0.0128397	0.00473475	0.00619003	0.00249875	0.00189693	0.00213013	0.0122087	0.00324324	0.00185874	0.00284414	0	0.00343643
SELENOI	0.105826	0.0323529	0.053078	0.0522095	0.00787402	0.00625	0.0804622	0.0612289	0.104921	0.05997	0.0534303	0.0342758	0.225305	0.132973	0.148699	0.0824801	0.0434783	0.0309278
DRC1	0.00237812	0.00294118	0.000969462	0.001473	0	0	0.00149797	0.00161412	0.00216651	0.00124938	0.000632311	0.000774593	0.0532741	0.0248649	0.0111524	0.00113766	0	0
OTOF	0.00237812	0	0.000484731	0.000981997	0	0	0.000641986	0.0013989	0.00340452	0	0.000632311	0.00135554	0.00332963	0	0.00185874	0.00170648	0	0
FAM166C	0	0	0	0.000490998	0	0	0.00213995	0.00107608	0	0	0	0.000193648	0.00332963	0.00216216	0	0	0	0
CIB4	0.000792707	0	0	0.000490998	0	0	0.000427991	0.000860863	0	0	0.00252924	0.00154919	0	0	0.00185874	0	0	0
KCNK3	0.00118906	0	0.000727096	0.00130933	0	0	0.00320993	0.00344345	0.000309502	0.000249875	0.050901	0.020914	0.00221976	0	0.00185874	0.000568828	0	0
SLC35F6	0.0479588	0.0323529	0.0574406	0.0741408	0.0472441	0.0125	0.0537128	0.0545572	0.0541628	0.01999	0.0736642	0.0493803	0.0688124	0.0313514	0.0687732	0.0443686	0.0434783	0.0137457
CENPA	0.0233849	0.0147059	0.0259331	0.0153846	0.00787402	0.00625	0.0149797	0.00785538	0.0263076	0.0177411	0.014227	0.00716499	0.0277469	0.0194595	0.0223048	0.00967008	0	0
DPYSL5	0.00118906	0	0.00193892	0.00130933	0	0	0.00128397	0.00107608	0.000309502	0.000249875	0.00158078	0.000968242	0.00221976	0.00108108	0	0.00227531	0	0
MAPRE3	0.00911613	0.0235294	0.0232671	0.0165303	0	0	0.0605607	0.045841	0.0120706	0.00374813	0.0641796	0.0441518	0.0599334	0.04	0.0687732	0.0409556	0	0.0120275
TMEM214	0.0344828	0.0117647	0.0346583	0.0268412	0.00787402	0.01875	0.0415151	0.024965	0.0263076	0.0257371	0.0442618	0.0195585	0.0443951	0.0194595	0.0446097	0.0204778	0.0434783	0.0206186
AGBL5	0.0669837	0.0264706	0.0482307	0.0425532	0	0.0125	0.089236	0.0879156	0.0878985	0.0212394	0.0799874	0.0611929	0.082131	0.0616216	0.098513	0.0540387	0	0.0257732
OST4	0.452239	0.385294	0.451285	0.50982	0.228346	0.28125	0.631072	0.593135	0.542247	0.272614	0.474233	0.434934	0.419534	0.432432	0.468401	0.484642	0.869565	0.292096
EMILIN1	0.00435989	0.0382353	0.00557441	0.00752864	0	0	0.329125	0.109114	0.0179511	0.00349825	0.11761	0.0398916	0.0221976	0.00972973	0.0947955	0.0335609	0	0.0189003
KHK	0.00634166	0.00882353	0.0201163	0.0206219	0	0	0.0111278	0.0125901	0.0136181	0.00424788	0.0148593	0.0114253	0.0410655	0.0302703	0.0297398	0.0409556	0	0.0137457
CGREF1	0.000792707	0	0.000727096	0.00114566	0	0	0.00192596	0.000968471	0.00123801	0.00224888	0.000948467	0.000580945	0.0110988	0.00216216	0.00743494	0.00341297	0	0
ABHD1	0.00158541	0	0.00581677	0.00523732	0	0	0.0175476	0.0148499	0.00526153	0.0009995	0.00379387	0.00774593	0.0166482	0.0140541	0.0130112	0.00910125	0	0.00859107
PREB	0.0360682	0.0117647	0.0266602	0.0279869	0.023622	0	0.0333833	0.033466	0.0287837	0.0334833	0.0411002	0.0276917	0.0510544	0.0345946	0.0539033	0.0278726	0.0434783	0.0120275
TCF23	0.000396354	0	0.000727096	0.000490998	0	0	0.000213995	0.000322824	0.000309502	0	0.000316156	0.000387297	0.00110988	0	0	0.000568828	0	0
SLC5A6	0.0233849	0.00294118	0.0140572	0.0091653	0	0.00625	0.0151937	0.00720973	0.0136181	0.0147426	0.0129624	0.00503486	0.0155383	0.00756757	0.0204461	0.00853242	0	0.00515464
ATRAID	0.128419	0.191176	0.221522	0.25581	0.141732	0.15625	0.370426	0.42688	0.165583	0.0577211	0.278533	0.277498	0.349612	0.314595	0.29368	0.343003	0.26087	0.132302
CAD	0.0158541	0.00294118	0.0210858	0.0135843	0	0	0.0282474	0.0133434	0.0182606	0.0274863	0.0218147	0.00871418	0.0499445	0.0194595	0.0297398	0.016496	0	0.00515464
SLC30A3	0.000792707	0	0.000242365	0.000654664	0	0	0.000855981	0.000322824	0.000309502	0.00049975	0.000316156	0.000774593	0.00332963	0.00756757	0	0	0	0
DNAJC5G	0.000792707	0	0.00751333	0.00196399	0	0	0.00128397	0.000538039	0.000309502	0	0.000632311	0.000387297	0.00665927	0.00108108	0.00743494	0.00455063	0	0.00171821
TRIM54	0	0	0.00145419	0.001473	0	0	0.0158357	0.019477	0.00123801	0.00149925	0.00316156	0.0154919	0.00776915	0.00216216	0.00371747	0.00170648	0	0.00171821
UCN	0.0051526	0.00294118	0.00218129	0.00343699	0	0	0.0092018	0.00538039	0.00433302	0.003998	0.00316156	0.00406662	0.0122087	0.0140541	0.00743494	0.0102389	0	0.00171821
MPV17	0.0487515	0.0323529	0.0780417	0.0689034	0.015748	0.025	0.104216	0.0972775	0.0526153	0.023988	0.0834651	0.0728118	0.115427	0.0810811	0.0947955	0.0802048	0.0869565	0.0292096
GTF3C2	0.0792707	0.0235294	0.0618032	0.0436989	0	0.01875	0.0860261	0.0448725	0.0677809	0.0242379	0.0644957	0.0321456	0.0799112	0.0421622	0.0724907	0.039818	0	0.0206186
EIF2B4	0.0321046	0.0382353	0.050412	0.0700491	0.00787402	0	0.0712604	0.095233	0.0470443	0.0292354	0.0667088	0.0701007	0.0965594	0.102703	0.0557621	0.076223	0.0434783	0.0378007
SNX17	0.102259	0.0911765	0.123364	0.117676	0.0314961	0.0625	0.164776	0.163134	0.116063	0.0542229	0.186216	0.143687	0.149834	0.132973	0.150558	0.125142	0.391304	0.0601375
ZNF513	0.0162505	0	0.0167232	0.0126023	0.00787402	0	0.0228975	0.0107608	0.0108326	0.0049975	0.0170724	0.0129744	0.0122087	0.00864865	0.00929368	0.0119454	0	0.0120275
PPM1G	0.130004	0.0558824	0.154144	0.140262	0.0472441	0.06875	0.124973	0.129452	0.175797	0.194903	0.17926	0.107281	0.165372	0.125405	0.156134	0.130262	0.130435	0.0463918
NRBP1	0.10543	0.0588235	0.130635	0.108838	0.0472441	0.05625	0.138883	0.128591	0.116992	0.0564718	0.134682	0.0931448	0.128746	0.0832432	0.120818	0.0978385	0.217391	0.0463918
KRTCAP3	0.00951249	0.00294118	0.00290839	0.00229133	0.0629921	0.03125	0.00406591	0.00322824	0.00649954	0.00249875	0.0028454	0.00154919	0.0110988	0.00432432	0.00185874	0.00341297	0	0.00171821
IFT172	0.0293302	0.0352941	0.0588948	0.0533552	0.00787402	0.00625	0.126685	0.0661788	0.0355927	0.0104948	0.0657604	0.0445391	0.103219	0.0572973	0.0762082	0.0836177	0	0.0206186
FNDC4	0.00118906	0.0147059	0.025206	0.0155483	0	0	0.0684785	0.0281933	0.00464253	0.000249875	0.00948467	0.0112316	0.017758	0.00756757	0.0204461	0.0244596	0	0.00515464
GCKR	0.000792707	0.00294118	0.00193892	0.000490998	0	0	0.00684785	0.0027978	0.000309502	0	0.000948467	0.000968242	0	0.00108108	0.00185874	0.00113766	0	0
C2orf16	0.000792707	0	0.00145419	0.000490998	0	0	0.000641986	0.000645647	0	0.000249875	0.000316156	0	0	0	0	0	0	0
ZNF512	0.0935394	0.0441176	0.0513815	0.0464812	0.00787402	0	0.120051	0.0889917	0.0699474	0.0272364	0.077142	0.0435709	0.104329	0.0648649	0.10223	0.0967008	0	0.024055
CCDC121	0.00237812	0.00294118	0.0230247	0.0270049	0	0	0.0280334	0.0201227	0.00371402	0.0029985	0.0240278	0.0151046	0.0399556	0.0248649	0.0148699	0.0216155	0	0.00343643
GPN1	0.0443916	0.0205882	0.0542899	0.0492635	0.00787402	0.0125	0.0509309	0.0465942	0.0461158	0.0304848	0.0483718	0.0375678	0.0477248	0.0281081	0.0446097	0.0352673	0.0434783	0.0171821
SUPT7L	0.0372572	0.0323529	0.0375667	0.0253682	0.00787402	0.00625	0.0686925	0.048854	0.0442587	0.0274863	0.0657604	0.0420217	0.0699223	0.0248649	0.0539033	0.0426621	0	0.0189003
SLC4A1AP	0.0590567	0.0264706	0.0443529	0.0430442	0.00787402	0.0125	0.0804622	0.0550952	0.0538533	0.0297351	0.0654442	0.0340821	0.103219	0.0735135	0.0576208	0.0506257	0.130435	0.0257732
MRPL33	0.137138	0.173529	0.343432	0.362684	0.0551181	0.09375	0.397817	0.381578	0.212937	0.104948	0.332912	0.292409	0.409545	0.425946	0.328996	0.35438	0.391304	0.118557
RBKS	0.218391	0.0558824	0.12603	0.0638298	0.00787402	0	0.0787503	0.0514366	0.206128	0.0447276	0.0717673	0.0362122	0.0776915	0.0540541	0.0464684	0.0307167	0	0.0171821
BABAM2	0.308759	0.132353	0.41081	0.266121	0.0314961	0.05625	0.523646	0.320349	0.421232	0.14043	0.278849	0.193648	0.299667	0.20973	0.280669	0.2281	0.304348	0.116838
FOSL2	0.2065	0.0647059	0.259089	0.138789	0.0314961	0.0375	0.389043	0.144625	0.28598	0.0764618	0.193171	0.0759101	0.0810211	0.04	0.107807	0.0676906	0.608696	0.0309278
PLB1	0.0455807	0.0323529	0.00654387	0.00392799	0	0	0.0327413	0.013989	0.0668524	0.0217391	0.00537464	0.00484121	0.00332963	0.00108108	0.00371747	0.00227531	0	0.00859107
PPP1CB	0.399128	0.347059	0.230732	0.347463	0.0393701	0.0875	0.540338	0.469924	0.475704	0.185157	0.39393	0.384392	0.241953	0.245405	0.143123	0.168942	0.173913	0.14433
SPDYA	0.0673801	0.0117647	0.035143	0.0140753	0	0.00625	0.0346672	0.0190466	0.0909935	0.0207396	0.018337	0.0120062	0.0321865	0.0172973	0.0185874	0.0113766	0	0.0154639
TRMT61B	0.0570749	0.0294118	0.0489578	0.0448445	0	0.01875	0.1055	0.0844722	0.0575673	0.0264868	0.0676573	0.0476375	0.0832408	0.0735135	0.107807	0.0648464	0.0434783	0.0206186
WDR43	0.125248	0.0352941	0.108095	0.112439	0.023622	0.025	0.120693	0.103949	0.110802	0.185157	0.100221	0.0745546	0.118757	0.111351	0.0910781	0.0978385	0	0.0463918
TOGARAM2	0.00198177	0.00294118	0.00169656	0.000981997	0	0.00625	0.0308153	0.00656408	0.0173321	0.0124938	0.000948467	0.000968242	0.00332963	0.00108108	0.00557621	0.00284414	0	0
PCARE	0	0	0.000242365	0	0	0	0.000213995	0.000538039	0.000309502	0	0	0.000193648	0.00443951	0.00108108	0	0.00170648	0	0
CLIP4	0.0820452	0.05	0.00242365	0.00654664	0.0314961	0.00625	0.189386	0.0901754	0.119777	0.0392304	0.0104331	0.0152982	0.389567	0.221622	0.141264	0.0898749	0	0.0515464
ALK	0.0103052	0.0147059	0.00363548	0.00556465	0.00787402	0.00625	0.0297453	0.0196922	0.0417827	0.00924538	0.00379387	0.00793958	0.0754717	0.0497297	0.211896	0.190557	0	0.032646
YPEL5	0.418946	0.15	0.111003	0.110147	0.0314961	0.0375	0.165204	0.13225	0.371093	0.0864568	0.209611	0.122773	0.108768	0.101622	0.104089	0.102958	0.0869565	0.0841924
LBH	0.158938	0.0735294	0.0904023	0.0841244	0.00787402	0.01875	0.0751123	0.0742494	0.224389	0.148176	0.289915	0.177188	0.0255272	0.0227027	0.0148699	0.0290102	0	0.0309278
LCLAT1	0.133967	0.0588235	0.128454	0.0996727	0.00787402	0.00625	0.11192	0.0715592	0.0953265	0.0722139	0.181473	0.0673896	0.0865705	0.0681081	0.0576208	0.0318544	0	0.0223368
CAPN13	0.000396354	0	0.000484731	0	0	0	0.000855981	0.000215216	0	0.000249875	0.00537464	0.00116189	0.00443951	0.00216216	0	0	0	0.00171821
GALNT14	0.0229885	0.00294118	0.00751333	0.00556465	0	0	0.0216135	0.0143118	0.00433302	0.0009995	0.204553	0.0964369	0.0099889	0.00972973	0.00929368	0.0039818	0	0.00859107
CAPN14	0.0126833	0	0.00387785	0.00196399	0	0	0.00320993	0.00236737	0.00185701	0.000249875	0	0.000580945	0.00776915	0	0.00371747	0.0039818	0	0.00343643
EHD3	0.0519223	0.00294118	0.032477	0.0153846	0	0.00625	0.0220415	0.0131282	0.00866605	0.00224888	0.0357256	0.0170411	0.0355161	0.012973	0.035316	0.00739477	0	0.00343643
XDH	0.00118906	0	0.00121183	0.00114566	0.023622	0.0375	0.00171196	0.00193694	0.000619003	0.000249875	0.000632311	0.00154919	0.00221976	0.00216216	0.00371747	0.00227531	0	0
[truncated: 16,957 more rows]
