# Supplementary material for: Extracellular matrix remodelling in dental pulp tissue of carious human teeth through the prism of single-cell RNA sequencing
Source: Int J Oral Sci. 2023 Aug 2;15:30. doi: 10.1038/s41368-023-00238-z (PMC10397277; doi:10.1038/s41368-023-00238-z)
Supplement: Supplementary file 7 — Supplemental Data 3 [file 41368_2023_238_MOESM7_ESM.xlsx]

## Sheet: Sheet1
	comparison	gene	p_val	avg_log2FC	pct.1	pct.2	p_val_adj
3272	bcell	IGKC	2.69718e-74	5.55258	0.782	0.229	5.11277e-70
3601	bcell	IGLC3	1.90242e-25	5.08626	0.354	0.065	3.60623e-21
3421	bcell	IGHG1	8.27384e-38	4.75648	0.443	0.074	1.56839e-33
3397	bcell	IGLC2	8.44187e-42	4.67729	0.483	0.071	1.60024e-37
3451	bcell	IGHG4	5.28913e-35	3.64364	0.361	0.024	1.00261e-30
3613	bcell	IGHG3	3.62082e-25	3.36232	0.319	0.047	6.86362e-21
4000	bcell	IGHA1	9.59358e-16	3.24708	0.293	0.082	1.81856e-11
4295	bcell	IGHG2	3.73729e-09	2.66754	0.182	0.056	7.0844e-05
3368	bcell	BANK1	3.21734e-46	1.9721	0.517	0.118	6.09878e-42
3264	bcell	CD83	1.54236e-78	1.82936	0.74	0.162	2.92371e-74
4274	bcell	JCHAIN	9.80223e-10	1.81224	0.18	0.05	1.85811e-05
3435	bcell	BACH2	7.01352e-36	1.68899	0.413	0.068	1.32948e-31
3730	bcell	CCL3	1.44532e-21	1.68372	0.325	0.074	2.73975e-17
3259	bcell	SIPA1L1	1.00145e-83	1.59421	0.745	0.156	1.89836e-79
3268	bcell	FCHSD2	5.15034e-76	1.5504	0.771	0.235	9.76298e-72
3465	bcell	PDE4D	3.3417e-34	1.54939	0.429	0.091	6.33453e-30
4046	bcell	CCL3L3	6.60176e-15	1.54482	0.257	0.068	1.25143e-10
3373	bcell	AFF3	8.45326e-45	1.52474	0.57	0.174	1.6024e-40
3263	bcell	HLA-DQA1	5.63446e-79	1.51837	0.77	0.203	1.06807e-74
3518	bcell	NAMPT	2.09693e-30	1.5143	0.464	0.129	3.97494e-26
3322	bcell	NFKB1	8.51657e-54	1.49697	0.543	0.074	1.6144e-49
3280	bcell	ANKRD44	3.13764e-68	1.45879	0.728	0.221	5.94771e-64
3334	bcell	RHOH	1.18629e-51	1.45346	0.487	0.038	2.24873e-47
3532	bcell	SOD2	2.5259e-29	1.43883	0.463	0.144	4.7881e-25
4285	bcell	LYZ	2.11588e-09	1.4174	0.312	0.171	4.01086e-05
3466	bcell	ZNF331	4.05889e-34	1.35194	0.451	0.097	7.69404e-30
3327	bcell	HLA-DRA	1.43845e-52	1.34316	0.878	0.576	2.72672e-48
3287	bcell	ARHGAP15	6.55912e-65	1.3096	0.743	0.256	1.24335e-60
3323	bcell	EZR	9.47566e-54	1.30847	0.618	0.162	1.79621e-49
4107	bcell	CCL4	7.12845e-14	1.30401	0.268	0.085	1.35127e-09
3689	bcell	SRGN	1.67301e-22	1.2926	0.654	0.376	3.17136e-18
4116	bcell	CCL4L2	8.9567e-14	1.2862	0.22	0.05	1.69783e-09
3414	bcell	RALGPS2	2.24337e-39	1.25377	0.564	0.2	4.25254e-35
3991	bcell	C15orf48	6.86324e-16	1.23415	0.179	0.009	1.301e-11
3313	bcell	JUND	4.71632e-55	1.22941	0.688	0.218	8.94026e-51
3510	bcell	CD69	4.11774e-31	1.22537	0.422	0.085	7.80558e-27
3329	bcell	KYNU	2.74179e-52	1.22108	0.52	0.059	5.19734e-48
3270	bcell	LYN	6.99817e-75	1.21602	0.739	0.162	1.32657e-70
4329	bcell	FTH1	2.03388e-07	1.1775	0.91	1	0.00385543
4038	bcell	CXCL8	4.96093e-15	1.16865	0.256	0.065	9.40394e-11
3599	bcell	TNFAIP3	1.32973e-25	1.16321	0.324	0.047	2.52064e-21
3367	bcell	PRKCB	2.24265e-46	1.15808	0.609	0.174	4.25116e-42
3276	bcell	CHST11	6.48788e-71	1.15501	0.669	0.118	1.22984e-66
3748	bcell	SLC16A10	1.24742e-20	1.1521	0.224	0.009	2.36461e-16
3447	bcell	HLA-DRB1	2.65119e-35	1.14612	0.818	0.438	5.02559e-31
3293	bcell	SMAP2	3.13916e-63	1.138	0.659	0.153	5.9506e-59
3348	bcell	MEF2C	3.59826e-49	1.11882	0.808	0.418	6.82086e-45
3965	bcell	MZB1	2.65138e-16	1.11882	0.193	0.015	5.02596e-12
3331	bcell	SEL1L3	7.44918e-52	1.11834	0.513	0.065	1.41207e-47
3674	bcell	NFKBIA	5.1417e-23	1.1169	0.478	0.203	9.7466e-19
3505	bcell	EBF1	1.74639e-31	1.1138	0.459	0.135	3.31046e-27
3308	bcell	PDE4B	2.51189e-56	1.11367	0.66	0.174	4.76153e-52
3352	bcell	SMCHD1	5.76846e-48	1.10452	0.608	0.171	1.09347e-43
3389	bcell	SSH2	5.33786e-43	1.09835	0.618	0.209	1.01184e-38
3338	bcell	MGAT5	9.9747e-51	1.08312	0.532	0.085	1.8908e-46
3306	bcell	REL	1.95871e-56	1.0797	0.62	0.135	3.71293e-52
3381	bcell	CD74	6.92176e-44	1.07762	0.957	0.729	1.31209e-39
3279	bcell	RAPGEF1	9.31124e-70	1.0723	0.672	0.118	1.76504e-65
3349	bcell	RABGAP1L	2.21685e-48	1.06215	0.714	0.285	4.20226e-44
3995	bcell	CXCL2	7.9493e-16	1.05902	0.247	0.056	1.50687e-11
3286	bcell	DOCK8	1.92118e-65	1.03652	0.668	0.132	3.64179e-61
3312	bcell	MBNL1	3.58124e-55	1.03348	0.796	0.344	6.78859e-51
3678	bcell	NR4A3	6.4773e-23	1.02975	0.341	0.076	1.22784e-18
3437	bcell	ZCCHC7	1.04428e-35	1.02925	0.52	0.162	1.97953e-31
3504	bcell	RIPOR2	1.58408e-31	1.02167	0.484	0.156	3.00278e-27
3300	bcell	CD44	2.79169e-59	1.0214	0.593	0.082	5.29193e-55
3362	bcell	ST6GAL1	5.76993e-47	1.0212	0.575	0.141	1.09375e-42
3477	bcell	FOSB	2.70487e-33	1.01536	0.499	0.15	5.12735e-29
3311	bcell	PLCG2	2.03953e-55	1.01348	0.598	0.118	3.86613e-51
3354	bcell	HLA-DQB1	9.6298e-48	1.00722	0.712	0.238	1.82543e-43
3361	bcell	CD79A	4.91617e-47	1.00663	0.505	0.071	9.3191e-43
4309	bcell	IL1B	1.20269e-08	0.997569	0.198	0.074	0.000227981
3413	bcell	MAML2	1.83767e-39	0.995992	0.569	0.176	3.48349e-35
3281	bcell	ELMO1	3.2766e-68	0.994244	0.666	0.118	6.21113e-64
3392	bcell	NR4A2	1.48541e-42	0.992046	0.58	0.156	2.81574e-38
3394	bcell	GNG7	6.01082e-42	0.983594	0.497	0.097	1.13941e-37
4025	bcell	CXCL3	2.40657e-15	0.981051	0.213	0.032	4.56189e-11
3284	bcell	PTPRC	2.24324e-66	0.977275	0.788	0.241	4.25228e-62
3482	bcell	ADK	6.93761e-33	0.975434	0.519	0.174	1.31509e-28
3410	bcell	ARHGEF18	8.57051e-40	0.971585	0.444	0.065	1.62463e-35
3374	bcell	GPR183	9.30092e-45	0.960141	0.534	0.103	1.76308e-40
3353	bcell	CREM	9.45129e-48	0.960106	0.627	0.185	1.79159e-43
3314	bcell	ELF1	4.96742e-55	0.950571	0.68	0.197	9.41625e-51
3345	bcell	CXCR4	7.51219e-50	0.948578	0.565	0.103	1.42401e-45
3483	bcell	SLC2A3	8.3591e-33	0.942073	0.454	0.103	1.58455e-28
3407	bcell	ELL2	2.49542e-40	0.942012	0.482	0.091	4.73032e-36
3379	bcell	NCOA3	2.66099e-44	0.938132	0.592	0.168	5.04418e-40
3459	bcell	DUSP1	1.43565e-34	0.937027	0.691	0.306	2.72142e-30
3526	bcell	TEX14	1.1025e-29	0.926464	0.437	0.097	2.08991e-25
3332	bcell	CDC42SE2	7.57057e-52	0.925266	0.626	0.165	1.43508e-47
3372	bcell	DENND4A	5.46988e-45	0.91561	0.643	0.215	1.03687e-40
4257	bcell	ATP1B3	1.96096e-10	0.913287	0.418	0.241	3.7172e-06
3390	bcell	CAMK1D	6.14726e-43	0.91181	0.609	0.2	1.16527e-38
3464	bcell	HIF1A	3.11856e-34	0.908471	0.612	0.241	5.91154e-30
3337	bcell	INPP5D	9.76706e-51	0.90583	0.582	0.121	1.85144e-46
3476	bcell	MS4A1	2.21599e-33	0.900668	0.451	0.103	4.20064e-29
3769	bcell	EGR1	5.17096e-20	0.897384	0.387	0.138	9.80207e-16
3346	bcell	SIPA1L3	1.03291e-49	0.895281	0.526	0.076	1.95798e-45
3326	bcell	AKAP13	2.6076e-53	0.892921	0.719	0.247	4.94296e-49
3315	bcell	FNBP1	6.00528e-55	0.892416	0.723	0.232	1.13836e-50
4187	bcell	PLAUR	1.33741e-12	0.887306	0.295	0.115	2.5352e-08
3546	bcell	KLF6	8.63001e-29	0.883743	0.518	0.179	1.63591e-24
4326	bcell	EREG	1.42506e-07	0.880176	0.107	0.018	0.00270133
3363	bcell	ADAM28	6.50644e-47	0.877649	0.577	0.135	1.23336e-42
3429	bcell	PAX5	1.6987e-36	0.874861	0.41	0.053	3.22005e-32
3470	bcell	ARHGAP24	7.98167e-34	0.874043	0.55	0.174	1.51301e-29
3339	bcell	FOXN3	2.05543e-50	0.867458	0.661	0.2	3.89627e-46
3378	bcell	ITPR1	2.20498e-44	0.866511	0.478	0.071	4.17976e-40
3303	bcell	TBC1D22A	1.6007e-57	0.862532	0.587	0.094	3.0343e-53
3320	bcell	LAPTM5	4.54444e-54	0.854974	0.72	0.244	8.61443e-50
3401	bcell	PDE7A	1.95985e-41	0.852515	0.468	0.074	3.7151e-37
3469	bcell	RASGEF1B	7.72775e-34	0.850799	0.497	0.132	1.46487e-29
4092	bcell	SLC8A1	3.94472e-14	0.845594	0.289	0.097	7.47761e-10
3557	bcell	RBM47	1.01217e-27	0.842879	0.419	0.115	1.91868e-23
3365	bcell	PTPN1	1.43767e-46	0.841535	0.511	0.082	2.72525e-42
4245	bcell	IER3	8.75523e-11	0.839184	0.315	0.162	1.65964e-06
3309	bcell	CYRIB	3.55829e-56	0.835639	0.692	0.179	6.74509e-52
3444	bcell	SAMSN1	2.06902e-35	0.833411	0.506	0.121	3.92204e-31
3458	bcell	BIRC3	1.23435e-34	0.807719	0.422	0.074	2.33984e-30
3377	bcell	CD37	2.06506e-44	0.804592	0.587	0.156	3.91453e-40
3400	bcell	MARCHF1	1.58391e-41	0.801165	0.603	0.194	3.00246e-37
3336	bcell	SNX29	3.73788e-51	0.797399	0.568	0.103	7.08552e-47
3411	bcell	SP140	1.18174e-39	0.793972	0.436	0.059	2.2401e-35
3422	bcell	FCRL1	8.42369e-38	0.793337	0.364	0.012	1.59679e-33
3321	bcell	TRAF3	7.70672e-54	0.78751	0.528	0.059	1.46089e-49
3868	bcell	IGHM	8.98687e-18	0.78666	0.228	0.026	1.70355e-13
3382	bcell	TNFAIP8	7.09248e-44	0.784406	0.535	0.115	1.34445e-39
3387	bcell	UVRAG	4.33536e-43	0.777146	0.579	0.159	8.21811e-39
3660	bcell	ZFP36	2.19077e-23	0.772876	0.483	0.191	4.15282e-19
3611	bcell	PLEKHG1	2.96839e-25	0.772713	0.359	0.079	5.62688e-21
3310	bcell	DOCK2	7.57213e-56	0.768817	0.613	0.118	1.43537e-51
3448	bcell	ATP2B1	2.91182e-35	0.767258	0.615	0.241	5.51965e-31
3924	bcell	GK	7.0632e-17	0.766163	0.237	0.041	1.3389e-12
4132	bcell	FNDC3B	1.4351e-13	0.760466	0.329	0.135	2.72038e-09
3588	bcell	RGS1	3.36118e-26	0.758143	0.323	0.041	6.37146e-22
3533	bcell	MCL1	2.83107e-29	0.756006	0.544	0.194	5.36658e-25
4199	bcell	SSR4	2.57031e-12	0.753991	0.461	0.256	4.87227e-08
3455	bcell	SNX9	1.08438e-34	0.753937	0.457	0.094	2.05555e-30
3460	bcell	BCL11A	1.5292e-34	0.750321	0.405	0.059	2.89876e-30
3440	bcell	RAB30	1.41306e-35	0.75022	0.38	0.032	2.67859e-31
3463	bcell	BLK	2.93123e-34	0.747544	0.388	0.041	5.55643e-30
3583	bcell	TMEM156	1.80163e-26	0.743605	0.413	0.112	3.41517e-22
3427	bcell	PRDM2	5.20683e-37	0.74293	0.503	0.126	9.87007e-33
3398	bcell	MYCBP2	1.1246e-41	0.738593	0.583	0.168	2.13179e-37
3471	bcell	CD55	8.58115e-34	0.737457	0.456	0.097	1.62664e-29
3579	bcell	WTAP	1.22388e-26	0.73704	0.4	0.097	2.31998e-22
3399	bcell	CYBA	1.37793e-41	0.734891	0.877	0.45	2.612e-37
3511	bcell	RPSA	4.16744e-31	0.732668	0.717	0.376	7.8998e-27
3385	bcell	IKZF1	2.17627e-43	0.732338	0.487	0.076	4.12534e-39
3433	bcell	RUNX1	5.42149e-36	0.731535	0.54	0.153	1.0277e-31
3446	bcell	ETV6	2.23401e-35	0.730616	0.56	0.176	4.23479e-31
3622	bcell	KLF2	8.87869e-25	0.730584	0.459	0.156	1.68304e-20
3816	bcell	ICAM1	9.89714e-19	0.729536	0.288	0.062	1.8761e-14
3416	bcell	PIP4K2A	5.25321e-39	0.72838	0.5	0.106	9.95799e-35
3958	bcell	ANKRD28	2.24182e-16	0.726305	0.275	0.068	4.24959e-12
4275	bcell	LRMDA	1.1057e-09	0.72358	0.283	0.138	2.09596e-05
3478	bcell	EEF1B2	2.73224e-33	0.722972	0.689	0.315	5.17923e-29
3438	bcell	ARHGAP25	1.1403e-35	0.722936	0.412	0.059	2.16154e-31
3520	bcell	TNRC6B	2.99458e-30	0.72227	0.603	0.259	5.67653e-26
3587	bcell	RUBCNL	2.98037e-26	0.718826	0.332	0.05	5.64959e-22
3639	bcell	LITAF	4.16574e-24	0.716334	0.442	0.144	7.89658e-20
3461	bcell	TANK	1.53966e-34	0.715371	0.529	0.141	2.91857e-30
3371	bcell	CELF2	2.49377e-45	0.715344	0.612	0.165	4.72719e-41
3408	bcell	ANKRD11	4.29537e-40	0.706438	0.546	0.141	8.14231e-36
3496	bcell	HERPUD1	3.13731e-32	0.700558	0.561	0.191	5.94709e-28
3569	bcell	MAP4K4	3.9585e-27	0.699414	0.488	0.174	7.50373e-23
3566	bcell	LY9	2.93818e-27	0.697971	0.34	0.05	5.56962e-23
3493	bcell	TMEM131L	2.73191e-32	0.694694	0.407	0.071	5.17861e-28
3436	bcell	TBC1D5	1.0264e-35	0.694406	0.621	0.232	1.94565e-31
4350	bcell	FOS	4.54531e-06	0.693769	0.731	0.876	0.0861609
3506	bcell	STRBP	1.84404e-31	0.692801	0.412	0.082	3.49557e-27
3453	bcell	IKZF3	1.0283e-34	0.692446	0.398	0.05	1.94924e-30
3431	bcell	MED13L	4.34486e-36	0.690506	0.636	0.238	8.23613e-32
3525	bcell	TXNIP	1.10198e-29	0.69005	0.635	0.279	2.08892e-25
3487	bcell	UBE2E2	1.43922e-32	0.689041	0.518	0.153	2.72819e-28
4264	bcell	XBP1	3.46631e-10	0.688752	0.294	0.135	6.57075e-06
3426	bcell	ZHX2	3.02508e-37	0.687993	0.524	0.132	5.73435e-33
3395	bcell	POU2F2	6.11487e-42	0.68715	0.524	0.103	1.15913e-37
3498	bcell	ARID1B	8.70936e-32	0.686425	0.598	0.235	1.65095e-27
3539	bcell	SETBP1	5.29719e-29	0.685124	0.413	0.097	1.00414e-24
3402	bcell	CYTH1	2.32222e-41	0.676642	0.509	0.109	4.40201e-37
3685	bcell	CD52	1.13946e-22	0.674546	0.521	0.221	2.15996e-18
3530	bcell	PNRC1	1.43855e-29	0.668893	0.61	0.25	2.72692e-25
3517	bcell	JAZF1	1.47784e-30	0.668618	0.423	0.094	2.80139e-26
3620	bcell	ARID5B	5.53639e-25	0.667332	0.551	0.235	1.04948e-20
3499	bcell	PPP1R16B	9.32152e-32	0.66348	0.361	0.038	1.76699e-27
3406	bcell	LCP1	1.29551e-40	0.660727	0.538	0.124	2.45576e-36
3409	bcell	DOCK10	5.71549e-40	0.659453	0.508	0.103	1.08343e-35
3472	bcell	SIK3	9.03426e-34	0.658966	0.574	0.194	1.71253e-29
4298	bcell	S100A9	4.22572e-09	0.656655	0.209	0.076	8.01028e-05
3633	bcell	FUT8	2.32057e-24	0.655931	0.408	0.124	4.39886e-20
3457	bcell	VAV3	1.23329e-34	0.654019	0.408	0.059	2.33782e-30
3521	bcell	CARD11	4.78881e-30	0.653236	0.365	0.053	9.07767e-26
3442	bcell	CYRIA	1.90128e-35	0.651398	0.457	0.094	3.60406e-31
4015	bcell	ZEB2	1.66622e-15	0.650027	0.484	0.238	3.15849e-11
3474	bcell	BASP1	1.20808e-33	0.648775	0.423	0.071	2.29003e-29
3570	bcell	PELI1	4.80776e-27	0.647509	0.396	0.085	9.11358e-23
3508	bcell	FBXW7	3.12189e-31	0.646944	0.471	0.124	5.91786e-27
3957	bcell	ATF3	2.23083e-16	0.646482	0.263	0.062	4.22875e-12
3468	bcell	ARIH1	4.87923e-34	0.645932	0.529	0.144	9.24907e-30
3646	bcell	BTG1	6.90008e-24	0.642281	0.658	0.347	1.30798e-19
3582	bcell	LTB	1.77422e-26	0.642042	0.38	0.076	3.3632e-22
3388	bcell	GRB2	4.9556e-43	0.641457	0.592	0.153	9.39384e-39
3428	bcell	SP110	7.76213e-37	0.638981	0.507	0.124	1.47139e-32
3531	bcell	BTG2	1.86335e-29	0.63895	0.496	0.144	3.53218e-25
3445	bcell	KDM4C	2.18594e-35	0.637334	0.517	0.141	4.14367e-31
3425	bcell	STK4	1.64407e-37	0.636916	0.52	0.132	3.11651e-33
3449	bcell	JARID2	3.57647e-35	0.635599	0.444	0.076	6.77956e-31
3356	bcell	CD53	1.22479e-47	0.63324	0.588	0.129	2.32172e-43
3423	bcell	CYTIP	1.27606e-37	0.6317	0.446	0.068	2.41889e-33
3564	bcell	SLC9A9	1.90133e-27	0.630359	0.366	0.065	3.60416e-23
3600	bcell	MT-CO2	1.73532e-25	0.63012	0.982	0.994	3.28947e-21
4234	bcell	TOX	4.47837e-11	0.629775	0.25	0.094	8.48919e-07
3403	bcell	SYK	4.90166e-41	0.628675	0.549	0.138	9.29158e-37
3731	bcell	DUSP2	1.62686e-21	0.625286	0.336	0.076	3.08388e-17
3515	bcell	GNA13	1.06781e-30	0.623412	0.432	0.1	2.02414e-26
3996	bcell	CEMIP2	8.43956e-16	0.621926	0.306	0.094	1.5998e-11
3456	bcell	ZFAND3	1.20693e-34	0.621429	0.616	0.218	2.28785e-30
3652	bcell	BCL2	1.16498e-23	0.619764	0.447	0.147	2.20834e-19
3575	bcell	HLA-DQA2	9.87875e-27	0.618937	0.328	0.044	1.87262e-22
3481	bcell	TPD52	6.37213e-33	0.613121	0.406	0.068	1.2079e-28
3434	bcell	BMP2K	6.24343e-36	0.613104	0.427	0.062	1.1835e-31
4305	bcell	EPB41L3	9.03797e-09	0.609077	0.287	0.153	0.000171324
3623	bcell	B4GALT1	8.913e-25	0.60864	0.479	0.162	1.68955e-20
3519	bcell	LRBA	2.27586e-30	0.607866	0.471	0.129	4.31411e-26
3404	bcell	MT-CO1	7.30564e-41	0.607333	0.987	0.994	1.38486e-36
3732	bcell	HLA-DPB1	1.84605e-21	0.606979	0.806	0.5	3.49937e-17
3545	bcell	SP100	7.97168e-29	0.606555	0.545	0.194	1.51111e-24
3750	bcell	NFKBIZ	1.29567e-20	0.603259	0.364	0.1	2.45607e-16
3602	bcell	ZSWIM6	2.12724e-25	0.601134	0.505	0.179	4.0324e-21
3845	bcell	CCND3	3.47914e-18	0.597526	0.38	0.141	6.59505e-14
3492	bcell	ISG20	2.20372e-32	0.591518	0.393	0.059	4.17737e-28
3484	bcell	TAOK3	9.6834e-33	0.590111	0.562	0.182	1.83558e-28
3480	bcell	RCSD1	4.89829e-33	0.589426	0.432	0.082	9.28519e-29
3450	bcell	WDFY4	4.04918e-35	0.588666	0.435	0.071	7.67562e-31
3558	bcell	UTRN	1.15157e-27	0.5874	0.557	0.209	2.18291e-23
3822	bcell	CDK14	1.15445e-18	0.583994	0.559	0.282	2.18837e-14
4225	bcell	OSBPL10	1.75408e-11	0.582693	0.429	0.25	3.32504e-07
4338	bcell	THBS1	1.65839e-06	0.579611	0.147	0.056	0.0314365
3852	bcell	TYMP	4.88095e-18	0.578261	0.419	0.165	9.25232e-14
3671	bcell	SH3BGRL3	4.27395e-23	0.577932	0.553	0.238	8.1017e-19
4368	bcell	S100A8	7.32389e-05	0.576245	0.115	0.044	1
3626	bcell	SRPK2	1.19094e-24	0.573122	0.451	0.153	2.25754e-20
3897	bcell	CD86	2.56671e-17	0.572021	0.331	0.1	4.86546e-13
3502	bcell	SEPTIN6	1.36596e-31	0.570824	0.463	0.115	2.58931e-27
3420	bcell	USP15	5.37397e-38	0.57048	0.516	0.124	1.01869e-33
3756	bcell	TCF4	1.86687e-20	0.570305	0.512	0.215	3.53884e-16
3593	bcell	STAP1	5.42254e-26	0.568658	0.279	0.015	1.0279e-21
3650	bcell	CTSS	1.07973e-23	0.568557	0.646	0.297	2.04673e-19
3529	bcell	PAN3	1.38847e-29	0.568199	0.51	0.162	2.63199e-25
3467	bcell	ST8SIA4	4.82472e-34	0.56612	0.411	0.065	9.14574e-30
3538	bcell	TRIO	5.23357e-29	0.564409	0.47	0.138	9.92075e-25
3673	bcell	BTBD9	5.01561e-23	0.563978	0.397	0.115	9.50759e-19
3501	bcell	ITSN2	1.01706e-31	0.563424	0.485	0.126	1.92795e-27
3452	bcell	GRK3	6.01783e-35	0.563058	0.442	0.082	1.14074e-30
3497	bcell	VTI1A	4.25587e-32	0.562214	0.45	0.103	8.06743e-28
3908	bcell	LARGE1	3.96272e-17	0.559615	0.298	0.076	7.51173e-13
3774	bcell	BCL2A1	7.4442e-20	0.554418	0.306	0.065	1.41112e-15
4133	bcell	AOAH	1.4351e-13	0.552955	0.27	0.085	2.72038e-09
4363	bcell	HSP90B1	5.83035e-05	0.550537	0.421	0.282	1
3617	bcell	ATF7IP	4.91789e-25	0.549693	0.461	0.147	9.32236e-21
3547	bcell	STK17A	1.52956e-28	0.549656	0.367	0.062	2.89944e-24
3688	bcell	NR4A1	1.54831e-22	0.548754	0.389	0.115	2.93497e-18
3584	bcell	TET2	1.90329e-26	0.54717	0.372	0.076	3.60788e-22
3753	bcell	PACS1	1.4454e-20	0.546164	0.448	0.174	2.73991e-16
3543	bcell	ADAM19	7.09337e-29	0.545748	0.346	0.047	1.34462e-24
3512	bcell	STK17B	4.7895e-31	0.54569	0.588	0.226	9.07898e-27
3628	bcell	NABP1	1.81494e-24	0.544891	0.368	0.082	3.4404e-20
3544	bcell	SESTD1	7.64771e-29	0.543524	0.374	0.065	1.4497e-24
3535	bcell	YWHAZ	3.59619e-29	0.542211	0.629	0.259	6.81694e-25
3627	bcell	SPIDR	1.78703e-24	0.541301	0.466	0.162	3.38749e-20
3574	bcell	CD22	7.99138e-27	0.539598	0.304	0.026	1.51485e-22
3832	bcell	CCDC200	1.72231e-18	0.539429	0.347	0.097	3.26481e-14
3739	bcell	BORCS5	6.07674e-21	0.537963	0.292	0.053	1.15191e-16
3549	bcell	CORO1A	1.9609e-28	0.537462	0.459	0.135	3.71708e-24
3503	bcell	MALT1	1.45508e-31	0.536942	0.372	0.044	2.75825e-27
3667	bcell	KLF12	3.28062e-23	0.533228	0.388	0.106	6.21874e-19
3662	bcell	AC027290.2	2.48554e-23	0.532745	0.288	0.035	4.71159e-19
3704	bcell	RERE	3.18288e-22	0.532512	0.502	0.203	6.03346e-18
3486	bcell	CIITA	1.16704e-32	0.532148	0.389	0.056	2.21223e-28
3485	bcell	CD48	1.02656e-32	0.530286	0.428	0.088	1.94594e-28
3542	bcell	TENT5C	6.84725e-29	0.529651	0.298	0.012	1.29796e-24
3824	bcell	ABCA1	1.20547e-18	0.529405	0.26	0.041	2.28508e-14
3562	bcell	EHMT1	1.5289e-27	0.528217	0.4	0.091	2.89819e-23
3809	bcell	COL19A1	6.38002e-19	0.526938	0.238	0.026	1.2094e-14
3522	bcell	PABPC1	5.12276e-30	0.524829	0.775	0.368	9.71069e-26
3703	bcell	PCED1B	2.85314e-22	0.523991	0.309	0.056	5.40841e-18
3489	bcell	SH3KBP1	1.903e-32	0.523293	0.517	0.144	3.60733e-28
3524	bcell	GLS	7.49372e-30	0.522335	0.423	0.091	1.42051e-25
3479	bcell	UBAC2	4.43802e-33	0.521572	0.451	0.091	8.41271e-29
3537	bcell	ELOVL5	5.08896e-29	0.519792	0.391	0.074	9.64664e-25
3895	bcell	RPL28	2.49384e-17	0.519411	0.943	0.971	4.72733e-13
3726	bcell	HLA-DPA1	1.32589e-21	0.519176	0.801	0.465	2.51337e-17
3779	bcell	PTPRJ	9.52584e-20	0.518618	0.312	0.074	1.80572e-15
3635	bcell	EIF2AK3	2.67682e-24	0.517952	0.308	0.044	5.07419e-20
3577	bcell	BACH1	1.0924e-26	0.517898	0.467	0.144	2.07075e-22
3812	bcell	NFE2L2	8.09191e-19	0.517468	0.492	0.212	1.5339e-14
3668	bcell	SMIM14	3.43604e-23	0.515469	0.354	0.085	6.51336e-19
4273	bcell	TRAF1	9.33618e-10	0.514226	0.132	0.018	1.76977e-05
3709	bcell	SOCS3	3.50072e-22	0.512607	0.267	0.026	6.63597e-18
3677	bcell	GRK5	5.79267e-23	0.511373	0.297	0.041	1.09806e-18
3640	bcell	EML4	4.4634e-24	0.511327	0.449	0.147	8.46082e-20
3556	bcell	DIP2B	9.15475e-28	0.509937	0.434	0.115	1.73537e-23
3527	bcell	RAP1A	1.11359e-29	0.509207	0.522	0.162	2.11092e-25
3567	bcell	RAB8B	3.48539e-27	0.507799	0.392	0.085	6.60691e-23
3696	bcell	TSC22D3	2.1158e-22	0.50767	0.398	0.115	4.01071e-18
3982	bcell	AREG	4.04418e-16	0.50705	0.212	0.026	7.66615e-12
3841	bcell	HLA-DRB5	2.35219e-18	0.505711	0.743	0.412	4.45882e-14
3619	bcell	NEDD9	5.4648e-25	0.504566	0.361	0.074	1.03591e-20
4137	bcell	ACSL1	1.67148e-13	0.504566	0.244	0.065	3.16845e-09
3914	bcell	RAB31	4.81888e-17	0.503623	0.357	0.121	9.13466e-13
3672	bcell	KMT2E	4.93662e-23	0.500639	0.531	0.221	9.35785e-19
3854	bcell	GLCCI1	5.11699e-18	0.498746	0.273	0.053	9.69976e-14
3536	bcell	APBB1IP	4.8636e-29	0.498173	0.415	0.085	9.21944e-25
4091	bcell	GADD45B	3.67323e-14	0.496044	0.325	0.121	6.96297e-10
4182	bcell	MAN1A1	1.02163e-12	0.495567	0.302	0.112	1.93659e-08
3831	bcell	CHPT1	1.65127e-18	0.494914	0.33	0.097	3.13014e-14
4110	bcell	CCSER1	7.65221e-14	0.494782	0.243	0.065	1.45055e-09
3614	bcell	ATF6	3.73393e-25	0.494656	0.381	0.088	7.07804e-21
3604	bcell	SWAP70	2.33598e-25	0.493588	0.413	0.115	4.42808e-21
3554	bcell	SLC4A7	6.25602e-28	0.493256	0.362	0.062	1.18589e-23
3596	bcell	PLEKHA2	9.18265e-26	0.490147	0.361	0.071	1.74066e-21
3866	bcell	ZDHHC14	7.76228e-18	0.489743	0.294	0.071	1.47142e-13
3789	bcell	PEAK1	1.55682e-19	0.488031	0.345	0.094	2.95111e-15
3560	bcell	CMIP	1.23383e-27	0.486012	0.438	0.115	2.33884e-23
3625	bcell	RFTN1	1.13959e-24	0.485521	0.315	0.044	2.16021e-20
4308	bcell	LCP2	1.09205e-08	0.485024	0.255	0.115	0.000207009
3534	bcell	USP6NL	2.96742e-29	0.48454	0.325	0.026	5.62503e-25
3658	bcell	STAG1	1.70257e-23	0.484277	0.529	0.212	3.22739e-19
3612	bcell	XKR6	3.4129e-25	0.477958	0.311	0.038	6.46949e-21
3592	bcell	UBE2H	5.29579e-26	0.477217	0.383	0.082	1.00387e-21
3565	bcell	TMEM131	2.90772e-27	0.476757	0.414	0.097	5.51187e-23
3707	bcell	IRAG2	3.39561e-22	0.476421	0.302	0.05	6.43672e-18
3967	bcell	SMYD3	2.90071e-16	0.476331	0.395	0.162	5.49858e-12
3681	bcell	GPCPD1	7.03074e-23	0.475838	0.338	0.071	1.33275e-18
3960	bcell	ITPR2	2.41991e-16	0.475291	0.55	0.288	4.58717e-12
3900	bcell	NFKBID	2.73731e-17	0.473919	0.31	0.091	5.18885e-13
3590	bcell	ASH1L	4.43829e-26	0.47301	0.551	0.215	8.41322e-22
3632	bcell	PHF20	2.29356e-24	0.472934	0.415	0.121	4.34768e-20
4034	bcell	PRMT9	3.65373e-15	0.472733	0.247	0.059	6.92602e-11
3568	bcell	TRAK1	3.76543e-27	0.472548	0.354	0.056	7.13775e-23
3598	bcell	SKAP2	1.31996e-25	0.471941	0.467	0.15	2.50212e-21
3793	bcell	YPEL5	2.32313e-19	0.471037	0.419	0.15	4.40372e-15
3638	bcell	KAT6A	4.06521e-24	0.470432	0.402	0.109	7.70601e-20
3591	bcell	PAG1	4.71953e-26	0.47013	0.35	0.056	8.94634e-22
3559	bcell	SELL	1.16496e-27	0.469945	0.299	0.018	2.20829e-23
3581	bcell	HNRNPC	1.62524e-26	0.469616	0.612	0.253	3.0808e-22
3514	bcell	PTPN2	7.31936e-31	0.469214	0.37	0.05	1.38746e-26
3589	bcell	ITGA4	3.57435e-26	0.467563	0.39	0.085	6.77554e-22
4103	bcell	HIPK2	6.21005e-14	0.466722	0.305	0.109	1.17718e-09
3578	bcell	BAZ1A	1.19317e-26	0.465648	0.379	0.076	2.26178e-22
4155	bcell	MMP9	2.69811e-13	0.465401	0.144	0.003	5.11453e-09
4012	bcell	USP36	1.55024e-15	0.464625	0.283	0.079	2.93863e-11
3826	bcell	CNOT6L	1.38484e-18	0.464375	0.362	0.112	2.6251e-14
3733	bcell	MAP3K8	2.31789e-21	0.463193	0.323	0.071	4.39379e-17
3694	bcell	MYO5A	1.9185e-22	0.46116	0.394	0.115	3.63671e-18
3608	bcell	SCFD2	2.68883e-25	0.46104	0.298	0.029	5.09694e-21
4063	bcell	PPP3CA	1.32912e-14	0.460624	0.536	0.282	2.51948e-10
3810	bcell	FNDC3A	7.5203e-19	0.458579	0.444	0.174	1.42555e-14
3926	bcell	RPL18A	7.73713e-17	0.457243	0.926	0.968	1.46665e-12
3722	bcell	ATM	1.04088e-21	0.456299	0.453	0.171	1.97309e-17
3884	bcell	ADGRE5	1.65549e-17	0.456249	0.25	0.041	3.13815e-13
3528	bcell	CNTRL	1.29954e-29	0.456172	0.334	0.029	2.46341e-25
3853	bcell	ATG7	5.05452e-18	0.455555	0.411	0.156	9.58134e-14
3603	bcell	HVCN1	2.24334e-25	0.454108	0.307	0.035	4.25248e-21
3585	bcell	BIRC6	2.51257e-26	0.453934	0.535	0.191	4.76282e-22
3552	bcell	PTK2B	5.5825e-28	0.452391	0.365	0.059	1.05822e-23
3710	bcell	PALM2AKAP2	3.54613e-22	0.452216	0.319	0.059	6.72205e-18
4215	bcell	AUTS2	7.24099e-12	0.450715	0.308	0.126	1.3726e-07
3743	bcell	FAM107B	9.06743e-21	0.4498	0.52	0.218	1.71882e-16
3693	bcell	TLE4	1.81199e-22	0.449729	0.35	0.082	3.43481e-18
3802	bcell	ATXN1	4.94162e-19	0.447939	0.4	0.138	9.36734e-15
3718	bcell	CR1	7.40333e-22	0.447315	0.276	0.035	1.40337e-17
3767	bcell	CAPG	4.76616e-20	0.446778	0.279	0.05	9.03473e-16
3698	bcell	EXOC4	2.26897e-22	0.445882	0.489	0.179	4.30107e-18
3944	bcell	CLIC4	1.36712e-16	0.445192	0.303	0.082	2.59151e-12
3846	bcell	BRAF	3.86415e-18	0.445092	0.467	0.203	7.32488e-14
3971	bcell	FOXO1	3.17145e-16	0.444573	0.337	0.115	6.0118e-12
3653	bcell	PPP2R5C	1.26618e-23	0.444102	0.444	0.141	2.40018e-19
3701	bcell	MANBA	2.43137e-22	0.443914	0.367	0.091	4.6089e-18
4180	bcell	DERL3	9.74766e-13	0.443031	0.138	0.003	1.84777e-08
4296	bcell	OLR1	4.00435e-09	0.441761	0.12	0.015	7.59064e-05
3580	bcell	USP24	1.56068e-26	0.441418	0.306	0.029	2.95843e-22
3723	bcell	COMMD10	1.15653e-21	0.440948	0.377	0.109	2.19232e-17
3759	bcell	ARL15	2.47352e-20	0.440616	0.412	0.135	4.68881e-16
3576	bcell	BLNK	1.01305e-26	0.440363	0.365	0.065	1.92033e-22
4125	bcell	IGHD	1.15674e-13	0.439672	0.147	0.003	2.19272e-09
3637	bcell	POU2AF1	3.51652e-24	0.439175	0.259	0.012	6.66591e-20
3643	bcell	RASGRP3	6.28311e-24	0.439074	0.274	0.024	1.19103e-19
3616	bcell	ANKRD12	4.46167e-25	0.439008	0.571	0.232	8.45755e-21
3654	bcell	SLC38A1	1.41585e-23	0.438904	0.291	0.035	2.68389e-19
3572	bcell	SMARCC1	6.40068e-27	0.43856	0.357	0.059	1.21331e-22
3634	bcell	SIDT1	2.4874e-24	0.4385	0.291	0.029	4.71511e-20
3669	bcell	OSBPL8	3.55528e-23	0.438268	0.407	0.118	6.73939e-19
3773	bcell	FAM172A	7.09536e-20	0.438181	0.412	0.141	1.345e-15
3610	bcell	MAP3K2	2.79375e-25	0.437283	0.412	0.106	5.29583e-21
3699	bcell	RASA2	2.38777e-22	0.436544	0.398	0.118	4.52626e-18
3607	bcell	COP1	2.6373e-25	0.436421	0.48	0.159	4.99926e-21
3715	bcell	VOPP1	5.5827e-22	0.435655	0.457	0.165	1.05826e-17
3642	bcell	SND1	6.11813e-24	0.435398	0.422	0.124	1.15975e-19
3752	bcell	LDLRAD4	1.31171e-20	0.433892	0.379	0.109	2.48649e-16
4243	bcell	DMXL2	8.26346e-11	0.433036	0.228	0.076	1.56642e-06
3754	bcell	SERPINB9	1.71231e-20	0.432307	0.312	0.065	3.24585e-16
3621	bcell	WIPF1	7.84714e-25	0.431333	0.536	0.197	1.4875e-20
3695	bcell	RUBCN	1.96492e-22	0.428008	0.315	0.062	3.72471e-18
3740	bcell	EPSTI1	6.61641e-21	0.427314	0.428	0.147	1.25421e-16
3665	bcell	DYRK1A	3.21431e-23	0.427145	0.394	0.1	6.09304e-19
4299	bcell	PFN1	4.23183e-09	0.427008	0.629	0.415	8.02185e-05
3711	bcell	STIM1	3.6992e-22	0.426843	0.31	0.056	7.01221e-18
3644	bcell	GSAP	6.35285e-24	0.426593	0.365	0.082	1.20425e-19
3571	bcell	VAV1	5.17981e-27	0.426267	0.302	0.024	9.81884e-23
3624	bcell	HERC1	1.0509e-24	0.426135	0.434	0.126	1.99209e-20
4067	bcell	FPR3	1.78628e-14	0.426111	0.243	0.059	3.38608e-10
3606	bcell	RELB	2.6119e-25	0.425917	0.299	0.029	4.95112e-21
3690	bcell	FLI1	1.69131e-22	0.425835	0.415	0.126	3.20604e-18
3765	bcell	RAB11FIP1	4.13114e-20	0.424307	0.327	0.079	7.83099e-16
3820	bcell	FBXO11	1.10854e-18	0.423779	0.486	0.209	2.10135e-14
3655	bcell	GNB1	1.44246e-23	0.423669	0.483	0.171	2.73432e-19
3717	bcell	IRF8	7.09284e-22	0.42064	0.311	0.053	1.34452e-17
3615	bcell	PIAS1	4.03412e-25	0.420532	0.446	0.129	7.64707e-21
3618	bcell	LY86	4.94993e-25	0.420508	0.435	0.121	9.38309e-21
3875	bcell	NDUFAF6	1.11493e-17	0.418157	0.261	0.047	2.11346e-13
3631	bcell	RCOR1	2.15876e-24	0.417848	0.304	0.038	4.09214e-20
3861	bcell	PHTF2	6.88294e-18	0.416039	0.365	0.124	1.30473e-13
3641	bcell	AP3B1	5.58586e-24	0.414275	0.406	0.112	1.05886e-19
3648	bcell	PARP8	8.66413e-24	0.413822	0.379	0.088	1.64237e-19
3749	bcell	CLEC2D	1.2676e-20	0.413477	0.327	0.074	2.40287e-16
4233	bcell	RAD51B	3.94028e-11	0.412926	0.386	0.197	7.4692e-07
3969	bcell	RAB11A	3.02816e-16	0.41243	0.559	0.288	5.74019e-12
4102	bcell	MXD1	6.15839e-14	0.412298	0.217	0.044	1.16738e-09
3636	bcell	SETX	3.41155e-24	0.411077	0.424	0.124	6.46693e-20
3833	bcell	NSMCE2	1.7364e-18	0.411076	0.383	0.132	3.29152e-14
3700	bcell	USP34	2.39058e-22	0.410942	0.487	0.182	4.53159e-18
3780	bcell	PIP5K1B	9.60374e-20	0.410456	0.252	0.029	1.82048e-15
3721	bcell	MYO9B	1.03292e-21	0.409636	0.445	0.162	1.95801e-17
3954	bcell	DENND5B	2.05181e-16	0.409435	0.369	0.138	3.88942e-12
3683	bcell	STAT3	8.58441e-23	0.409269	0.375	0.088	1.62726e-18
3716	bcell	CUL3	6.8219e-22	0.408738	0.387	0.109	1.29316e-17
3597	bcell	DAPP1	1.00316e-25	0.408529	0.312	0.035	1.90159e-21
3830	bcell	MICAL3	1.45778e-18	0.407852	0.322	0.082	2.76336e-14
4240	bcell	SEC11C	6.86969e-11	0.407699	0.228	0.074	1.30222e-06
3912	bcell	ZMYM2	4.74984e-17	0.40721	0.386	0.144	9.00379e-13
4139	bcell	PRKCE	1.72558e-13	0.406836	0.351	0.147	3.27101e-09
3719	bcell	DMXL1	9.85027e-22	0.405957	0.362	0.094	1.86722e-17
3697	bcell	LPXN	2.22571e-22	0.405482	0.31	0.053	4.21905e-18
4217	bcell	IMMP2L	8.34391e-12	0.404618	0.375	0.176	1.58167e-07
3563	bcell	HCLS1	1.64615e-27	0.404516	0.459	0.132	3.12044e-23
3659	bcell	ARHGDIB	2.13562e-23	0.404433	0.546	0.212	4.04829e-19
3645	bcell	ZNF644	6.75278e-24	0.404197	0.386	0.097	1.28006e-19
3736	bcell	DGKD	3.44161e-21	0.404174	0.308	0.059	6.52393e-17
3863	bcell	TCF12	7.13275e-18	0.404004	0.51	0.229	1.35208e-13
3783	bcell	RPS19	1.18164e-19	0.403654	0.941	0.968	2.23991e-15
3790	bcell	SOS1	1.60869e-19	0.402524	0.35	0.097	3.04944e-15
3776	bcell	RFX3	8.27526e-20	0.40241	0.315	0.071	1.56866e-15
3725	bcell	MAP3K1	1.2168e-21	0.402087	0.352	0.085	2.30657e-17
3858	bcell	EPB41	6.17508e-18	0.402003	0.336	0.103	1.17055e-13
3746	bcell	RBM6	1.18808e-20	0.40145	0.451	0.165	2.25213e-16
4163	bcell	FCGR2A	4.46603e-13	0.400805	0.277	0.091	8.46581e-09
3925	bcell	UST	7.53879e-17	0.400769	0.274	0.065	1.42905e-12
3953	bcell	MT-CO3	1.95659e-16	0.400544	0.978	1	3.70892e-12
3656	bcell	PRKAG2	1.55548e-23	0.400038	0.312	0.047	2.94857e-19
3680	bcell	GGA2	6.87131e-23	0.400004	0.289	0.038	1.30253e-18
4219	bcell	RPLP1	9.44069e-12	0.399581	0.971	0.985	1.78958e-07
3708	bcell	HIVEP1	3.44388e-22	0.3992	0.323	0.062	6.52822e-18
4141	bcell	PRDM1	1.82078e-13	0.398598	0.211	0.041	3.45147e-09
3959	bcell	ZFP36L2	2.30708e-16	0.397757	0.426	0.171	4.37331e-12
4328	bcell	RPS21	1.86743e-07	0.397727	0.865	0.909	0.0035399
4211	bcell	SUB1	6.6655e-12	0.397507	0.528	0.294	1.26351e-07
3595	bcell	RAC2	7.12324e-26	0.397471	0.317	0.038	1.35028e-21
4344	bcell	APOE	2.96384e-06	0.397337	0.195	0.321	0.0561826
4106	bcell	TFRC	6.93604e-14	0.397246	0.214	0.041	1.3148e-09
3712	bcell	USP3	4.24389e-22	0.397192	0.348	0.085	8.04472e-18
3777	bcell	CTSH	8.73542e-20	0.39709	0.355	0.1	1.65589e-15
4076	bcell	ALCAM	2.37118e-14	0.397057	0.302	0.103	4.49481e-10
3630	bcell	RESF1	2.14978e-24	0.396683	0.377	0.082	4.07513e-20
3976	bcell	HLA-DMA	3.53544e-16	0.396222	0.563	0.271	6.70179e-12
3663	bcell	ATP2A3	2.77474e-23	0.396068	0.284	0.032	5.25979e-19
4313	bcell	MCTP1	1.80413e-08	0.395695	0.246	0.109	0.000341991
3664	bcell	SLC39A11	3.07734e-23	0.395649	0.283	0.032	5.8334e-19
3670	bcell	ITCH	3.86231e-23	0.394953	0.349	0.076	7.3214e-19
3609	bcell	KDM6A	2.73247e-25	0.394898	0.401	0.094	5.17968e-21
3917	bcell	PPP1R15A	4.94886e-17	0.393869	0.379	0.129	9.38106e-13
3931	bcell	MEF2A	8.3107e-17	0.393869	0.597	0.306	1.57538e-12
4050	bcell	ZC3HAV1	7.42556e-15	0.393781	0.374	0.147	1.40759e-10
3909	bcell	ZBTB10	4.06766e-17	0.392846	0.253	0.047	7.71066e-13
3605	bcell	NCF1	2.55885e-25	0.392724	0.394	0.091	4.85055e-21
3778	bcell	HIVEP2	9.34903e-20	0.392364	0.299	0.062	1.7722e-15
3814	bcell	MCTP2	8.63216e-19	0.391986	0.241	0.029	1.63631e-14
3649	bcell	PLXNC1	1.02676e-23	0.391899	0.294	0.035	1.94632e-19
3738	bcell	EPS15	5.74639e-21	0.391812	0.451	0.165	1.08929e-16
3796	bcell	CHD1	3.20271e-19	0.390049	0.41	0.147	6.07106e-15
4293	bcell	FHIT	3.18064e-09	0.388525	0.296	0.141	6.02923e-05
3713	bcell	PIK3AP1	4.77275e-22	0.387721	0.392	0.112	9.04723e-18
3837	bcell	ZNF267	1.96128e-18	0.387425	0.236	0.029	3.71781e-14
3955	bcell	TP53INP1	2.1083e-16	0.386955	0.223	0.032	3.9965e-12
3993	bcell	C9orf72	7.09054e-16	0.386263	0.32	0.103	1.34408e-11
3702	bcell	ACTR2	2.82743e-22	0.385818	0.532	0.209	5.35968e-18
4173	bcell	PIM2	6.57674e-13	0.385471	0.169	0.021	1.24669e-08
3860	bcell	PARP14	6.45344e-18	0.38528	0.43	0.168	1.22331e-13
3727	bcell	PARP15	1.33062e-21	0.385014	0.259	0.024	2.52232e-17
3786	bcell	LSP1	1.349e-19	0.384712	0.327	0.079	2.55716e-15
4361	bcell	RPS12	4.05324e-05	0.384684	0.943	0.979	0.768331
4348	bcell	VMO1	3.93102e-06	0.384303	0.184	0.085	0.0745163
4146	bcell	RPLP0	2.2463e-13	0.384034	0.72	0.506	4.25809e-09
3805	bcell	FARS2	5.74772e-19	0.383551	0.338	0.094	1.08954e-14
3745	bcell	DENND1A	1.08221e-20	0.383427	0.347	0.088	2.05143e-16
3870	bcell	TBXAS1	9.66505e-18	0.383368	0.314	0.079	1.83211e-13
3808	bcell	PPP3CC	6.19705e-19	0.38288	0.342	0.097	1.17471e-14
3687	bcell	ZNF407	1.41631e-22	0.382874	0.283	0.032	2.68476e-18
3682	bcell	RNGTT	8.35912e-23	0.382718	0.312	0.053	1.58455e-18
4262	bcell	RPL18	3.06165e-10	0.382669	0.879	0.915	5.80366e-06
3840	bcell	NSD3	2.26568e-18	0.382355	0.346	0.1	4.29482e-14
3827	bcell	NGLY1	1.38677e-18	0.381883	0.308	0.076	2.62876e-14
4303	bcell	RPL13	8.36089e-09	0.381762	0.964	0.991	0.000158489
3734	bcell	IQGAP1	2.36401e-21	0.38103	0.467	0.171	4.48121e-17
3905	bcell	TUT4	3.71135e-17	0.380448	0.418	0.165	7.03524e-13
3877	bcell	CFLAR	1.25821e-17	0.380215	0.335	0.1	2.38506e-13
3629	bcell	RIC1	1.89452e-24	0.379968	0.317	0.047	3.59125e-20
3757	bcell	GATAD2B	1.99628e-20	0.379187	0.359	0.103	3.78415e-16
3735	bcell	VPS13B	2.72799e-21	0.378046	0.474	0.176	5.17118e-17
3930	bcell	FAM214A	8.30789e-17	0.37774	0.355	0.124	1.57484e-12
3781	bcell	LRRFIP1	9.63615e-20	0.377252	0.477	0.182	1.82663e-15
4112	bcell	HNRNPU	8.00522e-14	0.377098	0.477	0.232	1.51747e-09
3928	bcell	EIF4G3	8.1855e-17	0.37682	0.498	0.221	1.55164e-12
3994	bcell	KLHL5	7.61583e-16	0.376123	0.359	0.132	1.44366e-11
3675	bcell	ATAD2B	5.17242e-23	0.37566	0.314	0.05	9.80484e-19
3834	bcell	ENTPD1	1.77679e-18	0.37545	0.3	0.065	3.36807e-14
3828	bcell	PIK3R5	1.42059e-18	0.373041	0.336	0.091	2.69286e-14
3835	bcell	SETD2	1.79791e-18	0.372252	0.358	0.112	3.40811e-14
3855	bcell	TTC17	5.37685e-18	0.370993	0.384	0.132	1.01924e-13
3879	bcell	R3HDM2	1.40397e-17	0.369838	0.394	0.144	2.66136e-13
4157	bcell	IQGAP2	2.89498e-13	0.369118	0.303	0.103	5.48772e-09
3705	bcell	PRRC2C	3.25642e-22	0.36871	0.484	0.176	6.17286e-18
3819	bcell	SMAD3	1.0715e-18	0.368076	0.287	0.059	2.03113e-14
3821	bcell	RRAS2	1.10983e-18	0.36793	0.248	0.035	2.1038e-14
3737	bcell	PHKB	3.6493e-21	0.367371	0.335	0.076	6.91761e-17
3882	bcell	RASSF3	1.54879e-17	0.366264	0.338	0.103	2.93588e-13
3915	bcell	CD58	4.89325e-17	0.365696	0.239	0.038	9.27565e-13
4315	bcell	TRPS1	2.82435e-08	0.365381	0.312	0.165	0.000535383
3807	bcell	NIN	6.02779e-19	0.365136	0.364	0.109	1.14263e-14
3729	bcell	ABI1	1.42687e-21	0.364065	0.363	0.094	2.70477e-17
4158	bcell	MYO1D	2.90772e-13	0.363501	0.247	0.071	5.51187e-09
3883	bcell	SREBF2	1.59065e-17	0.363316	0.317	0.088	3.01524e-13
4192	bcell	GNG2	1.99611e-12	0.363089	0.344	0.144	3.78383e-08
3764	bcell	VPS13C	3.55828e-20	0.362779	0.469	0.176	6.74507e-16
3927	bcell	CCDC91	7.90144e-17	0.362275	0.442	0.185	1.4978e-12
4284	bcell	AC109326.1	2.05119e-09	0.362255	0.164	0.041	3.88824e-05
4082	bcell	HLA-C	2.76728e-14	0.362063	0.832	0.668	5.24566e-10
3720	bcell	ARAP2	1.02565e-21	0.360583	0.287	0.041	1.94422e-17
3873	bcell	CDKAL1	1.09001e-17	0.360349	0.434	0.168	2.06622e-13
3761	bcell	TAGAP	2.70797e-20	0.36032	0.286	0.047	5.13322e-16
3850	bcell	PICALM	4.84623e-18	0.360118	0.455	0.179	9.18652e-14
3871	bcell	ZFAND6	9.96103e-18	0.359203	0.432	0.171	1.88821e-13
4045	bcell	FCRL5	6.45187e-15	0.358966	0.2	0.026	1.22302e-10
3890	bcell	ESYT2	2.23763e-17	0.358467	0.265	0.053	4.24165e-13
3784	bcell	SNX8	1.18802e-19	0.358329	0.249	0.029	2.25201e-15
4286	bcell	SKAP1	2.22374e-09	0.358119	0.136	0.024	4.21533e-05
4260	bcell	ATP8B4	2.65143e-10	0.357018	0.183	0.047	5.02605e-06
3751	bcell	TRAPPC9	1.29587e-20	0.356	0.332	0.076	2.45645e-16
3742	bcell	TNFRSF13C	8.76535e-21	0.355745	0.254	0.026	1.66156e-16
3758	bcell	NIPBL	2.05015e-20	0.355188	0.458	0.168	3.88626e-16
3983	bcell	HERC4	4.53934e-16	0.354722	0.352	0.121	8.60478e-12
4337	bcell	RPL39	1.46974e-06	0.354641	0.953	0.982	0.0278604
4287	bcell	RGS2	2.24317e-09	0.354455	0.305	0.141	4.25215e-05
4261	bcell	FKBP11	2.8015e-10	0.35421	0.137	0.018	5.31052e-06
3886	bcell	SCLT1	2.01764e-17	0.353956	0.285	0.065	3.82465e-13
4333	bcell	NLRP3	4.05507e-07	0.353818	0.12	0.029	0.00768678
4047	bcell	BBX	7.02319e-15	0.353712	0.394	0.171	1.33132e-10
3896	bcell	POU2F1	2.53446e-17	0.353159	0.296	0.076	4.80433e-13
3775	bcell	PLCL2	7.92349e-20	0.35206	0.34	0.085	1.50198e-15
3945	bcell	IL4R	1.4149e-16	0.352048	0.202	0.018	2.68209e-12
3898	bcell	COBLL1	2.63937e-17	0.351351	0.248	0.041	5.00319e-13
3741	bcell	ARID1A	7.63609e-21	0.35135	0.331	0.074	1.4475e-16
3972	bcell	SFMBT2	3.2047e-16	0.351126	0.23	0.035	6.07483e-12
3762	bcell	PPP6R3	2.81803e-20	0.350908	0.407	0.132	5.34186e-16
4202	bcell	ATP13A3	3.07821e-12	0.350788	0.256	0.082	5.83505e-08
3760	bcell	MCUB	2.67315e-20	0.350443	0.271	0.041	5.06722e-16
4006	bcell	ERC1	1.23158e-15	0.349921	0.4	0.162	2.33459e-11
4017	bcell	DIAPH2	1.90276e-15	0.349633	0.393	0.156	3.60687e-11
3904	bcell	ZNF609	3.41798e-17	0.348899	0.316	0.088	6.47913e-13
3838	bcell	KDM6B	2.0924e-18	0.34859	0.265	0.047	3.96635e-14
4208	bcell	KMO	3.90222e-12	0.348503	0.172	0.026	7.39705e-08
3806	bcell	DYM	5.81159e-19	0.34841	0.353	0.103	1.10164e-14
3770	bcell	CHD7	5.29782e-20	0.348213	0.279	0.044	1.00426e-15
3937	bcell	RAP1B	1.01554e-16	0.348166	0.531	0.244	1.92506e-12
3964	bcell	SPPL3	2.62308e-16	0.348019	0.321	0.097	4.97232e-12
4151	bcell	CMSS1	2.38172e-13	0.347583	0.278	0.088	4.51479e-09
4252	bcell	RPS5	1.61055e-10	0.347534	0.809	0.774	3.05297e-06
3782	bcell	PCNX1	1.14893e-19	0.347143	0.34	0.088	2.17792e-15
3906	bcell	RHBDD1	3.90462e-17	0.347104	0.269	0.056	7.40159e-13
3803	bcell	DOCK11	5.6786e-19	0.346944	0.35	0.097	1.07643e-14
3755	bcell	CD79B	1.79393e-20	0.34504	0.315	0.068	3.40057e-16
3714	bcell	STK10	5.48076e-22	0.344989	0.337	0.071	1.03893e-17
3766	bcell	LIMD2	4.17404e-20	0.344831	0.354	0.1	7.91231e-16
3772	bcell	CCDC88C	6.96744e-20	0.344698	0.25	0.029	1.32075e-15
3984	bcell	RNF19A	5.16834e-16	0.34378	0.316	0.094	9.7971e-12
4301	bcell	RAB7A	7.12477e-09	0.343332	0.403	0.221	0.000135057
3865	bcell	KANSL1	7.40884e-18	0.343058	0.403	0.147	1.40442e-13
4114	bcell	TBC1D9	8.1742e-14	0.342977	0.315	0.115	1.5495e-09
4174	bcell	FMN1	6.58129e-13	0.342167	0.18	0.026	1.24755e-08
3929	bcell	CMTM7	8.2648e-17	0.342147	0.337	0.109	1.56667e-12
3848	bcell	RFX7	4.19667e-18	0.341957	0.278	0.056	7.9552e-14
4267	bcell	C5AR1	4.40357e-10	0.341694	0.207	0.065	8.34741e-06
4131	bcell	MTSS1	1.30352e-13	0.34153	0.399	0.171	2.47094e-09
4272	bcell	TSC22D2	8.85185e-10	0.341516	0.266	0.109	1.67796e-05
3943	bcell	FBXO34	1.36064e-16	0.33994	0.249	0.047	2.57923e-12
3747	bcell	GPBP1	1.2275e-20	0.339854	0.456	0.165	2.32686e-16
3801	bcell	USP12	4.6063e-19	0.339661	0.254	0.035	8.7317e-15
3887	bcell	UBE2E1	2.03566e-17	0.339507	0.347	0.106	3.8588e-13
4138	bcell	NR3C1	1.68074e-13	0.339496	0.415	0.188	3.18602e-09
4162	bcell	FTL	4.21236e-13	0.337427	0.884	0.991	7.98496e-09
4071	bcell	TGFBR2	2.07427e-14	0.337238	0.346	0.129	3.93199e-10
4080	bcell	ASAP1	2.5835e-14	0.336887	0.376	0.15	4.89728e-10
3763	bcell	FBXW11	3.29041e-20	0.334991	0.348	0.088	6.2373e-16
3788	bcell	IQSEC1	1.53548e-19	0.333812	0.29	0.056	2.91066e-15
4032	bcell	COTL1	3.34916e-15	0.332981	0.434	0.185	6.34867e-11
4075	bcell	FAM117B	2.35372e-14	0.332969	0.236	0.053	4.4617e-10
4154	bcell	CCNH	2.60198e-13	0.332853	0.375	0.159	4.93231e-09
3876	bcell	CHD2	1.21889e-17	0.332795	0.356	0.112	2.31053e-13
4004	bcell	AFF4	1.10599e-15	0.332593	0.31	0.097	2.09651e-11
3885	bcell	STX5	1.65763e-17	0.332507	0.3	0.076	3.14219e-13
3823	bcell	TAF15	1.18902e-18	0.332297	0.349	0.097	2.2539e-14
4002	bcell	EAF2	1.04053e-15	0.332258	0.264	0.065	1.97243e-11
3791	bcell	RPL22L1	1.67641e-19	0.332204	0.325	0.076	3.1778e-15
3799	bcell	TRIM38	4.03941e-19	0.331683	0.317	0.079	7.6571e-15
3907	bcell	KLHL24	3.90899e-17	0.330998	0.275	0.059	7.40987e-13
4060	bcell	FBXL17	1.18966e-14	0.330202	0.418	0.176	2.25513e-10
3948	bcell	TMEM154	1.458e-16	0.327635	0.305	0.085	2.76379e-12
4228	bcell	PTPN22	2.47994e-11	0.327558	0.224	0.068	4.70097e-07
3804	bcell	TBC1D1	5.68828e-19	0.327361	0.248	0.032	1.07827e-14
3952	bcell	FARP2	1.81532e-16	0.326826	0.281	0.071	3.44111e-12
3949	bcell	RPS6KA5	1.48543e-16	0.326671	0.304	0.085	2.81578e-12
4323	bcell	ZFP36L1	1.1442e-07	0.326637	0.536	0.338	0.00216894
3992	bcell	CUX1	7.08692e-16	0.326618	0.423	0.174	1.3434e-11
3842	bcell	HSH2D	2.69429e-18	0.326259	0.262	0.047	5.1073e-14
3920	bcell	CEP85L	6.21463e-17	0.326038	0.264	0.056	1.17804e-12
4207	bcell	RIPK2	3.53738e-12	0.325782	0.198	0.041	6.70545e-08
3985	bcell	PPARD	5.22868e-16	0.325697	0.238	0.044	9.91148e-12
4127	bcell	FAF1	1.21344e-13	0.325519	0.395	0.174	2.30019e-09
3785	bcell	UBR5	1.24784e-19	0.325212	0.335	0.082	2.3654e-15
4018	bcell	IRAK2	1.90675e-15	0.325122	0.212	0.032	3.61443e-11
4024	bcell	ITFG1	2.4053e-15	0.324829	0.351	0.126	4.55949e-11
4276	bcell	SNED1	1.11488e-09	0.324437	0.227	0.079	2.11337e-05
4001	bcell	SPG11	1.00716e-15	0.324169	0.313	0.1	1.90917e-11
4010	bcell	RNF38	1.38606e-15	0.324053	0.31	0.094	2.62741e-11
3872	bcell	SUSD6	1.02516e-17	0.323883	0.32	0.088	1.94329e-13
4084	bcell	CROCC	2.98196e-14	0.32298	0.287	0.082	5.6526e-10
3892	bcell	CEP170	2.40756e-17	0.322952	0.305	0.079	4.56378e-13
3849	bcell	MBP	4.61599e-18	0.322822	0.371	0.118	8.75007e-14
4074	bcell	RB1	2.26678e-14	0.322246	0.506	0.244	4.29692e-10
3902	bcell	FCMR	3.01084e-17	0.321771	0.253	0.044	5.70734e-13
3980	bcell	ACAP2	3.59411e-16	0.321584	0.46	0.2	6.813e-12
4244	bcell	SESN3	8.26452e-11	0.321361	0.347	0.159	1.56662e-06
4069	bcell	GMDS	1.99218e-14	0.321011	0.27	0.076	3.77637e-10
3744	bcell	RHBDF2	9.73275e-21	0.320949	0.277	0.038	1.84494e-16
3851	bcell	RYBP	4.85319e-18	0.320657	0.293	0.068	9.1997e-14
3975	bcell	GTF2B	3.52022e-16	0.320297	0.287	0.076	6.67292e-12
4265	bcell	FOSL2	3.69558e-10	0.319815	0.207	0.065	7.00534e-06
4093	bcell	PDE3B	4.26507e-14	0.31938	0.173	0.015	8.08488e-10
4251	bcell	VAMP8	1.43491e-10	0.318911	0.406	0.206	2.72002e-06
4070	bcell	LMBRD1	2.01498e-14	0.318782	0.352	0.135	3.8196e-10
4270	bcell	SYAP1	4.8587e-10	0.318474	0.294	0.126	9.21016e-06
4194	bcell	RNASE6	2.26268e-12	0.318015	0.311	0.118	4.28913e-08
4097	bcell	NCOA2	4.99863e-14	0.317486	0.426	0.194	9.47541e-10
4218	bcell	WDR45B	9.43208e-12	0.317287	0.216	0.056	1.78795e-07
4145	bcell	GPR132	2.23591e-13	0.317053	0.208	0.041	4.23838e-09
4061	bcell	PLAC8	1.20952e-14	0.315124	0.188	0.021	2.29276e-10
4122	bcell	XYLT1	1.09366e-13	0.315017	0.23	0.056	2.07315e-09
4081	bcell	ATP8B1	2.61575e-14	0.31498	0.277	0.079	4.95842e-10
4254	bcell	CHMP1B	1.71279e-10	0.314622	0.202	0.059	3.24676e-06
4064	bcell	LILRB4	1.34515e-14	0.314574	0.184	0.018	2.54987e-10
4055	bcell	ATP8A1	9.75184e-15	0.314408	0.278	0.079	1.84856e-10
4223	bcell	CAMKMT	1.191e-11	0.314297	0.261	0.091	2.25767e-07
4342	bcell	SLCO2B1	2.65872e-06	0.313537	0.187	0.085	0.0503988
3795	bcell	TTC7A	3.00502e-19	0.313435	0.257	0.035	5.69631e-15
4040	bcell	FOXK2	5.45968e-15	0.313344	0.244	0.053	1.03494e-10
4016	bcell	PPP4R3A	1.85393e-15	0.313127	0.298	0.085	3.51431e-11
4165	bcell	PRKX	4.60189e-13	0.312986	0.261	0.079	8.72335e-09
3939	bcell	ATP11B	1.10946e-16	0.312807	0.31	0.085	2.10309e-12
3792	bcell	DNM2	1.74502e-19	0.311684	0.312	0.068	3.30785e-15
4134	bcell	VMP1	1.58467e-13	0.31129	0.392	0.165	3.00391e-09
3843	bcell	CAPZA1	2.71213e-18	0.311193	0.485	0.2	5.14112e-14
4259	bcell	RTN1	2.37441e-10	0.310813	0.156	0.029	4.50092e-06
3986	bcell	GNA12	5.42746e-16	0.310784	0.26	0.059	1.02883e-11
3894	bcell	LRCH1	2.48842e-17	0.31059	0.307	0.076	4.71704e-13
3874	bcell	PREX1	1.10392e-17	0.310425	0.333	0.097	2.09259e-13
4170	bcell	STAT4	6.00173e-13	0.310371	0.157	0.012	1.13769e-08
3768	bcell	NCKAP1L	5.05293e-20	0.310268	0.315	0.068	9.57833e-16
3891	bcell	VPS37B	2.31215e-17	0.30983	0.21	0.018	4.38292e-13
4020	bcell	STX7	1.98959e-15	0.309722	0.372	0.138	3.77147e-11
3901	bcell	NUP98	2.77253e-17	0.309698	0.342	0.106	5.25561e-13
3903	bcell	RREB1	3.15202e-17	0.309586	0.269	0.056	5.97497e-13
4312	bcell	PLSCR1	1.72832e-08	0.308357	0.332	0.174	0.000327621
4354	bcell	CPVL	8.09381e-06	0.308286	0.283	0.171	0.153426
3988	bcell	KMT2C	5.88872e-16	0.308056	0.482	0.215	1.11626e-11
3968	bcell	ABR	2.90551e-16	0.307791	0.255	0.053	5.50768e-12
4089	bcell	JMY	3.48677e-14	0.307405	0.221	0.044	6.60952e-10
4029	bcell	SCIMP	2.93618e-15	0.307285	0.254	0.059	5.56583e-11
4175	bcell	RNF144B	7.11885e-13	0.307246	0.226	0.053	1.34945e-08
4026	bcell	POLR2A	2.63715e-15	0.306935	0.243	0.05	4.99898e-11
3888	bcell	EMB	2.08432e-17	0.306921	0.349	0.109	3.95104e-13
3856	bcell	TMC8	5.74515e-18	0.306736	0.264	0.047	1.08905e-13
4334	bcell	GPNMB	5.30352e-07	0.306197	0.115	0.026	0.0100534
4193	bcell	JMJD1C	2.17558e-12	0.305858	0.617	0.353	4.12402e-08
3881	bcell	PTPN6	1.4497e-17	0.305483	0.324	0.094	2.74805e-13
3800	bcell	LARP4B	4.32523e-19	0.305351	0.305	0.068	8.1989e-15
3878	bcell	CREB1	1.31386e-17	0.305058	0.358	0.115	2.49055e-13
3844	bcell	AP1B1	3.12011e-18	0.305003	0.301	0.068	5.91447e-14
3932	bcell	ALOX5	8.76336e-17	0.303729	0.276	0.065	1.66118e-12
3941	bcell	MRTFA	1.17952e-16	0.303634	0.301	0.079	2.23589e-12
4353	bcell	FOXO3	6.84269e-06	0.303482	0.331	0.197	0.12971
4115	bcell	SCAPER	8.69258e-14	0.302905	0.323	0.118	1.64777e-09
4186	bcell	RANBP2	1.25746e-12	0.302161	0.308	0.115	2.38363e-08
4058	bcell	EPC1	1.11971e-14	0.301807	0.379	0.147	2.12253e-10
4248	bcell	TXNDC11	9.79548e-11	0.301049	0.18	0.041	1.85683e-06
3970	bcell	UBE2D2	3.1403e-16	0.300899	0.401	0.15	5.95275e-12
4054	bcell	JAK1	8.86751e-15	0.300711	0.52	0.25	1.68093e-10
4204	bcell	ARL5B	3.24679e-12	0.300349	0.186	0.035	6.15461e-08
4007	bcell	TLK1	1.28114e-15	0.300266	0.334	0.109	2.42852e-11
3946	bcell	TRIP12	1.41645e-16	0.298643	0.345	0.115	2.68501e-12
3961	bcell	GPSM3	2.43675e-16	0.298499	0.317	0.1	4.6191e-12
3934	bcell	SHISAL2A	9.15111e-17	0.298177	0.195	0.012	1.73468e-12
3921	bcell	UCP2	6.57792e-17	0.298138	0.313	0.082	1.24691e-12
4027	bcell	VPREB3	2.66837e-15	0.297897	0.199	0.024	5.05816e-11
4250	bcell	AFF1	1.3801e-10	0.297128	0.356	0.165	2.61612e-06
3918	bcell	BTAF1	5.1464e-17	0.296523	0.272	0.059	9.75552e-13
3950	bcell	MAN2A1	1.61663e-16	0.296277	0.306	0.085	3.06449e-12
3963	bcell	PSME4	2.61593e-16	0.295999	0.275	0.065	4.95875e-12
4113	bcell	CERS6	8.14916e-14	0.295948	0.222	0.047	1.54475e-09
3893	bcell	RASSF2	2.47928e-17	0.295572	0.282	0.062	4.69972e-13
4142	bcell	NLK	1.98161e-13	0.295526	0.25	0.071	3.75634e-09
4048	bcell	ARID4B	7.03301e-15	0.295477	0.442	0.191	1.33318e-10
3910	bcell	PRDM4	4.44595e-17	0.295119	0.187	0.006	8.42774e-13
4156	bcell	NFATC3	2.86341e-13	0.29492	0.327	0.124	5.42789e-09
3847	bcell	C1GALT1	3.93284e-18	0.294154	0.237	0.029	7.45509e-14
4090	bcell	PDS5A	3.59234e-14	0.293909	0.352	0.132	6.80964e-10
4190	bcell	ERN1	1.67928e-12	0.29347	0.166	0.021	3.18324e-08
3899	bcell	LAT2	2.68008e-17	0.293247	0.268	0.056	5.08035e-13
4143	bcell	SLC49A4	2.01263e-13	0.293011	0.204	0.038	3.81515e-09
4011	bcell	DTNB	1.48626e-15	0.293004	0.281	0.074	2.81736e-11
3913	bcell	KCMF1	4.78964e-17	0.292415	0.256	0.047	9.07925e-13
3935	bcell	MAPKAP1	9.34857e-17	0.292392	0.293	0.074	1.77212e-12
4166	bcell	PDSS2	4.6615e-13	0.292245	0.26	0.079	8.83635e-09
4352	bcell	CEP128	6.58446e-06	0.292129	0.127	0.044	0.124815
4210	bcell	BPTF	6.06989e-12	0.291688	0.429	0.206	1.15061e-07
4037	bcell	RHOQ	4.76822e-15	0.291287	0.327	0.109	9.03863e-11
4302	bcell	GLA	7.67607e-09	0.291212	0.159	0.041	0.000145508
4311	bcell	ARHGAP18	1.51588e-08	0.291142	0.224	0.088	0.00028735
4256	bcell	PFKFB3	1.89932e-10	0.291077	0.256	0.097	3.60036e-06
4226	bcell	SEMA4A	1.98678e-11	0.290846	0.14	0.012	3.76614e-07
4123	bcell	NIBAN3	1.10315e-13	0.29084	0.214	0.044	2.09114e-09
4009	bcell	NLRC5	1.37809e-15	0.290566	0.216	0.032	2.61231e-11
4014	bcell	KDM2B	1.64019e-15	0.290464	0.229	0.041	3.10915e-11
4021	bcell	SMC6	2.07952e-15	0.290364	0.237	0.047	3.94193e-11
3922	bcell	PIKFYVE	6.65712e-17	0.289948	0.277	0.062	1.26192e-12
3862	bcell	AKNA	7.00506e-18	0.289859	0.258	0.044	1.32788e-13
4028	bcell	YME1L1	2.78562e-15	0.288773	0.329	0.109	5.28042e-11
4288	bcell	IRAK3	2.25694e-09	0.28779	0.181	0.05	4.27825e-05
3956	bcell	EFR3A	2.16883e-16	0.287437	0.275	0.068	4.11124e-12
3977	bcell	TENT2	3.56526e-16	0.287415	0.389	0.144	6.7583e-12
3978	bcell	ODC1	3.57461e-16	0.286612	0.2	0.018	6.77604e-12
3867	bcell	DENND3	7.83191e-18	0.286069	0.238	0.032	1.48462e-13
4072	bcell	LRCH3	2.12643e-14	0.285344	0.3	0.094	4.03086e-10
4346	bcell	HSPA5	3.6823e-06	0.285344	0.261	0.141	0.0698017
4366	bcell	RPL37	7.01497e-05	0.285197	0.906	0.968	1
4005	bcell	TET3	1.20412e-15	0.28513	0.222	0.035	2.28253e-11
4196	bcell	REV3L	2.33348e-12	0.284881	0.34	0.135	4.42334e-08
4036	bcell	C12orf42	4.58937e-15	0.284863	0.178	0.012	8.69961e-11
3817	bcell	FMNL1	1.00099e-18	0.284682	0.25	0.035	1.89747e-14
4068	bcell	PSEN1	1.79921e-14	0.284607	0.299	0.094	3.41058e-10
4096	bcell	EDEM1	4.93487e-14	0.284578	0.227	0.05	9.35455e-10
4117	bcell	KLF7	9.02676e-14	0.284412	0.236	0.056	1.71111e-09
4030	bcell	RNF149	2.95713e-15	0.2844	0.363	0.132	5.60554e-11
3966	bcell	KLHL6	2.8051e-16	0.28435	0.204	0.021	5.31735e-12
3923	bcell	BOD1L1	6.81167e-17	0.283998	0.278	0.062	1.29122e-12
4059	bcell	XRN1	1.14828e-14	0.283977	0.34	0.121	2.17669e-10
4297	bcell	KHDRBS2	4.14376e-09	0.283725	0.213	0.074	7.85491e-05
4023	bcell	ATR	2.40054e-15	0.283512	0.268	0.068	4.55047e-11
4171	bcell	RNF213	6.13219e-13	0.283359	0.429	0.197	1.16242e-08
4278	bcell	PBX3	1.65166e-09	0.283278	0.263	0.112	3.13088e-05
3989	bcell	PIK3CD	6.14918e-16	0.282825	0.231	0.038	1.16564e-11
4035	bcell	ARID2	4.00682e-15	0.281976	0.342	0.118	7.59532e-11
4108	bcell	SDCCAG8	7.47818e-14	0.281941	0.335	0.126	1.41756e-09
4343	bcell	EEF1A1	2.79698e-06	0.281064	0.961	0.988	0.0530196
4161	bcell	RPL4	4.15192e-13	0.281047	0.63	0.353	7.87037e-09
4111	bcell	SUCLG2	7.85604e-14	0.280818	0.323	0.118	1.48919e-09
3974	bcell	DENND1B	3.28708e-16	0.280499	0.287	0.074	6.23098e-12
4181	bcell	TMCC1	1.01528e-12	0.280399	0.288	0.097	1.92456e-08
4224	bcell	MPEG1	1.61498e-11	0.279982	0.278	0.103	3.06136e-07
4321	bcell	LGALS2	9.50267e-08	0.279777	0.109	0.018	0.00180133
3998	bcell	RABEP2	9.36424e-16	0.279761	0.208	0.026	1.77509e-11
4044	bcell	RNF138	6.35216e-15	0.279738	0.223	0.041	1.20412e-10
4118	bcell	STIM2	9.35023e-14	0.279647	0.283	0.088	1.77243e-09
4003	bcell	NPM1	1.06925e-15	0.27961	0.537	0.247	2.02688e-11
4129	bcell	SINHCAF	1.2264e-13	0.27926	0.241	0.062	2.32475e-09
4056	bcell	RASGRP1	1.06937e-14	0.278391	0.182	0.018	2.02709e-10
4189	bcell	DIPK1A	1.6556e-12	0.278391	0.189	0.035	3.13835e-08
4203	bcell	PHF21A	3.1087e-12	0.278391	0.306	0.118	5.89285e-08
4212	bcell	SNX25	6.89993e-12	0.278391	0.288	0.109	1.30795e-07
3947	bcell	GALNT10	1.45364e-16	0.277941	0.219	0.026	2.75551e-12
3981	bcell	AIM2	3.86211e-16	0.277923	0.177	0.006	7.32101e-12
4185	bcell	ITGB2	1.12783e-12	0.277611	0.332	0.129	2.13792e-08
3973	bcell	CEP350	3.21478e-16	0.27758	0.33	0.097	6.09394e-12
4073	bcell	RAP1GDS1	2.13166e-14	0.27755	0.282	0.082	4.04077e-10
4053	bcell	SYNRG	8.52125e-15	0.277525	0.262	0.068	1.61529e-10
4039	bcell	RAB3GAP2	5.27997e-15	0.277515	0.248	0.056	1.00087e-10
4085	bcell	IQCN	3.05888e-14	0.277491	0.199	0.029	5.7984e-10
3942	bcell	ABCG1	1.18754e-16	0.277454	0.178	0.003	2.2511e-12
4078	bcell	ZNF148	2.42098e-14	0.276495	0.37	0.141	4.5892e-10
4066	bcell	USP9X	1.64808e-14	0.276044	0.355	0.132	3.12409e-10
4216	bcell	RBKS	7.80899e-12	0.275818	0.218	0.056	1.48027e-07
4229	bcell	SPI1	2.92233e-11	0.275705	0.318	0.132	5.53958e-07
4255	bcell	ARL8B	1.78632e-10	0.275562	0.286	0.118	3.38615e-06
4188	bcell	ALG13	1.55754e-12	0.275489	0.282	0.097	2.95247e-08
4160	bcell	TBL1XR1	3.66668e-13	0.275434	0.388	0.165	6.95055e-09
4019	bcell	UBE2K	1.98162e-15	0.275245	0.344	0.115	3.75636e-11
4124	bcell	TAF4B	1.13699e-13	0.275135	0.163	0.012	2.15528e-09
3916	bcell	SCAF11	4.94885e-17	0.274947	0.466	0.191	9.38104e-13
4153	bcell	GNB5	2.4708e-13	0.274912	0.227	0.053	4.68365e-09
4079	bcell	RLF	2.5684e-14	0.274254	0.288	0.085	4.86866e-10
4167	bcell	WNK1	4.73331e-13	0.273837	0.367	0.15	8.97246e-09
4083	bcell	LCOR	2.81031e-14	0.273828	0.305	0.103	5.32723e-10
4147	bcell	NUMB	2.34233e-13	0.273247	0.386	0.165	4.44012e-09
3962	bcell	EVI2B	2.59296e-16	0.27296	0.379	0.135	4.91522e-12
4057	bcell	ASXL1	1.11852e-14	0.272655	0.232	0.047	2.12027e-10
4283	bcell	TCOF1	1.96773e-09	0.272566	0.216	0.076	3.73003e-05
4130	bcell	ARMH3	1.2894e-13	0.271896	0.257	0.074	2.4442e-09
4043	bcell	PARVB	6.26034e-15	0.271734	0.237	0.05	1.18671e-10
4177	bcell	UBE2J1	7.59856e-13	0.27159	0.253	0.074	1.44038e-08
4049	bcell	ROCK1	7.04171e-15	0.2715	0.424	0.179	1.33483e-10
3938	bcell	HLA-DMB	1.02187e-16	0.27145	0.442	0.171	1.93705e-12
3997	bcell	RBM33	9.25324e-16	0.271424	0.26	0.059	1.75404e-11
4178	bcell	EIF4A3	8.35131e-13	0.270865	0.209	0.044	1.58307e-08
4077	bcell	CRYBG1	2.38485e-14	0.270673	0.208	0.035	4.52072e-10
4339	bcell	KCNMA1	2.29805e-06	0.269977	0.137	0.047	0.0435619
4239	bcell	SPATS2	6.71846e-11	0.269629	0.208	0.059	1.27355e-06
4271	bcell	PHACTR1	7.17785e-10	0.269297	0.248	0.094	1.36063e-05
4041	bcell	KDM7A	5.57343e-15	0.269081	0.277	0.074	1.0565e-10
4195	bcell	CLECL1	2.30361e-12	0.268958	0.208	0.05	4.36673e-08
4119	bcell	ZNF141	1.02385e-13	0.268741	0.18	0.021	1.94081e-09
4191	bcell	GCNT2	1.73258e-12	0.267758	0.165	0.021	3.28427e-08
4176	bcell	MICU2	7.15594e-13	0.267747	0.296	0.103	1.35648e-08
4282	bcell	RALA	1.93846e-09	0.267722	0.207	0.068	3.67454e-05
4065	bcell	ASCC3	1.56949e-14	0.266896	0.306	0.094	2.97512e-10
4008	bcell	KDM4B	1.34143e-15	0.266669	0.226	0.038	2.54281e-11
3990	bcell	EIF2S3	6.77508e-16	0.265914	0.348	0.115	1.28428e-11
4247	bcell	RABEP1	9.64932e-11	0.265865	0.368	0.171	1.82912e-06
4022	bcell	CREBBP	2.33953e-15	0.265102	0.361	0.124	4.43481e-11
4086	bcell	OSBPL3	3.07498e-14	0.264861	0.238	0.053	5.82893e-10
4300	bcell	BCAS2	4.99046e-09	0.263635	0.258	0.109	9.45992e-05
4220	bcell	TNFRSF10B	9.62366e-12	0.263413	0.177	0.032	1.82426e-07
4105	bcell	NOP58	6.70027e-14	0.263312	0.25	0.065	1.2701e-09
4325	bcell	FGD4	1.30955e-07	0.263005	0.213	0.088	0.00248239
4246	bcell	MGAT1	9.5336e-11	0.262698	0.241	0.082	1.80719e-06
3951	bcell	ANXA6	1.68723e-16	0.262494	0.255	0.05	3.19832e-12
4198	bcell	CDK6	2.53538e-12	0.261728	0.189	0.035	4.80607e-08
4098	bcell	PPP6R2	5.17495e-14	0.261668	0.262	0.071	9.80964e-10
4179	bcell	BICRAL	9.01081e-13	0.261289	0.292	0.097	1.70809e-08
4126	bcell	PAFAH1B1	1.19924e-13	0.261237	0.37	0.15	2.27328e-09
4227	bcell	MECP2	2.36425e-11	0.26006	0.298	0.124	4.48167e-07
4184	bcell	SMURF2	1.12095e-12	0.26005	0.277	0.091	2.12488e-08
4101	bcell	IQCB1	5.9065e-14	0.260019	0.223	0.047	1.11964e-09
4051	bcell	SFPQ	7.68482e-15	0.25991	0.373	0.135	1.45673e-10
4316	bcell	RPS27	2.8568e-08	0.259589	0.965	1	0.000541536
4094	bcell	PPP1R10	4.41108e-14	0.259306	0.245	0.059	8.36165e-10
4317	bcell	RNF130	2.87345e-08	0.259278	0.305	0.153	0.000544692
4033	bcell	ACTR3	3.46609e-15	0.259012	0.457	0.2	6.57032e-11
4136	bcell	NLRP1	1.66986e-13	0.258326	0.22	0.047	3.16538e-09
3940	bcell	PARVG	1.12298e-16	0.258271	0.226	0.032	2.12872e-12
3979	bcell	DDHD1	3.58934e-16	0.258214	0.229	0.035	6.80395e-12
4200	bcell	SGMS1	2.8289e-12	0.257692	0.277	0.094	5.36247e-08
4269	bcell	ENSA	4.62581e-10	0.257488	0.363	0.171	8.76868e-06
4135	bcell	SNX2	1.66375e-13	0.257454	0.426	0.191	3.1538e-09
4172	bcell	EEF2	6.36437e-13	0.256901	0.515	0.259	1.20643e-08
4253	bcell	CDK13	1.62959e-10	0.256761	0.373	0.179	3.08905e-06
4238	bcell	UQCRH	6.07207e-11	0.256478	0.405	0.197	1.15102e-06
3987	bcell	ACAP1	5.79874e-16	0.256157	0.22	0.032	1.09921e-11
4148	bcell	WASHC4	2.35145e-13	0.25611	0.346	0.135	4.4574e-09
4168	bcell	ADA2	5.46141e-13	0.25599	0.249	0.071	1.03526e-08
4279	bcell	STX11	1.82019e-09	0.255184	0.196	0.059	3.45035e-05
4152	bcell	CENPC	2.4052e-13	0.255182	0.237	0.059	4.55929e-09
4365	bcell	GLUL	6.92914e-05	0.255027	0.22	0.126	1
4213	bcell	SLC12A6	7.15235e-12	0.254869	0.235	0.071	1.3558e-07
4088	bcell	CEACAM21	3.45756e-14	0.254463	0.206	0.032	6.55416e-10
4120	bcell	CNR2	1.03776e-13	0.254307	0.179	0.021	1.96718e-09
4128	bcell	HECA	1.21398e-13	0.254166	0.232	0.053	2.30121e-09
4062	bcell	WWP2	1.27707e-14	0.253551	0.249	0.056	2.42081e-10
4235	bcell	LILRB2	4.5433e-11	0.25334	0.166	0.029	8.61228e-07
4197	bcell	CD38	2.34477e-12	0.252906	0.157	0.015	4.44474e-08
4150	bcell	CD27	2.36179e-13	0.252781	0.144	0.003	4.477e-09
4149	bcell	JAK2	2.35633e-13	0.25246	0.239	0.062	4.46666e-09
4183	bcell	CERT1	1.06654e-12	0.252148	0.26	0.082	2.02173e-08
4327	bcell	LIMS1	1.4466e-07	0.251933	0.293	0.147	0.00274218
4099	bcell	NUP88	5.23269e-14	0.251577	0.21	0.038	9.91909e-10
4121	bcell	NFX1	1.0433e-13	0.251572	0.236	0.056	1.97768e-09
4140	bcell	CLEC16A	1.73877e-13	0.25135	0.231	0.056	3.29601e-09
4100	bcell	CNST	5.52856e-14	0.251347	0.191	0.026	1.04799e-09
4052	bcell	DOP1B	8.21353e-15	0.251028	0.165	0.006	1.55696e-10
4144	bcell	NUP58	2.18478e-13	0.250985	0.237	0.059	4.14147e-09
4355	bcell	PTMS	9.28335e-06	-0.250111	0.095	0.165	0.175975
4357	bcell	RPL5	1.69862e-05	-0.25078	0.779	0.924	0.32199
4330	bcell	INSR	2.79509e-07	-0.250829	0.076	0.153	0.00529836
4236	bcell	ACTG1	4.59237e-11	-0.251115	0.654	0.835	8.7053e-07
4258	bcell	DMD	2.11006e-10	-0.251493	0.042	0.121	3.99982e-06
3933	bcell	SH3PXD2B	9.0355e-17	-0.251953	0.029	0.121	1.71277e-12
3911	bcell	HSPG2	4.72057e-17	-0.252123	0.026	0.115	8.94832e-13
3523	bcell	PDZD2	6.76622e-30	-0.2526	0.014	0.118	1.28261e-25
4201	bcell	ANTXR1	2.85083e-12	-0.252739	0.054	0.15	5.40403e-08
4369	bcell	RPL37A	8.06175e-05	-0.252841	0.912	0.991	1
3864	bcell	MAGED2	7.19208e-18	-0.254225	0.042	0.153	1.36333e-13
3561	bcell	CXADR	1.30266e-27	-0.254787	0.018	0.126	2.46932e-23
3797	bcell	GAPDH	3.40835e-19	-0.254909	0.525	0.818	6.46086e-15
3771	bcell	IGFBP3	6.11344e-20	-0.255905	0.02	0.109	1.15886e-15
3432	bcell	WIF1	5.36925e-36	-0.256878	0.007	0.103	1.01779e-31
3462	bcell	PIEZO2	1.78908e-34	-0.259265	0.007	0.1	3.39138e-30
4364	bcell	LGALS3	6.12088e-05	-0.259456	0.132	0.2	1
3419	bcell	MSX2	2.06084e-38	-0.260969	0.006	0.106	3.90652e-34
4322	bcell	NAALADL2	1.08469e-07	-0.262018	0.08	0.162	0.00205613
3684	bcell	MDK	1.07224e-22	-0.262142	0.028	0.138	2.03254e-18
4205	bcell	PLAAT4	3.34987e-12	-0.262717	0.055	0.15	6.35001e-08
3441	bcell	COL5A2	1.57463e-35	-0.263554	0.011	0.121	2.98487e-31
3475	bcell	FRMD6	1.4622e-33	-0.26422	0.014	0.126	2.77174e-29
3936	bcell	KANK1	9.9841e-17	-0.264337	0.047	0.159	1.89259e-12
4358	bcell	MAP4K3	2.39217e-05	-0.266373	0.117	0.188	0.453461
4266	bcell	CDK5RAP3	3.85499e-10	-0.266516	0.084	0.182	7.30751e-06
3651	bcell	RND3	1.09952e-23	-0.266856	0.016	0.109	2.08425e-19
4320	bcell	RORA	4.8872e-08	-0.266955	0.063	0.141	0.000926418
4318	bcell	SEPTIN11	3.11222e-08	-0.268792	0.079	0.162	0.000589953
3857	bcell	PLPP3	5.79293e-18	-0.26898	0.027	0.121	1.09811e-13
3490	bcell	KCNJ2	1.93714e-32	-0.270437	0.009	0.106	3.67205e-28
3347	bcell	PLS3	2.71917e-49	-0.270919	0.007	0.129	5.15446e-45
4242	bcell	TPM1	7.29867e-11	-0.271925	0.046	0.129	1.38354e-06
3396	bcell	TJP1	7.04196e-42	-0.272055	0.006	0.109	1.33487e-37
3500	bcell	MYO10	9.9109e-32	-0.272382	0.014	0.124	1.87871e-27
4281	bcell	RPL7	1.92317e-09	-0.276451	0.807	0.979	3.64556e-05
3555	bcell	CHN1	8.15512e-28	-0.276543	0.018	0.126	1.54588e-23
4347	bcell	SELENOM	3.74077e-06	-0.277506	0.127	0.206	0.07091
4249	bcell	ID1	9.88225e-11	-0.278239	0.052	0.138	1.87328e-06
3350	bcell	ABLIM2	3.922e-48	-0.27909	0.007	0.129	7.43453e-44
4289	bcell	AFDN	2.52691e-09	-0.279684	0.067	0.153	4.79002e-05
3412	bcell	CNTN4	1.67443e-39	-0.280793	0.007	0.112	3.17405e-35
4310	bcell	SELENOW	1.46205e-08	-0.282367	0.105	0.2	0.000277147
3551	bcell	ADAMTS17	2.9273e-28	-0.285788	0.017	0.124	5.54899e-24
3351	bcell	LAMA2	5.59815e-48	-0.286529	0.006	0.121	1.06119e-43
3686	bcell	GNG11	1.33009e-22	-0.287727	0.033	0.15	2.52131e-18
4164	bcell	MYL9	4.54134e-13	-0.288486	0.042	0.132	8.60857e-09
4360	bcell	NDUFA13	3.30266e-05	-0.29002	0.199	0.271	0.626052
3825	bcell	HES1	1.26453e-18	-0.291281	0.028	0.126	2.39704e-14
3691	bcell	LTBP3	1.7587e-22	-0.291655	0.038	0.162	3.3338e-18
3706	bcell	CACNB2	3.30723e-22	-0.293737	0.027	0.135	6.26918e-18
3383	bcell	NGF	1.03322e-43	-0.294001	0.004	0.106	1.95858e-39
4340	bcell	SOD1	2.45288e-06	-0.295553	0.17	0.253	0.0464968
3516	bcell	WWTR1	1.14931e-30	-0.295911	0.021	0.141	2.17864e-26
4362	bcell	ATP5F1E	5.0757e-05	-0.29607	0.79	0.797	0.96215
4345	bcell	APP	3.40868e-06	-0.296587	0.154	0.235	0.064615
3290	bcell	TBX2	1.39582e-63	-0.296871	0.006	0.15	2.64591e-59
3391	bcell	GJA1	9.44635e-43	-0.298653	0.012	0.141	1.79065e-38
4169	bcell	H3-3B	5.85471e-13	-0.301308	0.749	0.965	1.10982e-08
4367	bcell	MT-ND1	7.23028e-05	-0.302212	0.943	0.988	1
3430	bcell	ZFPM2	3.06455e-36	-0.303164	0.008	0.109	5.80916e-32
3494	bcell	MAGI1	2.79053e-32	-0.305445	0.014	0.124	5.28973e-28
3299	bcell	INSC	2.41501e-60	-0.306003	0.006	0.144	4.5779e-56
4263	bcell	CD59	3.15862e-10	-0.306571	0.092	0.194	5.98747e-06
3495	bcell	CRYAB	3.09117e-32	-0.308815	0.017	0.132	5.85962e-28
3359	bcell	RDH10	2.66217e-47	-0.308831	0.011	0.144	5.04641e-43
4291	bcell	NDUFC1	2.80967e-09	-0.311068	0.131	0.235	5.32602e-05
3305	bcell	ANO1	7.04441e-57	-0.311696	0.002	0.118	1.33534e-52
4304	bcell	ANXA1	8.94402e-09	-0.317738	0.16	0.274	0.000169543
3325	bcell	ATP8A2	1.17462e-53	-0.321218	0.008	0.144	2.22662e-49
4349	bcell	SEM1	4.39945e-06	-0.322873	0.208	0.288	0.083396
3418	bcell	AFAP1	2.05218e-38	-0.324011	0.01	0.124	3.8901e-34
4206	bcell	SERF2	3.44984e-12	-0.328668	0.749	0.882	6.53952e-08
4359	bcell	SLIRP	2.99251e-05	-0.331241	0.186	0.253	0.56726
3295	bcell	BAIAP2L2	3.39691e-62	-0.333665	0.004	0.135	6.43919e-58
3307	bcell	TBX3	2.23567e-56	-0.334105	0.008	0.147	4.23794e-52
4042	bcell	ANXA2	6.1688e-15	-0.335474	0.231	0.426	1.16936e-10
3509	bcell	DIO2	4.03938e-31	-0.337298	0.012	0.115	7.65705e-27
3358	bcell	GPC6	1.87565e-47	-0.339068	0.009	0.135	3.55548e-43
3679	bcell	PCOLCE	6.66732e-23	-0.340942	0.033	0.15	1.26386e-18
3291	bcell	GABRB1	2.43106e-63	-0.343211	0.002	0.124	4.60832e-59
4031	bcell	UCK2	3.16191e-15	-0.343835	0.042	0.141	5.99371e-11
4230	bcell	GOLIM4	2.92531e-11	-0.3444	0.093	0.203	5.54521e-07
3297	bcell	PARD3	9.83384e-62	-0.348066	0.005	0.144	1.8641e-57
3548	bcell	CCN2	1.60052e-28	-0.348328	0.024	0.144	3.03394e-24
4095	bcell	AXL	4.59216e-14	-0.349975	0.078	0.197	8.7049e-10
4104	bcell	DLG2	6.32781e-14	-0.351107	0.063	0.174	1.1995e-09
4087	bcell	GRAMD1B	3.13048e-14	-0.352475	0.056	0.162	5.93414e-10
4290	bcell	HSP90AA1	2.57844e-09	-0.354038	0.476	0.591	4.88769e-05
3357	bcell	FAT3	1.41346e-47	-0.356161	0.009	0.135	2.67936e-43
3343	bcell	MRC2	5.60049e-50	-0.357391	0.016	0.171	1.06163e-45
3283	bcell	DOK6	1.04868e-66	-0.358672	0.002	0.135	1.98787e-62
3573	bcell	PDGFD	7.30908e-27	-0.359195	0.031	0.159	1.38551e-22
4331	bcell	RPL27A	3.23254e-07	-0.363072	0.836	0.926	0.00612761
4341	bcell	SKP1	2.63049e-06	-0.363558	0.399	0.465	0.0498636
3289	bcell	UNC5B	1.2429e-63	-0.36442	0.007	0.159	2.35604e-59
3415	bcell	TMEM150C	4.42766e-39	-0.366277	0.013	0.135	8.39308e-35
3393	bcell	SLIT3	3.53425e-42	-0.366842	0.013	0.141	6.69952e-38
3366	bcell	BMPR1B	1.5971e-46	-0.36712	0.008	0.129	3.02747e-42
4356	bcell	PEBP1	1.22851e-05	-0.374086	0.15	0.221	0.232877
3661	bcell	RARRES2	2.35326e-23	-0.376259	0.044	0.176	4.46085e-19
3335	bcell	BAMBI	2.85083e-51	-0.376718	0.01	0.15	5.40403e-47
3439	bcell	COL3A1	1.32903e-35	-0.376722	0.025	0.165	2.51931e-31
3302	bcell	DYNC1I1	1.63233e-58	-0.37696	0.011	0.171	3.09424e-54
3507	bcell	ALDH1A1	2.1625e-31	-0.380737	0.03	0.168	4.09924e-27
3815	bcell	RUNX2	9.08324e-19	-0.38111	0.052	0.174	1.72182e-14
3586	bcell	MYL6	2.91145e-26	-0.381238	0.595	0.9	5.51894e-22
3380	bcell	SLIT2	3.56995e-44	-0.381697	0.013	0.147	6.7672e-40
3364	bcell	MFGE8	8.63642e-47	-0.383387	0.015	0.159	1.63712e-42
3304	bcell	SCIN	4.6526e-57	-0.385052	0.007	0.144	8.81946e-53
3657	bcell	PTPRS	1.62514e-23	-0.38538	0.027	0.138	3.08061e-19
3647	bcell	CLEC11A	8.31844e-24	-0.387201	0.038	0.165	1.57684e-19
4277	bcell	SLC20A2	1.21771e-09	-0.388522	0.097	0.194	2.30829e-05
4268	bcell	HSPB1	4.49947e-10	-0.388725	0.144	0.259	8.52919e-06
4159	bcell	FEZ2	3.4647e-13	-0.389538	0.118	0.244	6.56769e-09
4294	bcell	HIP1	3.42398e-09	-0.390325	0.119	0.221	6.49049e-05
3370	bcell	PTGDS	1.27573e-45	-0.390917	0.031	0.212	2.41828e-41
4335	bcell	MT-ND3	7.1887e-07	-0.391888	0.96	0.997	0.0136269
3384	bcell	MYO16	1.23577e-43	-0.396201	0.008	0.124	2.34252e-39
4209	bcell	HSBP1	4.62781e-12	-0.399742	0.147	0.274	8.77248e-08
4232	bcell	UBB	3.48371e-11	-0.401892	0.449	0.565	6.60373e-07
3269	bcell	COL27A1	2.72305e-75	-0.402455	0.004	0.159	5.16181e-71
3813	bcell	EGFL7	8.41306e-19	-0.407271	0.06	0.188	1.59478e-14
4324	bcell	RPL17	1.2022e-07	-0.408105	0.281	0.371	0.00227889
4307	bcell	NDFIP1	1.08183e-08	-0.408516	0.163	0.262	0.000205072
3676	bcell	S100B	5.72802e-23	-0.408696	0.035	0.156	1.0858e-18
3330	bcell	ERBB4	4.18382e-52	-0.411868	0.01	0.15	7.93086e-48
3919	bcell	RGS5	5.53668e-17	-0.412206	0.063	0.185	1.04953e-12
3999	bcell	C1QA	9.54598e-16	-0.41867	0.259	0.491	1.80954e-11
3405	bcell	FXYD6	1.27671e-40	-0.422005	0.019	0.162	2.42014e-36
3341	bcell	LIMCH1	2.70289e-50	-0.425363	0.02	0.185	5.12361e-46
4314	bcell	GGTA1	2.19465e-08	-0.426004	0.149	0.247	0.000416018
4237	bcell	GABARAPL2	5.36188e-11	-0.431622	0.164	0.282	1.0164e-06
3541	bcell	CYP1B1	5.97636e-29	-0.434826	0.04	0.185	1.13288e-24
4332	bcell	ZFHX3	3.35872e-07	-0.435829	0.209	0.3	0.00636679
3540	bcell	MT2A	5.59111e-29	-0.436133	0.134	0.356	1.05985e-24
3550	bcell	BEX3	2.39622e-28	-0.436948	0.048	0.2	4.54228e-24
3417	bcell	RBFOX2	6.28283e-39	-0.442311	0.032	0.194	1.19097e-34
3818	bcell	HMGB1	1.02132e-18	-0.446691	0.616	0.803	1.93602e-14
3386	bcell	UACA	2.94818e-43	-0.448659	0.025	0.185	5.58858e-39
3724	bcell	SPATS2L	1.16542e-21	-0.45467	0.1	0.268	2.20918e-17
3266	bcell	MMP20	1.22586e-76	-0.455602	0.002	0.147	2.32374e-72
4306	bcell	CIRBP	1.04063e-08	-0.456526	0.386	0.45	0.000197262
3318	bcell	PRKG1	1.52958e-54	-0.458687	0.011	0.162	2.89948e-50
4231	bcell	CD9	3.2703e-11	-0.460393	0.091	0.197	6.19919e-07
3794	bcell	RPL31	2.60946e-19	-0.460675	0.645	0.894	4.94649e-15
4319	bcell	SEC62	3.64543e-08	-0.461611	0.352	0.424	0.000691027
3316	bcell	AGAP1	1.08276e-54	-0.466595	0.019	0.191	2.05249e-50
3859	bcell	NUDT4	6.17949e-18	-0.467221	0.113	0.262	1.17138e-13
3285	bcell	ITGA10	1.08833e-65	-0.471202	0.01	0.176	2.06303e-61
4241	bcell	PAM	7.08996e-11	-0.472737	0.093	0.197	1.34397e-06
3288	bcell	CCK	3.60419e-64	-0.473663	0.01	0.174	6.83209e-60
4336	bcell	NUCKS1	1.08298e-06	-0.476938	0.239	0.312	0.0205289
3488	bcell	IFITM1	1.68927e-32	-0.485972	0.054	0.226	3.20217e-28
3294	bcell	LGALS1	8.20978e-63	-0.489795	0.359	0.879	1.55625e-58
3491	bcell	LMO7	2.06121e-32	-0.495405	0.048	0.212	3.90723e-28
3836	bcell	EID1	1.88176e-18	-0.501153	0.153	0.315	3.56706e-14
3553	bcell	SPARC	5.88495e-28	-0.50146	0.069	0.238	1.11555e-23
4292	bcell	NDUFA4	2.94072e-09	-0.506093	0.354	0.426	5.57442e-05
3375	bcell	ROBO1	1.14265e-44	-0.51094	0.034	0.218	2.16602e-40
3355	bcell	FGFR1	9.80882e-48	-0.513356	0.025	0.194	1.85936e-43
3443	bcell	TPM2	1.97846e-35	-0.520469	0.036	0.194	3.75038e-31
4351	bcell	MT-ATP8	6.47728e-06	-0.522105	0.358	0.388	0.122783
4221	bcell	FCGRT	9.82724e-12	-0.523963	0.301	0.456	1.86285e-07
3245	bcell	SCN7A	1.2483e-96	-0.524391	0.002	0.185	2.36628e-92
3292	bcell	PLAT	2.4956e-63	-0.52484	0.011	0.179	4.73066e-59
3256	bcell	MSX1	3.14676e-86	-0.532501	0.015	0.238	5.965e-82
3880	bcell	RPL36A	1.44835e-17	-0.534551	0.438	0.615	2.7455e-13
3240	bcell	GNAI1	4.80161e-100	-0.536757	0.003	0.2	9.10193e-96
3424	bcell	TTC28	1.53963e-37	-0.537599	0.05	0.235	2.91853e-33
3265	bcell	LINGO2	1.04221e-76	-0.537897	0.003	0.156	1.97561e-72
3839	bcell	MORF4L1	2.09673e-18	-0.540766	0.369	0.535	3.97457e-14
4222	bcell	FOLR2	1.08655e-11	-0.542983	0.181	0.318	2.05966e-07
3787	bcell	MGST3	1.38396e-19	-0.554106	0.133	0.294	2.62343e-15
3274	bcell	GPM6A	7.87685e-73	-0.555055	0.019	0.229	1.49314e-68
3594	bcell	TSC22D1	5.9507e-26	-0.563501	0.091	0.271	1.12801e-21
3275	bcell	LTBP1	3.01517e-71	-0.574121	0.011	0.191	5.71556e-67
3692	bcell	A2M	1.76733e-22	-0.576243	0.125	0.309	3.35014e-18
3889	bcell	HMGN3	2.17747e-17	-0.579947	0.178	0.335	4.12761e-13
3253	bcell	PPFIA2	5.20723e-90	-0.583791	0.003	0.179	9.87083e-86
4109	bcell	RPS17	7.61866e-14	-0.587576	0.278	0.432	1.44419e-09
3344	bcell	CNN3	5.87587e-50	-0.591036	0.03	0.215	1.11383e-45
3260	bcell	GPC3	1.771e-82	-0.591623	0.005	0.179	3.35711e-78
3333	bcell	AC233723.1	1.0398e-51	-0.597802	0.023	0.197	1.97105e-47
3666	bcell	MT-ND2	3.23256e-23	-0.609161	0.935	0.991	6.12765e-19
3278	bcell	SATB2	8.37531e-70	-0.623703	0.025	0.244	1.58762e-65
3255	bcell	SEMA5A	1.76535e-86	-0.628273	0.011	0.224	3.34641e-82
3869	bcell	C1QC	9.21403e-18	-0.629156	0.234	0.45	1.74661e-13
3473	bcell	CD36	1.00095e-33	-0.630501	0.061	0.244	1.8974e-29
3243	bcell	CTNNA2	8.39942e-99	-0.633489	0.007	0.221	1.59219e-94
3239	bcell	SEMA3E	1.47063e-100	-0.636901	0.004	0.209	2.78773e-96
3250	bcell	CDH12	1.2202e-91	-0.642334	0.012	0.235	2.31302e-87
3248	bcell	IGFBP7	4.16856e-93	-0.642874	0.127	0.582	7.90191e-89
3811	bcell	DAB2	7.5843e-19	-0.644987	0.184	0.368	1.43768e-14
4280	bcell	SON	1.87858e-09	-0.646562	0.38	0.438	3.56104e-05
3244	bcell	NES	1.94648e-98	-0.668392	0.017	0.274	3.68975e-94
3235	bcell	ST8SIA1	2.99757e-107	-0.669141	0.004	0.221	5.68219e-103
3249	bcell	TIMP3	5.92891e-92	-0.677366	0.051	0.382	1.12388e-87
3247	bcell	PCDH7	6.14896e-95	-0.684644	0.002	0.185	1.1656e-90
3513	bcell	CST3	6.45568e-31	-0.699718	0.396	0.776	1.22374e-26
3282	bcell	COL1A1	3.97355e-68	-0.715391	0.013	0.197	7.53226e-64
3271	bcell	LAPTM4A	1.38004e-74	-0.717199	0.215	0.668	2.61601e-70
3242	bcell	AKAP12	1.49834e-99	-0.719916	0.012	0.25	2.84025e-95
3328	bcell	GRIK1	2.08251e-52	-0.721331	0.029	0.218	3.9476e-48
3360	bcell	DST	3.3648e-47	-0.725317	0.066	0.294	6.37832e-43
3342	bcell	PCDH9	3.89047e-50	-0.728503	0.04	0.247	7.37478e-46
3298	bcell	ID3	3.02862e-61	-0.735625	0.137	0.485	5.74106e-57
3241	bcell	DKK3	4.82845e-100	-0.737476	0.019	0.285	9.15281e-96
3252	bcell	NAV3	3.07015e-90	-0.737643	0.011	0.226	5.81977e-86
3376	bcell	LYVE1	1.26121e-44	-0.745438	0.054	0.265	2.39074e-40
3728	bcell	C1QB	1.37246e-21	-0.751307	0.235	0.479	2.60164e-17
3254	bcell	IGFBP6	8.29664e-87	-0.75179	0.021	0.265	1.57271e-82
3262	bcell	MARCO	1.10904e-80	-0.756172	0.011	0.209	2.10229e-76
3296	bcell	GSN	4.53861e-62	-0.76592	0.19	0.571	8.60339e-58
3227	bcell	CALD1	3.71927e-141	-0.768497	0.051	0.491	7.05025e-137
3369	bcell	SRP14	9.91135e-46	-0.772098	0.502	0.8	1.8788e-41
3236	bcell	MAGI2	7.95046e-106	-0.77681	0.01	0.253	1.50709e-101
3829	bcell	DBI	1.43654e-18	-0.777826	0.237	0.397	2.7231e-14
3301	bcell	KAZN	2.7963e-59	-0.79025	0.025	0.221	5.30067e-55
3319	bcell	CD63	2.05966e-54	-0.791955	0.361	0.791	3.90429e-50
3324	bcell	RPS26	9.5296e-54	-0.796352	0.55	0.906	1.80643e-49
3317	bcell	CALM2	1.40885e-54	-0.802207	0.477	0.85	2.67062e-50
3232	bcell	LUM	6.31111e-112	-0.811105	0.066	0.468	1.19633e-107
3257	bcell	DSTN	1.53904e-85	-0.811924	0.089	0.462	2.9174e-81
3233	bcell	SPOCK3	3.13768e-110	-0.814291	0.003	0.218	5.94779e-106
3226	bcell	DLC1	8.38544e-155	-0.815843	0.014	0.362	1.58954e-150
3251	bcell	CFH	6.27182e-91	-0.830881	0.028	0.3	1.18889e-86
3340	bcell	IFI6	2.0859e-50	-0.832029	0.264	0.635	3.95402e-46
3238	bcell	IGFBP5	5.24014e-104	-0.902538	0.03	0.332	9.93322e-100
3237	bcell	PTPRD	1.798e-105	-0.919763	0.021	0.3	3.40828e-101
3261	bcell	NRXN1	8.57421e-82	-0.944872	0.028	0.279	1.62533e-77
3228	bcell	LRP1B	7.26461e-133	-0.951712	0.013	0.318	1.37708e-128
3258	bcell	IFITM3	4.55264e-84	-0.984198	0.332	0.868	8.62999e-80
3234	bcell	IFI27	3.30292e-110	-0.992194	0.08	0.506	6.26101e-106
3267	bcell	S100A13	4.41073e-76	-0.997662	0.035	0.291	8.36097e-72
4013	bcell	PTPRK	1.56848e-15	-1.06039	0.132	0.268	2.97321e-11
3246	bcell	COL1A2	5.73599e-96	-1.06908	0.042	0.353	1.08731e-91
4214	bcell	TRPM7	7.21983e-12	-1.08986	0.212	0.324	1.36859e-07
3273	bcell	ITM2B	2.99586e-73	-1.11206	0.511	0.929	5.67895e-69
3277	bcell	SELENOP	3.65056e-70	-1.14715	0.241	0.729	6.92e-66
3798	bcell	SLC12A2	3.45653e-19	-1.28939	0.114	0.265	6.5522e-15
3222	bcell	TF	3.10456e-187	-1.319	0.046	0.547	5.88501e-183
3220	bcell	ADIRF	2.78431e-264	-1.33256	0.061	0.744	5.27794e-260
3223	bcell	PTN	6.59234e-178	-1.46258	0.184	0.853	1.24964e-173
3231	bcell	S100A6	9.27535e-113	-1.51179	0.364	0.947	1.75823e-108
3225	bcell	SORBS2	3.27143e-155	-1.55831	0.014	0.359	6.20132e-151
3230	bcell	VIM	1.14077e-131	-1.56277	0.411	0.962	2.16245e-127
3224	bcell	CXCL14	3.99761e-177	-1.59539	0.194	0.856	7.57786e-173
3229	bcell	MAP1B	1.45842e-132	-1.68526	0.01	0.3	2.76459e-128
3454	bcell	RNASE1	1.05486e-34	-1.72875	0.282	0.559	1.99959e-30
3221	bcell	CLU	6.93183e-228	-3.22865	0.103	0.788	1.314e-223
3	endo	ZFP36	0	1.02818	0.791	0.53	0
30	endo	IGKC	1.35489e-187	0.971239	0.322	0.106	2.56833e-183
2	endo	HLA-C	0	0.89599	0.956	0.819	0
15	endo	SOCS3	1.79211e-227	0.842441	0.65	0.38	3.39712e-223
13	endo	PITPNC1	1.31776e-237	0.696575	0.746	0.488	2.49795e-233
27	endo	MT-RNR1	9.23651e-196	0.672848	0.971	0.918	1.75087e-191
52	endo	SNTG2	4.49092e-156	0.667783	0.533	0.301	8.51299e-152
8	endo	MT-RNR2	5.87677e-273	0.661853	0.999	0.988	1.114e-268
238	endo	ARL15	1.89862e-68	0.659457	0.784	0.661	3.59902e-64
17	endo	LDB2	3.16883e-222	0.633344	0.929	0.846	6.00683e-218
28	endo	ST6GALNAC3	8.89896e-195	0.620876	0.817	0.654	1.68689e-190
57	endo	ICAM1	7.96429e-145	0.613489	0.492	0.26	1.50971e-140
24	endo	ANO2	4.77474e-201	0.613399	0.748	0.531	9.051e-197
85	endo	PTPRG	2.34723e-122	0.596218	0.896	0.804	4.44941e-118
11	endo	PECAM1	2.76814e-252	0.592881	0.801	0.569	5.2473e-248
50	endo	PLEKHG1	5.37729e-157	0.583502	0.7	0.499	1.01932e-152
203	endo	MYRIP	8.84089e-77	0.576602	0.655	0.548	1.67588e-72
36	endo	VWF	1.0608e-174	0.561189	0.877	0.76	2.01085e-170
39	endo	EPAS1	6.3321e-173	0.557413	0.823	0.625	1.20031e-168
314	endo	TIMP3	4.23715e-40	0.553238	0.785	0.771	8.03193e-36
81	endo	PLCB1	5.12072e-124	0.549309	0.839	0.7	9.70683e-120
67	endo	SLCO2A1	3.25168e-136	0.54722	0.671	0.488	6.16388e-132
179	endo	ZNF385D	8.14975e-86	0.546551	0.471	0.314	1.54487e-81
54	endo	ENG	7.21054e-151	0.545122	0.768	0.589	1.36683e-146
46	endo	LRMDA	8.3806e-161	0.544227	0.755	0.574	1.58863e-156
23	endo	ZBTB16	2.45706e-201	0.542668	0.542	0.284	4.65761e-197
49	endo	PTPRM	4.43124e-157	0.541389	0.89	0.774	8.39986e-153
34	endo	GALNT18	4.34033e-176	0.526248	0.614	0.356	8.22753e-172
37	endo	ELMO1	1.15573e-173	0.524237	0.741	0.518	2.1908e-169
43	endo	HEG1	1.35397e-170	0.521269	0.661	0.424	2.56658e-166
273	endo	KLF2	2.4838e-56	0.509856	0.706	0.594	4.70829e-52
281	endo	TSHZ2	7.355e-54	0.508401	0.578	0.477	1.39421e-49
29	endo	LMNA	1.42809e-190	0.485799	0.747	0.468	2.70709e-186
191	endo	THSD7A	9.96625e-81	0.483337	0.62	0.48	1.8892e-76
72	endo	KALRN	3.13794e-130	0.475717	0.644	0.461	5.94828e-126
216	endo	FLT1	3.97607e-73	0.473811	0.805	0.674	7.53705e-69
74	endo	MCL1	1.1909e-128	0.470188	0.595	0.385	2.25747e-124
47	endo	PRKCH	1.48621e-160	0.46749	0.746	0.546	2.81726e-156
60	endo	BMPR2	4.03273e-142	0.467139	0.806	0.644	7.64445e-138
197	endo	ADAMTS9	4.4305e-78	0.466519	0.324	0.175	8.39845e-74
83	endo	IGFBP4	2.46373e-123	0.465127	0.777	0.609	4.67025e-119
144	endo	GRB10	6.37193e-94	0.453895	0.679	0.501	1.20786e-89
124	endo	COL4A2	1.68758e-103	0.452296	0.517	0.331	3.19898e-99
101	endo	TACC1	5.34756e-114	0.450091	0.795	0.705	1.01368e-109
155	endo	COL4A1	5.48406e-91	0.449681	0.494	0.319	1.03956e-86
68	endo	HSPG2	4.20905e-134	0.448891	0.755	0.56	7.97867e-130
88	endo	THBD	2.06109e-121	0.447842	0.552	0.347	3.907e-117
70	endo	ARHGAP26	6.00424e-133	0.446528	0.664	0.462	1.13816e-128
256	endo	APOLD1	1.13169e-63	0.444892	0.462	0.321	2.14524e-59
55	endo	APBB2	3.73266e-146	0.444033	0.764	0.557	7.07564e-142
75	endo	CADPS2	1.89614e-128	0.440747	0.714	0.527	3.59433e-124
219	endo	MCTP1	1.04278e-72	0.440399	0.595	0.443	1.9767e-68
19	endo	DDX5	3.63725e-211	0.438164	0.872	0.667	6.89478e-207
71	endo	DOCK9	2.84115e-132	0.436672	0.666	0.464	5.38569e-128
142	endo	AQP1	3.18319e-94	0.436337	0.68	0.527	6.03405e-90
316	endo	ACKR1	2.13118e-39	0.435127	0.379	0.271	4.03987e-35
163	endo	RALGAPA2	1.8576e-89	0.435109	0.529	0.355	3.52127e-85
51	endo	MYH9	1.49979e-156	0.432789	0.669	0.43	2.84299e-152
231	endo	ABCB1	3.82552e-70	0.430782	0.641	0.509	7.25165e-66
64	endo	EVA1C	1.43218e-140	0.429803	0.57	0.341	2.71484e-136
58	endo	SNED1	1.74758e-144	0.42786	0.543	0.31	3.31271e-140
159	endo	IRF1	5.23713e-90	0.427751	0.49	0.316	9.92751e-86
120	endo	MYO1E	1.79697e-104	0.427276	0.539	0.341	3.40634e-100
135	endo	KLF4	5.01885e-100	0.418413	0.648	0.466	9.51374e-96
156	endo	YBX3	7.60247e-91	0.411366	0.609	0.441	1.44112e-86
33	endo	ADAM15	3.86748e-178	0.406512	0.54	0.275	7.3312e-174
99	endo	SYNE2	1.62255e-115	0.404997	0.703	0.527	3.0757e-111
109	endo	A2M	1.61069e-110	0.403851	0.867	0.737	3.05323e-106
187	endo	STOX2	6.18361e-82	0.400885	0.565	0.406	1.17217e-77
218	endo	CACNA1C	7.88293e-73	0.400182	0.368	0.22	1.49429e-68
171	endo	NR4A1	1.05879e-87	0.399149	0.449	0.279	2.00705e-83
290	endo	FOSB	4.13724e-51	0.398721	0.598	0.477	7.84254e-47
323	endo	TLL1	4.25638e-34	0.396383	0.24	0.154	8.0684e-30
56	endo	UBC	1.90934e-145	0.396327	0.893	0.783	3.61934e-141
278	endo	CHRM3	1.30358e-54	0.395155	0.523	0.384	2.47106e-50
267	endo	NAMPT	5.11838e-58	0.393014	0.392	0.257	9.7024e-54
78	endo	EHD4	3.0573e-125	0.385139	0.633	0.417	5.79541e-121
160	endo	ST6GAL1	9.83393e-90	0.384914	0.52	0.349	1.86412e-85
102	endo	APP	9.53738e-114	0.381675	0.859	0.699	1.80791e-109
94	endo	ERG	5.10488e-119	0.381214	0.663	0.461	9.6768e-115
118	endo	PICALM	5.41766e-105	0.381214	0.624	0.432	1.02697e-100
286	endo	PLPP1	5.83198e-53	0.380039	0.679	0.532	1.10551e-48
104	endo	FCHSD2	2.1316e-113	0.379216	0.592	0.384	4.04067e-109
38	endo	MMRN2	5.70029e-173	0.378928	0.586	0.316	1.08055e-168
7	endo	IGHG4	2.10292e-274	0.376812	0.222	0.012	3.9863e-270
82	endo	EEF2	6.70586e-124	0.376216	0.662	0.448	1.27116e-119
145	endo	PTPRB	8.38246e-94	0.37615	0.754	0.604	1.58898e-89
226	endo	TMTC1	7.56262e-71	0.376118	0.436	0.279	1.43357e-66
152	endo	IGFBP7	2.12012e-91	0.376112	0.977	0.959	4.01891e-87
321	endo	MECOM	7.13081e-37	0.375591	0.672	0.581	1.35172e-32
195	endo	RASAL2	2.456e-78	0.37361	0.665	0.531	4.6556e-74
204	endo	MT-ND1	1.58265e-76	0.373363	0.987	0.966	3.00006e-72
282	endo	ROBO2	1.37035e-53	0.372598	0.262	0.144	2.59763e-49
200	endo	SPARC	6.18113e-77	0.372379	0.717	0.564	1.1717e-72
91	endo	GFOD1	1.49094e-120	0.371207	0.498	0.29	2.82623e-116
230	endo	MAGI1	3.18107e-70	0.369809	0.772	0.647	6.03004e-66
103	endo	TRIO	1.82233e-113	0.366853	0.614	0.414	3.45441e-109
61	endo	VIM	5.3637e-142	0.364923	0.997	0.99	1.01674e-137
69	endo	NOTCH4	2.06792e-133	0.364735	0.523	0.292	3.91995e-129
207	endo	EMP1	7.96959e-76	0.364545	0.797	0.651	1.51072e-71
76	endo	CMIP	2.24103e-128	0.36338	0.564	0.342	4.2481e-124
106	endo	LDLRAD4	1.08698e-112	0.36257	0.573	0.373	2.06047e-108
116	endo	TTC28	3.77337e-106	0.361994	0.609	0.414	7.1528e-102
111	endo	LMCD1	1.65322e-108	0.361314	0.635	0.438	3.13385e-104
257	endo	COL15A1	3.60919e-63	0.360904	0.553	0.413	6.84159e-59
117	endo	PALM2AKAP2	6.50881e-106	0.360142	0.64	0.455	1.23381e-101
22	endo	IGLC2	2.63495e-202	0.360031	0.181	0.014	4.99481e-198
173	endo	RNF122	9.73355e-87	0.35923	0.281	0.133	1.84509e-82
77	endo	MSN	1.30473e-127	0.357389	0.59	0.363	2.47325e-123
84	endo	HSPA8	3.62164e-123	0.355878	0.566	0.347	6.86518e-119
167	endo	RAPGEF1	1.16841e-88	0.355038	0.534	0.348	2.21485e-84
294	endo	PCDH17	6.49782e-49	0.351023	0.357	0.238	1.23173e-44
149	endo	RAI14	1.00593e-92	0.349582	0.4	0.224	1.90684e-88
337	endo	SELE	6.1168e-14	0.348058	0.255	0.2	1.1595e-09
247	endo	UTRN	5.79879e-66	0.347816	0.773	0.654	1.09922e-61
100	endo	STAT3	5.16563e-114	0.347483	0.587	0.378	9.79196e-110
92	endo	BCAM	7.09447e-120	0.347165	0.707	0.498	1.34483e-115
326	endo	CXCL12	6.0203e-31	0.34634	0.324	0.227	1.14121e-26
183	endo	RAPGEF5	1.31455e-83	0.345693	0.469	0.289	2.49186e-79
86	endo	ARHGAP31	2.75113e-122	0.344778	0.605	0.384	5.21504e-118
318	endo	CXCL2	4.19815e-39	0.344128	0.2	0.109	7.95802e-35
172	endo	ASAP1	1.27409e-87	0.343435	0.771	0.637	2.41517e-83
185	endo	MRTFB	6.69019e-83	0.343026	0.649	0.485	1.26819e-78
227	endo	JMJD1C	9.71342e-71	0.342777	0.723	0.587	1.84128e-66
265	endo	PLCB4	2.10527e-59	0.340892	0.526	0.389	3.99076e-55
66	endo	IGHG1	2.83535e-138	0.340373	0.165	0.028	5.3747e-134
166	endo	ENTPD1	1.06012e-88	0.339282	0.573	0.392	2.00957e-84
157	endo	LRRFIP1	1.15846e-90	0.337761	0.704	0.545	2.19598e-86
98	endo	GSE1	6.417e-116	0.337116	0.394	0.194	1.21641e-111
306	endo	PLVAP	7.61881e-44	0.335944	0.716	0.615	1.44422e-39
174	endo	ARHGEF3	3.46086e-86	0.333916	0.552	0.374	6.56041e-82
338	endo	FABP5	2.25387e-08	0.332584	0.154	0.12	0.000427243
170	endo	CYYR1	6.07589e-88	0.332493	0.771	0.623	1.15175e-83
255	endo	DOCK4	3.04123e-64	0.332274	0.621	0.478	5.76495e-60
148	endo	FLI1	8.33179e-93	0.330805	0.639	0.464	1.57937e-88
223	endo	SVIL	1.42956e-71	0.326059	0.505	0.349	2.70988e-67
302	endo	ADAMTSL1	2.40461e-47	0.325851	0.484	0.363	4.55818e-43
215	endo	FOXO1	3.31786e-73	0.325813	0.524	0.359	6.28934e-69
328	endo	NFATC2	1.16559e-30	0.325681	0.368	0.267	2.2095e-26
297	endo	EGR1	1.94033e-48	0.323948	0.477	0.348	3.67809e-44
133	endo	SHANK3	2.48736e-100	0.323738	0.453	0.262	4.71505e-96
150	endo	SIK3	1.9319e-92	0.322512	0.508	0.32	3.6621e-88
161	endo	PTK2	1.17996e-89	0.322306	0.686	0.51	2.23674e-85
272	endo	RAPGEF2	1.91584e-56	0.321382	0.611	0.478	3.63167e-52
131	endo	TCF7L1	2.00524e-100	0.321049	0.481	0.284	3.80114e-96
79	endo	CTNNA1	1.62816e-124	0.321007	0.531	0.302	3.08634e-120
130	endo	EPB41L4A	7.30974e-101	0.3205	0.49	0.299	1.38563e-96
213	endo	ZEB1	1.12454e-73	0.319534	0.707	0.56	2.13168e-69
241	endo	PODXL	9.50146e-68	0.317659	0.652	0.509	1.8011e-63
283	endo	SYNE1	1.79088e-53	0.317654	0.514	0.381	3.3948e-49
258	endo	PDE10A	1.34252e-62	0.316216	0.536	0.387	2.54488e-58
299	endo	TGFBR3	2.08827e-48	0.315368	0.478	0.356	3.95852e-44
288	endo	PKP4	1.0731e-51	0.314915	0.719	0.601	2.03417e-47
151	endo	OSMR	5.03811e-92	0.313904	0.39	0.213	9.55025e-88
125	endo	WNK1	3.34659e-103	0.313056	0.436	0.241	6.3438e-99
324	endo	JUND	5.3506e-34	0.31067	0.456	0.355	1.01426e-29
301	endo	PGM5	1.21115e-47	0.30989	0.406	0.284	2.29585e-43
73	endo	TIE1	1.10498e-129	0.308774	0.465	0.238	2.09459e-125
134	endo	NXN	3.66766e-100	0.30819	0.444	0.252	6.95241e-96
128	endo	TPM4	1.24283e-102	0.307996	0.572	0.361	2.35591e-98
141	endo	TUBA1B	7.32086e-95	0.307488	0.671	0.461	1.38774e-90
240	endo	NOSTRIN	7.0156e-68	0.307322	0.628	0.482	1.32988e-63
110	endo	ABR	1.6368e-109	0.306618	0.425	0.227	3.10272e-105
107	endo	NECTIN2	1.62222e-111	0.306299	0.525	0.308	3.07508e-107
123	endo	PPP1R13B	1.38514e-103	0.305564	0.516	0.314	2.62568e-99
154	endo	BTG2	2.9345e-91	0.305049	0.411	0.23	5.56265e-87
89	endo	KLF7	3.95428e-121	0.30491	0.387	0.184	7.49572e-117
192	endo	ETV6	1.54778e-80	0.304787	0.471	0.297	2.93396e-76
122	endo	IQCN	1.06098e-103	0.302549	0.258	0.1	2.01119e-99
244	endo	MEF2A	4.21006e-67	0.300794	0.584	0.433	7.98059e-63
264	endo	ATP8B1	3.63023e-60	0.299731	0.503	0.358	6.88147e-56
177	endo	ZFAND3	5.04661e-86	0.299563	0.587	0.394	9.56635e-82
270	endo	GSN	3.94072e-57	0.298807	0.896	0.86	7.47003e-53
126	endo	SRSF4	6.18921e-103	0.296995	0.536	0.328	1.17323e-98
182	endo	GMDS	1.59506e-84	0.296854	0.538	0.357	3.0236e-80
193	endo	SASH1	2.11029e-79	0.296305	0.676	0.517	4.00027e-75
220	endo	AFF1	2.03279e-72	0.296241	0.516	0.352	3.85335e-68
206	endo	EXOC6B	2.24414e-76	0.295972	0.587	0.413	4.25398e-72
158	endo	KIAA1671	3.53904e-90	0.295586	0.491	0.302	6.70861e-86
234	endo	ADAMTS1	1.09378e-69	0.29458	0.304	0.162	2.07337e-65
287	endo	MARCKSL1	1.02372e-52	0.292573	0.494	0.362	1.94056e-48
225	endo	PDLIM1	3.88152e-71	0.290523	0.449	0.291	7.35781e-67
199	endo	ERC1	1.93504e-77	0.290001	0.488	0.314	3.66805e-73
331	endo	SLC9A3R2	2.19527e-25	0.289884	0.688	0.615	4.16136e-21
222	endo	HIP1	5.0078e-72	0.289783	0.547	0.378	9.49278e-68
132	endo	DOCK1	2.45909e-100	0.289498	0.486	0.285	4.66145e-96
196	endo	CEP112	2.90881e-78	0.289279	0.559	0.387	5.51394e-74
169	endo	SPIDR	3.99961e-88	0.287994	0.455	0.273	7.58166e-84
205	endo	ARIH1	1.91667e-76	0.287795	0.476	0.302	3.63325e-72
165	endo	SWAP70	6.04064e-89	0.287771	0.576	0.387	1.14506e-84
164	endo	ZBTB46	2.19274e-89	0.285335	0.401	0.222	4.15656e-85
162	endo	ACTN4	1.78792e-89	0.284444	0.588	0.391	3.38918e-85
233	endo	MIDN	1.0419e-69	0.283778	0.476	0.314	1.97502e-65
339	endo	IGFBP5	8.18301e-06	0.283169	0.129	0.103	0.155117
139	endo	RPS6KA2	1.92537e-96	0.282862	0.415	0.228	3.64973e-92
236	endo	TCF12	2.61498e-69	0.282737	0.582	0.414	4.95695e-65
143	endo	LDLR	5.13693e-94	0.282311	0.306	0.142	9.73756e-90
332	endo	PCSK5	2.80431e-24	0.281515	0.179	0.11	5.31585e-20
276	endo	ABLIM1	3.77723e-55	0.281241	0.507	0.368	7.16012e-51
249	endo	RASGRF2	1.05335e-65	0.281041	0.484	0.327	1.99673e-61
175	endo	HYAL2	4.01541e-86	0.278978	0.59	0.392	7.61161e-82
136	endo	GNB1	2.69691e-99	0.278082	0.503	0.3	5.11226e-95
176	endo	DNAJA1	4.57455e-86	0.277742	0.628	0.425	8.67151e-82
208	endo	DIPK2B	1.76984e-75	0.277267	0.591	0.422	3.35492e-71
201	endo	CCND3	6.92436e-77	0.276269	0.451	0.281	1.31258e-72
317	endo	PDE4D	3.87673e-39	0.275454	0.58	0.47	7.34872e-35
237	endo	NNMT	3.36062e-69	0.27475	0.26	0.128	6.37039e-65
263	endo	ITGA9	3.56983e-60	0.274511	0.469	0.327	6.76696e-56
280	endo	ADGRF5	4.06155e-54	0.273326	0.569	0.426	7.69907e-50
108	endo	ATP11A	3.61553e-111	0.273093	0.34	0.153	6.8536e-107
239	endo	PEAK1	3.10991e-68	0.272984	0.446	0.287	5.89514e-64
140	endo	ACTN1	3.61877e-95	0.272831	0.34	0.167	6.85974e-91
310	endo	DNM3	7.13283e-42	0.272101	0.63	0.519	1.3521e-37
221	endo	GNAI2	2.4068e-72	0.272059	0.531	0.36	4.56233e-68
188	endo	SFMBT2	2.39951e-81	0.271966	0.324	0.167	4.54851e-77
137	endo	HSD17B12	2.44501e-98	0.271934	0.453	0.252	4.63476e-94
295	endo	GNAQ	6.78294e-49	0.271486	0.732	0.618	1.28577e-44
320	endo	WWOX	5.65724e-37	0.271366	0.555	0.45	1.07239e-32
115	endo	RASIP1	1.35374e-107	0.270471	0.428	0.224	2.56616e-103
313	endo	PREX2	7.66623e-41	0.270144	0.557	0.436	1.45321e-36
254	endo	NFKBIA	5.26078e-65	0.26995	0.585	0.418	9.97234e-61
214	endo	LRCH1	2.57418e-73	0.2695	0.467	0.297	4.87961e-69
308	endo	MAST4	3.97088e-43	0.269117	0.378	0.255	7.52721e-39
63	endo	ARL17B	1.00959e-140	0.268598	0.249	0.071	1.91378e-136
210	endo	NPDC1	2.77048e-75	0.267666	0.693	0.519	5.25172e-71
275	endo	WARS1	6.49932e-56	0.267454	0.287	0.161	1.23201e-51
209	endo	NDRG1	2.65494e-75	0.267276	0.502	0.331	5.0327e-71
261	endo	CDKN1A	3.98619e-62	0.266853	0.302	0.167	7.55623e-58
245	endo	FNDC3B	1.91624e-66	0.266526	0.478	0.319	3.63242e-62
300	endo	CACHD1	2.49616e-48	0.266485	0.437	0.31	4.73173e-44
184	endo	AFAP1L1	3.7132e-83	0.264967	0.404	0.232	7.03874e-79
168	endo	PPP1R15A	2.85385e-88	0.264952	0.428	0.243	5.40976e-84
127	endo	GRAMD1A	1.0544e-102	0.264874	0.349	0.166	1.99873e-98
292	endo	ITPKC	1.19647e-50	0.262106	0.19	0.091	2.26804e-46
211	endo	AKAP13	8.48929e-75	0.261189	0.465	0.289	1.60923e-70
153	endo	CDH5	2.52477e-91	0.260808	0.475	0.282	4.78595e-87
198	endo	MYO5C	1.74568e-77	0.260736	0.44	0.271	3.30911e-73
253	endo	EPHA4	3.01309e-65	0.260249	0.453	0.292	5.71162e-61
232	endo	PHACTR1	5.46489e-70	0.259658	0.406	0.247	1.03592e-65
248	endo	LPP	7.13569e-66	0.259076	0.588	0.426	1.35264e-61
242	endo	FLNB	1.35852e-67	0.258866	0.483	0.32	2.57521e-63
315	endo	FBXL7	1.35944e-39	0.25864	0.561	0.442	2.57695e-35
312	endo	CAVIN2	6.35097e-41	0.25671	0.564	0.454	1.20389e-36
291	endo	ANXA2	8.96456e-51	0.25628	0.738	0.608	1.69932e-46
303	endo	AKT3	5.76628e-46	0.255107	0.707	0.599	1.09306e-41
243	endo	PTPN14	4.14108e-67	0.254185	0.458	0.298	7.84983e-63
246	endo	EXOC4	5.03922e-66	0.253841	0.54	0.374	9.55235e-62
194	endo	ADCY4	1.5471e-78	0.252593	0.565	0.376	2.93268e-74
277	endo	CCDC3	4.31806e-55	0.252454	0.277	0.156	8.18531e-51
333	endo	ACTB	8.2658e-24	0.252347	0.953	0.955	1.56686e-19
296	endo	CBX3	1.78406e-48	-0.250889	0.262	0.384	3.38186e-44
259	endo	RPS19	1.85015e-62	-0.253185	0.972	0.984	3.50715e-58
311	endo	NUCKS1	1.78793e-41	-0.256951	0.426	0.523	3.3892e-37
284	endo	PFDN5	1.97616e-53	-0.257524	0.729	0.785	3.74601e-49
229	endo	RPL13	1.23255e-70	-0.257896	0.993	0.998	2.33641e-66
334	endo	CNN3	4.48142e-16	-0.25826	0.667	0.671	8.49499e-12
289	endo	COMMD6	1.24234e-51	-0.261086	0.5	0.604	2.35497e-47
252	endo	RPL23A	2.20131e-65	-0.263557	0.954	0.98	4.1728e-61
228	endo	GOLIM4	1.19237e-70	-0.264278	0.095	0.227	2.26026e-66
309	endo	ARL6IP1	5.11617e-42	-0.264631	0.273	0.382	9.69821e-38
298	endo	RPL5	2.06189e-48	-0.268884	0.922	0.929	3.90852e-44
319	endo	SELENOP	4.13121e-38	-0.269306	0.459	0.557	7.83111e-34
260	endo	S100A6	2.54546e-62	-0.269485	0.832	0.913	4.82518e-58
305	endo	PPP1CB	8.0485e-45	-0.269848	0.231	0.347	1.52567e-40
271	endo	LUM	1.11602e-56	-0.270276	0.157	0.29	2.11553e-52
266	endo	DSTN	2.40323e-59	-0.275295	0.627	0.728	4.55557e-55
269	endo	HMGN3	1.35192e-57	-0.278222	0.265	0.406	2.56269e-53
293	endo	RPS21	4.58736e-50	-0.281504	0.919	0.933	8.69581e-46
262	endo	RPS23	3.08512e-60	-0.285079	0.984	0.992	5.84815e-56
217	endo	ITM2B	7.71055e-73	-0.285912	0.971	0.987	1.46161e-68
235	endo	TOMM7	1.25264e-69	-0.291279	0.585	0.677	2.37451e-65
189	endo	H3-3B	4.55739e-81	-0.292062	0.959	0.982	8.63899e-77
251	endo	TMA7	2.12144e-65	-0.292477	0.591	0.7	4.0214e-61
336	endo	MT-ATP8	9.24205e-15	-0.295353	0.233	0.275	1.75192e-10
202	endo	RPS6	7.52153e-77	-0.296871	0.972	0.992	1.42578e-72
325	endo	IFITM1	1.33951e-31	-0.297307	0.473	0.534	2.53918e-27
274	endo	PTN	4.86855e-56	-0.297709	0.326	0.485	9.22882e-52
190	endo	RPS24	5.48173e-81	-0.297937	0.973	0.989	1.03912e-76
307	endo	C1orf56	2.36654e-43	-0.298914	0.118	0.215	4.48602e-39
178	endo	RPS11	5.33655e-86	-0.301167	0.868	0.894	1.0116e-81
146	endo	RPS13	1.11264e-93	-0.301468	0.949	0.977	2.10912e-89
335	endo	CCN2	1.47845e-15	-0.304402	0.251	0.314	2.80256e-11
129	endo	RPL15	7.69927e-102	-0.305608	0.971	0.99	1.45947e-97
105	endo	PTMA	2.14685e-113	-0.311283	0.988	0.997	4.06957e-109
121	endo	RPLP2	6.79506e-104	-0.315075	0.961	0.984	1.28807e-99
250	endo	LAPTM4A	2.03059e-65	-0.322514	0.58	0.7	3.84919e-61
180	endo	SEC62	8.61976e-86	-0.328082	0.611	0.704	1.63396e-81
119	endo	RPL14	1.56237e-104	-0.328741	0.886	0.916	2.96163e-100
113	endo	HMGB1	5.80507e-108	-0.328827	0.866	0.91	1.10041e-103
212	endo	MORF4L1	1.51532e-74	-0.330295	0.659	0.733	2.87243e-70
322	endo	ID3	1.24594e-34	-0.330516	0.694	0.771	2.3618e-30
87	endo	FAU	9.13743e-122	-0.333281	0.93	0.957	1.73209e-117
327	endo	RGCC	6.07573e-31	-0.341643	0.478	0.579	1.15172e-26
65	endo	RPL37A	9.5798e-140	-0.343462	0.972	0.987	1.81595e-135
186	endo	RPL31	4.7572e-82	-0.343911	0.809	0.932	9.01775e-78
330	endo	HNRNPH1	2.6974e-27	-0.353404	0.362	0.427	5.1132e-23
138	endo	RPL13A	1.72661e-96	-0.353749	0.925	0.985	3.27296e-92
45	endo	RPL11	9.02501e-163	-0.361338	0.988	0.996	1.71078e-158
96	endo	RPS20	1.23491e-118	-0.36611	0.84	0.922	2.34089e-114
304	endo	CLU	8.59178e-46	-0.37548	0.595	0.718	1.62866e-41
224	endo	RPL23	3.69548e-71	-0.375483	0.822	0.869	7.00515e-67
42	endo	RPL10	9.03011e-171	-0.378164	0.994	0.999	1.71175e-166
26	endo	RPS27A	4.19332e-196	-0.378222	0.988	0.997	7.94886e-192
80	endo	RPL36	1.98539e-124	-0.378776	0.976	0.99	3.7635e-120
44	endo	RPS4X	1.31954e-163	-0.378866	0.98	0.996	2.50132e-159
25	endo	RPS28	1.20897e-198	-0.380091	0.987	0.997	2.29173e-194
20	endo	RPL41	1.82137e-208	-0.389487	0.997	1	3.4526e-204
48	endo	RPL38	1.93481e-158	-0.392699	0.904	0.952	3.66762e-154
53	endo	RPL26	1.14482e-153	-0.39574	0.966	0.991	2.17012e-149
285	endo	CDC42	2.64928e-53	-0.397004	0.515	0.593	5.02198e-49
329	endo	HLA-DRB5	5.39817e-29	-0.400823	0.258	0.344	1.02328e-24
112	endo	CALM2	1.93293e-108	-0.403875	0.622	0.764	3.66407e-104
93	endo	RPL35	1.82589e-119	-0.407075	0.922	0.961	3.46117e-115
40	endo	RPS15A	1.10864e-172	-0.409021	0.971	0.992	2.10154e-168
268	endo	ADIRF	1.12459e-57	-0.409575	0.644	0.771	2.13177e-53
62	endo	RPL7	2.15909e-141	-0.411817	0.896	0.98	4.09278e-137
147	endo	RPS17	5.46553e-93	-0.413042	0.571	0.786	1.03605e-88
181	endo	LPAR6	2.5319e-85	-0.415382	0.647	0.724	4.79948e-81
31	endo	RPL32	1.23225e-183	-0.416521	0.987	0.997	2.33585e-179
97	endo	TMSB4X	2.27894e-116	-0.432223	0.993	0.998	4.31995e-112
95	endo	CXCL14	6.61289e-119	-0.435146	0.283	0.516	1.25354e-114
32	endo	RPL27A	3.36028e-182	-0.446891	0.858	0.975	6.36974e-178
41	endo	RPL12	3.99255e-172	-0.454255	0.955	0.985	7.56828e-168
14	endo	RPL35A	3.81109e-230	-0.454414	0.975	0.993	7.22431e-226
16	endo	RPS15	2.40231e-227	-0.471485	0.978	0.994	4.55381e-223
59	endo	ZNF652	1.24862e-142	-0.474137	0.303	0.524	2.36688e-138
10	endo	RPS25	8.20013e-253	-0.479389	0.956	0.989	1.55442e-248
114	endo	RPL17	6.76221e-108	-0.479787	0.529	0.676	1.28185e-103
21	endo	RPS8	2.96378e-204	-0.480952	0.978	0.993	5.61814e-200
279	endo	CCL14	4.06042e-54	-0.5052	0.292	0.41	7.69692e-50
35	endo	RPL36A	1.05886e-174	-0.507063	0.699	0.872	2.00717e-170
18	endo	RPS18	8.17821e-219	-0.517003	0.989	0.997	1.55026e-214
6	endo	RPS14	1.56959e-285	-0.520176	0.98	0.996	2.97532e-281
9	endo	RPS29	4.51299e-267	-0.52162	0.964	0.993	8.55482e-263
5	endo	RPS27	8.32401e-305	-0.574277	0.992	0.998	1.5779e-300
12	endo	RPL21	2.12269e-247	-0.58945	0.975	0.992	4.02378e-243
90	endo	HES1	7.98845e-121	-0.666246	0.564	0.733	1.51429e-116
4	endo	RPL39	0	-0.679177	0.98	0.995	0
1	endo	RPL34	0	-0.820914	0.993	0.998	0
5155	epithel	IGLC2	5.94503e-25	1.33324	0.567	0.025	1.12694e-20
5156	epithel	IGHG1	1.0013e-18	0.982962	0.465	0.031	1.89807e-14
5157	epithel	IGHG4	1.09619e-09	0.639723	0.283	0.031	2.07793e-05
5158	epithel	IGLC3	6.59061e-09	0.587561	0.252	0.025	0.000124932
5159	epithel	IGHG3	4.7654e-08	0.478441	0.26	0.038	0.000903329
644	fibro	SAA1	5.22973e-148	1.47113	0.11	0.013	9.91347e-144
389	fibro	C11orf96	0	1.42449	0.665	0.2	0
406	fibro	TIMP3	0	1.40276	0.738	0.496	0
396	fibro	FOS	0	1.25161	0.752	0.484	0
360	fibro	EGR1	0	1.18273	0.577	0.068	0
349	fibro	SATB2	0	1.18071	0.881	0.6	0
378	fibro	OXR1	0	1.16441	0.605	0.271	0
394	fibro	SYT1	0	1.16209	0.646	0.339	0
341	fibro	JUN	0	1.15518	0.651	0.437	0
402	fibro	JUND	0	1.12567	0.624	0.198	0
348	fibro	NRXN1	0	1.0923	0.882	0.75	0
398	fibro	CDH11	0	1.07641	0.81	0.353	0
390	fibro	DLG2	0	1.05891	0.789	0.569	0
403	fibro	ZFP36	0	1.05368	0.534	0.076	0
399	fibro	COL1A1	0	1.04761	0.731	0.361	0
342	fibro	CCN1	0	0.994574	0.468	0.156	0
374	fibro	COL1A2	0	0.988862	0.96	0.786	0
391	fibro	FAT3	0	0.956674	0.835	0.598	0
395	fibro	TPT1	0	0.944106	0.937	0.9	0
382	fibro	TNC	0	0.941465	0.779	0.45	0
548	fibro	CDH12	5.24336e-194	0.922721	0.78	0.713	9.93931e-190
356	fibro	COL25A1	0	0.877487	0.309	0.074	0
385	fibro	KIAA1217	0	0.875165	0.793	0.542	0
384	fibro	CACNB2	0	0.873729	0.639	0.31	0
377	fibro	CPA6	0	0.869339	0.844	0.66	0
441	fibro	CCN2	2.32674e-264	0.86922	0.526	0.254	4.41056e-260
376	fibro	CEBPD	0	0.868252	0.549	0.135	0
409	fibro	JUNB	1.30858e-307	0.862609	0.68	0.445	2.48054e-303
435	fibro	KIF26B	3.79087e-270	0.86252	0.456	0.192	7.18597e-266
357	fibro	FBXL7	0	0.851435	0.796	0.539	0
404	fibro	FOSB	0	0.799284	0.416	0.115	0
812	fibro	RBFOX1	1.90219e-73	0.782551	0.279	0.166	3.60579e-69
372	fibro	CALN1	0	0.781806	0.709	0.423	0
375	fibro	DOCK4	0	0.77775	0.548	0.252	0
367	fibro	FOXO3	0	0.772776	0.634	0.258	0
365	fibro	RUNX2	0	0.759023	0.776	0.412	0
351	fibro	KALRN	0	0.757336	0.613	0.319	0
526	fibro	IGKC	6.04296e-205	0.756594	0.314	0.111	1.1455e-200
455	fibro	LSAMP	2.88143e-251	0.743074	0.721	0.472	5.46204e-247
354	fibro	ATP8A1	0	0.740603	0.425	0.098	0
350	fibro	NFKBIZ	0	0.736148	0.398	0.052	0
340	fibro	ERRFI1	0	0.71271	0.447	0.133	0
373	fibro	CDK14	0	0.703659	0.737	0.384	0
393	fibro	CACNA1C	0	0.70361	0.603	0.249	0
420	fibro	MAGI1	2.54419e-291	0.699807	0.714	0.443	4.82276e-287
362	fibro	DUSP1	0	0.693312	0.403	0.132	0
513	fibro	CXCL12	4.12232e-213	0.69127	0.451	0.209	7.81428e-209
440	fibro	PDE4B	2.48532e-265	0.690427	0.609	0.339	4.71117e-261
381	fibro	OGN	0	0.687386	0.395	0.076	0
371	fibro	AUTS2	0	0.6863	0.626	0.297	0
431	fibro	EFNA5	2.93649e-277	0.680628	0.602	0.319	5.56641e-273
639	fibro	SLC2A3	8.73529e-151	0.676693	0.339	0.152	1.65586e-146
358	fibro	RASGRF2	0	0.671625	0.668	0.35	0
889	fibro	TIMP1	9.54147e-05	0.668692	0.577	0.584	1
364	fibro	FKBP5	0	0.665745	0.54	0.174	0
453	fibro	ZFP36L1	1.14059e-252	0.665519	0.679	0.41	2.16209e-248
383	fibro	VIM	0	0.663112	0.994	1	0
778	fibro	COL3A1	1.89646e-94	0.661379	0.661	0.501	3.59493e-90
346	fibro	KLHL29	0	0.658194	0.662	0.344	0
418	fibro	ID4	3.1168e-295	0.653808	0.566	0.267	5.9082e-291
460	fibro	MT-ND1	9.5862e-249	0.653028	0.982	0.957	1.81716e-244
388	fibro	MPPED2	0	0.651947	0.51	0.159	0
416	fibro	GHR	2.79699e-299	0.639173	0.604	0.305	5.30198e-295
380	fibro	CEMIP2	0	0.639141	0.329	0.061	0
343	fibro	MCL1	0	0.636872	0.389	0.09	0
677	fibro	HS3ST4	1.10272e-131	0.632298	0.239	0.094	2.09032e-127
426	fibro	ADAMTS9	5.98559e-288	0.630347	0.377	0.12	1.13463e-283
363	fibro	ATXN1	0	0.629798	0.614	0.286	0
627	fibro	SOD2	2.48037e-156	0.627308	0.351	0.161	4.70179e-152
427	fibro	TMEM108	3.42437e-286	0.626762	0.429	0.16	6.49124e-282
414	fibro	SGCD	1.67188e-300	0.626578	0.653	0.346	3.16921e-296
462	fibro	CNTN4	2.97317e-248	0.622664	0.589	0.323	5.63594e-244
428	fibro	EEF1A1	4.9147e-280	0.618607	0.958	0.978	9.31631e-276
434	fibro	AFF3	2.98744e-275	0.618136	0.459	0.19	5.66299e-271
421	fibro	MT-CO3	1.21121e-290	0.617284	0.999	0.994	2.29597e-286
352	fibro	MME	0	0.610238	0.566	0.248	0
400	fibro	SOCS3	0	0.604545	0.329	0.038	0
469	fibro	SNED1	6.81398e-239	0.603768	0.608	0.335	1.29166e-234
676	fibro	SHISA9	9.85131e-132	0.598276	0.267	0.112	1.86741e-127
445	fibro	SLC38A2	6.96818e-258	0.598178	0.621	0.337	1.32089e-253
450	fibro	C1S	3.24781e-254	0.596583	0.8	0.542	6.15654e-250
461	fibro	LARGE1	2.68512e-248	0.594921	0.674	0.41	5.08992e-244
497	fibro	ST6GALNAC5	1.73854e-222	0.594735	0.521	0.273	3.29558e-218
361	fibro	SLIT3	0	0.589106	0.44	0.145	0
436	fibro	PDZD2	2.37569e-269	0.584966	0.587	0.303	4.50337e-265
561	fibro	DDIT4	1.2018e-188	0.584544	0.47	0.243	2.27814e-184
355	fibro	FAM13A	0	0.584319	0.627	0.284	0
429	fibro	ZSWIM6	8.9419e-278	0.584296	0.602	0.303	1.69503e-273
387	fibro	CD81	0	0.578924	0.609	0.282	0
392	fibro	CLMP	0	0.576998	0.549	0.214	0
492	fibro	FBXO32	3.35808e-225	0.57117	0.439	0.197	6.36557e-221
410	fibro	FN1	1.36279e-305	0.57059	0.536	0.23	2.58331e-301
551	fibro	PLPP3	3.96929e-193	0.568885	0.782	0.562	7.52419e-189
411	fibro	MT-ATP6	1.47603e-305	0.568049	0.97	0.949	2.79796e-301
578	fibro	IL1RAPL1	4.40632e-177	0.567884	0.352	0.153	8.35263e-173
368	fibro	SDK1	0	0.562823	0.347	0.08	0
415	fibro	PDZRN3	9.88536e-300	0.562257	0.397	0.129	1.87387e-295
370	fibro	GLI3	0	0.561831	0.528	0.205	0
532	fibro	LRMDA	4.16642e-204	0.557536	0.465	0.229	7.89787e-200
510	fibro	RORA	1.38739e-214	0.556188	0.696	0.448	2.62994e-210
501	fibro	TIAM1	4.82473e-221	0.554029	0.732	0.509	9.14575e-217
605	fibro	PLCXD3	2.18819e-166	0.552758	0.314	0.13	4.14794e-162
503	fibro	SHROOM3	8.47479e-220	0.552698	0.58	0.324	1.60648e-215
491	fibro	TSC22D2	4.91407e-226	0.545378	0.436	0.188	9.31512e-222
456	fibro	TNIK	4.36916e-251	0.532941	0.655	0.367	8.28219e-247
442	fibro	KCTD12	2.41799e-264	0.528479	0.564	0.267	4.58353e-260
422	fibro	GLIS3	3.8723e-289	0.527309	0.347	0.1	7.34033e-285
405	fibro	EYA2	0	0.524314	0.412	0.121	0
529	fibro	NNMT	1.30336e-204	0.522527	0.197	0.041	2.47066e-200
417	fibro	DGKI	6.66932e-297	0.521329	0.422	0.147	1.26424e-292
614	fibro	EBF1	1.62201e-161	0.519319	0.728	0.527	3.07469e-157
369	fibro	MPP6	0	0.517986	0.392	0.104	0
784	fibro	PDZRN4	2.85905e-91	0.51767	0.121	0.034	5.41961e-87
592	fibro	RSPO2	7.6534e-172	0.517338	0.449	0.223	1.45078e-167
612	fibro	ARL15	1.3966e-162	0.515754	0.691	0.468	2.64739e-158
520	fibro	CYP1B1	3.97711e-208	0.512278	0.814	0.598	7.53902e-204
438	fibro	MT-CO1	5.02615e-266	0.507618	0.994	0.979	9.52758e-262
433	fibro	MT-CO2	1.70619e-276	0.506119	0.984	0.97	3.23425e-272
401	fibro	FHOD3	0	0.505815	0.429	0.143	0
521	fibro	NPAS3	9.9984e-208	0.505526	0.461	0.22	1.8953e-203
776	fibro	LRP1B	5.70266e-95	0.503032	0.768	0.658	1.081e-90
472	fibro	IER3	3.16006e-235	0.501173	0.279	0.078	5.9902e-231
508	fibro	MMP16	3.08507e-216	0.496657	0.473	0.22	5.84805e-212
801	fibro	GALNTL6	1.2524e-79	0.495306	0.542	0.406	2.37405e-75
607	fibro	PDGFD	1.54312e-164	0.494556	0.836	0.692	2.92514e-160
353	fibro	CCNL1	0	0.493896	0.38	0.113	0
483	fibro	PALLD	1.40656e-230	0.492996	0.629	0.349	2.66628e-226
537	fibro	ITGBL1	4.6134e-200	0.489972	0.463	0.217	8.74517e-196
833	fibro	DCN	6.57544e-64	0.487937	0.901	0.834	1.24644e-59
499	fibro	CPED1	8.92628e-222	0.485471	0.651	0.384	1.69207e-217
522	fibro	SLC25A12	1.36989e-207	0.482962	0.603	0.342	2.59677e-203
671	fibro	PRICKLE1	4.11461e-133	0.482311	0.446	0.259	7.79966e-129
534	fibro	TPST1	1.47686e-201	0.479935	0.665	0.41	2.79954e-197
448	fibro	MRC2	6.78374e-256	0.478849	0.7	0.403	1.28593e-251
407	fibro	FBLN1	0	0.472321	0.386	0.113	0
579	fibro	WIF1	4.68968e-177	0.469129	0.574	0.328	8.88976e-173
487	fibro	OMD	4.52276e-228	0.466246	0.73	0.42	8.57335e-224
662	fibro	NLGN1	1.56247e-139	0.462477	0.333	0.157	2.96181e-135
509	fibro	ANTXR1	1.13145e-214	0.46194	0.633	0.361	2.14478e-210
481	fibro	PIK3R1	1.77621e-231	0.459451	0.525	0.258	3.36698e-227
556	fibro	CBLB	4.36871e-190	0.459296	0.676	0.427	8.28132e-186
443	fibro	ABCA9	1.36092e-261	0.45915	0.505	0.222	2.57976e-257
500	fibro	H1-10	2.44648e-221	0.457013	0.336	0.117	4.63755e-217
488	fibro	MACF1	4.65818e-228	0.456805	0.694	0.414	8.83004e-224
547	fibro	ABCA6	1.68955e-194	0.456731	0.771	0.551	3.20271e-190
600	fibro	ROBO1	2.98588e-168	0.456379	0.714	0.487	5.66003e-164
583	fibro	THSD7B	2.87682e-175	0.454869	0.495	0.262	5.4533e-171
465	fibro	MAP4	5.73148e-246	0.454639	0.649	0.358	1.08646e-241
459	fibro	IL1R1	4.05531e-249	0.454295	0.539	0.259	7.68725e-245
479	fibro	PARD3	5.39787e-232	0.451753	0.598	0.318	1.02322e-227
637	fibro	LIMCH1	9.32911e-153	0.451322	0.754	0.55	1.76843e-148
673	fibro	SPARC	1.19305e-132	0.44786	0.736	0.497	2.26154e-128
502	fibro	ADAMTSL3	4.0268e-220	0.443992	0.258	0.069	7.6332e-216
470	fibro	PBX3	2.9901e-238	0.442717	0.395	0.148	5.66804e-234
476	fibro	AGAP1	1.25278e-233	0.442155	0.516	0.245	2.37477e-229
541	fibro	ZFHX3	2.35279e-197	0.440922	0.534	0.28	4.45995e-193
598	fibro	SEMA6D	2.62185e-169	0.440838	0.495	0.274	4.96997e-165
366	fibro	SOBP	0	0.439689	0.328	0.08	0
553	fibro	BICC1	7.25328e-192	0.438604	0.589	0.323	1.37493e-187
449	fibro	SFMBT2	9.19575e-255	0.438378	0.418	0.16	1.74315e-250
558	fibro	TNS3	6.44254e-190	0.435095	0.559	0.31	1.22125e-185
586	fibro	ANK3	2.44784e-174	0.435042	0.518	0.283	4.64013e-170
782	fibro	GEM	7.16684e-92	0.434238	0.303	0.16	1.35855e-87
439	fibro	RHOB	2.03562e-265	0.432504	0.276	0.065	3.85871e-261
618	fibro	ZBTB20	1.99062e-159	0.43021	0.921	0.834	3.77342e-155
495	fibro	ROR2	1.11765e-223	0.430155	0.505	0.245	2.11861e-219
635	fibro	SELENOP	2.79833e-154	0.42932	0.929	0.844	5.30451e-150
496	fibro	RBFOX2	2.75804e-223	0.429319	0.642	0.363	5.22815e-219
412	fibro	TENM4	2.6024e-304	0.427816	0.228	0.031	4.93312e-300
425	fibro	NID1	4.9194e-288	0.427581	0.42	0.146	9.32521e-284
840	fibro	IER2	6.29897e-62	0.427422	0.335	0.219	1.19403e-57
379	fibro	BNC2	0	0.426676	0.214	0.021	0
484	fibro	INSC	6.96037e-230	0.425544	0.652	0.372	1.31941e-225
571	fibro	MSX1	1.48921e-182	0.424894	0.683	0.426	2.82294e-178
493	fibro	TCF12	4.70305e-224	0.42353	0.59	0.308	8.9151e-220
679	fibro	MAML2	3.39005e-131	0.420699	0.572	0.36	6.42618e-127
494	fibro	FNDC3B	9.32747e-224	0.420022	0.477	0.216	1.76812e-219
590	fibro	CADM1	3.4063e-173	0.417607	0.507	0.272	6.45698e-169
464	fibro	WWC2	5.15048e-246	0.417414	0.429	0.168	9.76325e-242
830	fibro	AKAP12	2.49186e-68	0.416871	0.851	0.766	4.72356e-64
458	fibro	TNFRSF19	5.71501e-250	0.414172	0.398	0.145	1.08334e-245
764	fibro	CRABP1	8.03433e-102	0.413657	0.787	0.67	1.52299e-97
533	fibro	RUNX1	1.62207e-203	0.412151	0.435	0.194	3.0748e-199
767	fibro	APOD	1.11007e-99	0.410903	0.223	0.093	2.10425e-95
575	fibro	FARP1	3.94907e-179	0.410752	0.517	0.277	7.48585e-175
506	fibro	EYA1	4.75007e-217	0.409349	0.35	0.128	9.00423e-213
423	fibro	KLF9	2.78653e-288	0.407389	0.345	0.098	5.28215e-284
430	fibro	CRISPLD1	1.75935e-277	0.407099	0.377	0.118	3.33503e-273
545	fibro	AIG1	2.0543e-195	0.40612	0.556	0.307	3.89413e-191
640	fibro	COL21A1	6.65752e-150	0.40476	0.606	0.394	1.262e-145
514	fibro	ZFP36L2	2.13339e-211	0.404396	0.389	0.157	4.04406e-207
779	fibro	MAGI2	2.57519e-93	0.402676	0.638	0.474	4.88153e-89
519	fibro	ABLIM1	3.82241e-208	0.400757	0.419	0.181	7.24576e-204
731	fibro	SERPINF1	5.22327e-113	0.398606	0.719	0.505	9.90123e-109
544	fibro	IGF1R	6.12719e-196	0.398145	0.496	0.247	1.16147e-191
727	fibro	C7	7.77275e-114	0.395521	0.323	0.162	1.4734e-109
512	fibro	CTNND2	3.17849e-213	0.394931	0.487	0.231	6.02514e-209
543	fibro	QKI	5.43118e-196	0.394741	0.533	0.275	1.02953e-191
538	fibro	CEBPB	5.41293e-200	0.392807	0.426	0.188	1.02607e-195
555	fibro	NRIP1	1.96318e-191	0.392078	0.424	0.194	3.7214e-187
531	fibro	COL6A2	3.92422e-204	0.391634	0.539	0.274	7.43875e-200
515	fibro	EPB41L2	6.99818e-211	0.390994	0.458	0.206	1.32658e-206
569	fibro	KMT2C	1.016e-183	0.390593	0.558	0.305	1.92594e-179
626	fibro	MOXD1	2.46279e-156	0.389663	0.267	0.098	4.66847e-152
474	fibro	TLN2	9.49648e-235	0.389288	0.373	0.134	1.80015e-230
524	fibro	SLC25A48	2.95701e-205	0.388657	0.368	0.146	5.60531e-201
482	fibro	FSTL1	1.10219e-230	0.388412	0.47	0.205	2.08932e-226
775	fibro	C1R	4.60341e-95	0.388024	0.78	0.608	8.72622e-91
477	fibro	PRNP	6.14069e-233	0.387352	0.59	0.296	1.16403e-228
424	fibro	MMP2	4.22701e-288	0.386526	0.403	0.132	8.01272e-284
437	fibro	ZBTB16	9.29501e-268	0.385936	0.342	0.102	1.76196e-263
419	fibro	ENPP1	8.03176e-295	0.385766	0.203	0.022	1.5225e-290
572	fibro	PID1	1.69599e-181	0.38551	0.396	0.175	3.21492e-177
562	fibro	LPP	1.04036e-186	0.384383	0.695	0.429	1.9721e-182
693	fibro	MAML3	6.47605e-126	0.383085	0.505	0.307	1.2276e-121
467	fibro	SH3RF3	9.24991e-242	0.382827	0.386	0.141	1.75341e-237
554	fibro	ETV6	8.28398e-192	0.38159	0.447	0.207	1.57031e-187
580	fibro	NHS	4.3482e-176	0.37826	0.496	0.259	8.24245e-172
611	fibro	BGN	4.68194e-163	0.377201	0.408	0.195	8.87509e-159
837	fibro	HTRA3	9.8728e-64	0.376188	0.398	0.269	1.87149e-59
539	fibro	AEBP1	1.2443e-197	0.376113	0.399	0.169	2.35869e-193
454	fibro	SYN3	8.35895e-252	0.373194	0.211	0.035	1.58452e-247
549	fibro	MYO9A	5.59706e-194	0.372022	0.481	0.234	1.06098e-189
559	fibro	STK3	1.62972e-189	0.371888	0.516	0.266	3.08931e-185
570	fibro	MERTK	1.34486e-182	0.371814	0.379	0.166	2.54932e-178
490	fibro	PNRC1	2.96505e-226	0.371091	0.494	0.224	5.62056e-222
564	fibro	PER3	1.58131e-186	0.37044	0.419	0.193	2.99753e-182
630	fibro	PAPPA	1.48035e-155	0.368223	0.455	0.24	2.80614e-151
432	fibro	USP6NL	1.19107e-276	0.367616	0.314	0.081	2.25779e-272
610	fibro	SETBP1	1.68663e-163	0.367281	0.469	0.243	3.19717e-159
663	fibro	NEBL	1.54863e-138	0.364607	0.465	0.256	2.93558e-134
511	fibro	ZNF704	2.60301e-214	0.363572	0.36	0.134	4.93427e-210
604	fibro	TBL1XR1	1.7066e-166	0.362691	0.483	0.247	3.23502e-162
733	fibro	BAMBI	6.15101e-112	0.362437	0.658	0.471	1.16599e-107
697	fibro	FBN1	2.22401e-124	0.361427	0.539	0.33	4.21582e-120
762	fibro	ATP1B3	4.48197e-102	0.359383	0.415	0.242	8.49602e-98
643	fibro	TANC1	1.27476e-148	0.359046	0.59	0.358	2.41644e-144
745	fibro	PHIP	7.77284e-107	0.357771	0.691	0.513	1.47342e-102
527	fibro	TWIST2	7.67594e-205	0.356381	0.376	0.149	1.45505e-200
602	fibro	RBMS1	6.05834e-167	0.356103	0.56	0.316	1.14842e-162
633	fibro	TPM4	2.01649e-154	0.356091	0.484	0.261	3.82246e-150
566	fibro	FBN2	7.47794e-186	0.355547	0.305	0.109	1.41752e-181
658	fibro	MT-RNR1	1.15002e-140	0.353785	0.978	0.953	2.17997e-136
625	fibro	PARD3B	2.43277e-157	0.353773	0.477	0.254	4.61156e-153
690	fibro	GNAS	5.67842e-127	0.353284	0.632	0.414	1.0764e-122
719	fibro	FMNL2	4.55881e-118	0.352651	0.43	0.244	8.64168e-114
739	fibro	NUDT4	1.43442e-109	0.352615	0.713	0.53	2.71909e-105
576	fibro	DDX5	9.74864e-179	0.351299	0.8	0.538	1.84795e-174
609	fibro	SPIDR	9.8629e-164	0.349163	0.431	0.212	1.86961e-159
682	fibro	RPL28	5.62653e-129	0.347742	0.949	0.951	1.06656e-124
535	fibro	SH3PXD2B	1.96241e-201	0.346879	0.413	0.175	3.71995e-197
486	fibro	ZFHX4	1.95348e-228	0.3463	0.377	0.139	3.70303e-224
666	fibro	SBF2	1.94717e-137	0.346283	0.657	0.43	3.69106e-133
675	fibro	PRKD1	2.37036e-132	0.345909	0.467	0.261	4.49325e-128
695	fibro	RDH10	3.59816e-125	0.345816	0.48	0.275	6.82068e-121
574	fibro	NOTCH2	2.34782e-180	0.345442	0.513	0.264	4.45054e-176
887	fibro	NRXN3	1.20278e-21	0.344347	0.495	0.441	2.27999e-17
748	fibro	TXNIP	5.21388e-106	0.344032	0.498	0.314	9.88343e-102
763	fibro	SSBP2	6.16986e-102	0.344009	0.642	0.459	1.16956e-97
766	fibro	RPL37	3.69008e-100	0.343925	0.922	0.932	6.99491e-96
761	fibro	LCORL	4.44944e-102	0.343381	0.517	0.338	8.43435e-98
674	fibro	AC119674.2	1.89497e-132	0.342353	0.374	0.189	3.59211e-128
786	fibro	GAS7	8.90457e-91	0.341983	0.526	0.354	1.68795e-86
796	fibro	MOB3B	2.31616e-84	0.341329	0.644	0.493	4.39051e-80
798	fibro	PLXDC2	1.87492e-83	0.340739	0.934	0.874	3.55411e-79
542	fibro	DENND2B	1.75295e-196	0.340583	0.366	0.146	3.32289e-192
876	fibro	MYO16	2.90587e-42	0.340411	0.653	0.565	5.50836e-38
523	fibro	TIAM2	4.05113e-206	0.340351	0.344	0.126	7.67933e-202
546	fibro	PPP1R15A	4.00907e-195	0.339956	0.283	0.09	7.5996e-191
473	fibro	PRKCA	6.86071e-235	0.339598	0.297	0.085	1.30052e-230
557	fibro	WDR86	4.78871e-190	0.339596	0.438	0.202	9.07748e-186
613	fibro	TNKS	3.93329e-162	0.336814	0.477	0.248	7.45595e-158
498	fibro	FOSL2	2.38188e-222	0.335498	0.389	0.145	4.5151e-218
878	fibro	CFD	2.24521e-40	0.333695	0.286	0.19	4.25603e-36
874	fibro	PCDH9	1.40061e-45	0.332857	0.652	0.547	2.655e-41
729	fibro	TTC28	1.51696e-113	0.332657	0.563	0.367	2.87555e-109
711	fibro	JMJD1C	7.43615e-120	0.332584	0.755	0.55	1.4096e-115
615	fibro	PLOD2	2.66773e-161	0.3325	0.364	0.161	5.05695e-157
567	fibro	CEP112	1.86066e-185	0.332165	0.385	0.162	3.52707e-181
517	fibro	GAS1	1.00538e-209	0.330922	0.219	0.049	1.9058e-205
619	fibro	ALDH1A3	2.16469e-159	0.330665	0.422	0.206	4.10339e-155
597	fibro	LTBP1	1.52691e-169	0.327949	0.376	0.164	2.89442e-165
738	fibro	SGK1	1.11761e-109	0.327609	0.462	0.271	2.11855e-105
573	fibro	HDAC4	6.33271e-181	0.327413	0.377	0.162	1.20043e-176
867	fibro	PTX3	6.01427e-49	0.327281	0.306	0.199	1.14006e-44
530	fibro	AC026316.4	2.58789e-204	0.3271	0.229	0.056	4.90561e-200
746	fibro	SORCS1	1.52899e-106	0.326962	0.371	0.2	2.89836e-102
826	fibro	KCNT2	6.02787e-69	0.326421	0.591	0.439	1.14264e-64
628	fibro	MED13L	2.67015e-156	0.326112	0.474	0.244	5.06154e-152
829	fibro	KAZN	9.80667e-69	0.326094	0.894	0.768	1.85895e-64
617	fibro	CTSK	6.07542e-161	0.325614	0.404	0.19	1.15166e-156
581	fibro	TBX2	6.19091e-176	0.32483	0.405	0.184	1.17355e-171
824	fibro	CHRM2	4.86853e-70	0.324055	0.2	0.096	9.22878e-66
848	fibro	WWOX	5.61507e-58	0.322268	0.543	0.415	1.06439e-53
799	fibro	PSD3	1.75889e-82	0.321639	0.376	0.227	3.33416e-78
594	fibro	FYN	1.98964e-171	0.321144	0.404	0.184	3.77156e-167
654	fibro	SCMH1	1.61278e-142	0.32086	0.505	0.287	3.05719e-138
885	fibro	RARRES1	6.92029e-24	0.320422	0.737	0.663	1.31181e-19
672	fibro	EEF2	4.25065e-133	0.31914	0.53	0.309	8.05753e-129
588	fibro	ABCC5	6.88845e-174	0.318695	0.287	0.102	1.30577e-169
466	fibro	GLIS1	9.05493e-243	0.317923	0.312	0.091	1.71645e-238
475	fibro	MAP2K6	7.14333e-234	0.317821	0.254	0.061	1.35409e-229
709	fibro	LXN	2.52937e-120	0.317612	0.349	0.177	4.79467e-116
750	fibro	MT-ND4	2.25405e-105	0.317072	0.995	0.99	4.27277e-101
681	fibro	ASAP1	1.7212e-130	0.316849	0.447	0.242	3.26271e-126
660	fibro	STARD13	3.33834e-140	0.315344	0.388	0.192	6.32815e-136
765	fibro	RPL30	1.95942e-101	0.315333	0.933	0.944	3.71428e-97
631	fibro	KANSL1	4.45891e-155	0.312754	0.5	0.268	8.45231e-151
661	fibro	BBS9	3.49658e-140	0.311191	0.42	0.214	6.62813e-136
589	fibro	GTF2I	1.44616e-173	0.309101	0.504	0.259	2.74134e-169
621	fibro	ARIH1	6.36965e-159	0.308965	0.36	0.158	1.20743e-154
620	fibro	MXRA5	5.37173e-159	0.308836	0.443	0.221	1.01826e-154
743	fibro	CMTM8	9.53733e-108	0.307789	0.338	0.172	1.8079e-103
741	fibro	RERE	1.38609e-108	0.307365	0.591	0.391	2.62747e-104
656	fibro	FGFR1	4.06803e-141	0.306221	0.607	0.372	7.71136e-137
707	fibro	BABAM2	1.34234e-120	0.305867	0.524	0.32	2.54453e-116
698	fibro	DTNA	3.5348e-124	0.304593	0.381	0.196	6.70058e-120
593	fibro	MSI2	1.83443e-171	0.304452	0.382	0.168	3.47734e-167
757	fibro	TACC1	3.55824e-102	0.304199	0.401	0.228	6.74501e-98
721	fibro	NMD3	2.4917e-116	0.303578	0.34	0.171	4.72326e-112
687	fibro	TUT4	1.61298e-128	0.303281	0.522	0.307	3.05756e-124
667	fibro	GNA14	7.22904e-136	0.302971	0.36	0.173	1.37034e-131
634	fibro	NFIC	2.55031e-154	0.302942	0.612	0.365	4.83437e-150
550	fibro	CNTN3	8.55891e-194	0.301579	0.262	0.078	1.62243e-189
702	fibro	CPEB3	2.92559e-122	0.300934	0.378	0.195	5.54575e-118
781	fibro	TENM3	3.34541e-92	0.300846	0.385	0.223	6.34156e-88
725	fibro	MBD5	3.57974e-114	0.300811	0.542	0.336	6.78576e-110
886	fibro	PTPRD	1.03135e-21	0.300735	0.902	0.869	1.95502e-17
560	fibro	FLNB	3.6e-189	0.30049	0.329	0.122	6.82416e-185
864	fibro	ADAM12	1.20579e-52	0.300001	0.402	0.281	2.28569e-48
718	fibro	SPATS2L	4.33693e-118	0.299918	0.617	0.4	8.22108e-114
629	fibro	PPP1R12B	3.3469e-156	0.299849	0.368	0.164	6.34439e-152
736	fibro	MAST4	1.67994e-110	0.299353	0.481	0.29	3.18449e-106
780	fibro	PRRX1	2.41398e-92	0.299333	0.732	0.553	4.57594e-88
582	fibro	ACTN1	2.36591e-175	0.299161	0.375	0.16	4.48482e-171
648	fibro	RBMS3	1.96878e-146	0.297733	0.323	0.138	3.73202e-142
716	fibro	MAPK10	2.00064e-118	0.297396	0.34	0.168	3.79242e-114
536	fibro	FHL1	9.7879e-201	0.297385	0.353	0.133	1.85539e-196
668	fibro	PBX1	4.39284e-135	0.297157	0.394	0.199	8.32706e-131
880	fibro	VCAN	1.28484e-36	0.296483	0.422	0.312	2.43554e-32
737	fibro	BAZ2B	8.01601e-110	0.296192	0.514	0.319	1.51952e-105
714	fibro	NR3C1	2.79126e-119	0.295794	0.584	0.369	5.29111e-115
518	fibro	SH3GL2	8.6266e-209	0.295745	0.182	0.031	1.63526e-204
735	fibro	CALD1	7.46806e-111	0.295586	0.948	0.845	1.41564e-106
665	fibro	MAPK8	4.15134e-138	0.29476	0.374	0.181	7.86928e-134
528	fibro	THSD4	1.28176e-204	0.294128	0.207	0.044	2.42971e-200
694	fibro	ZFAND3	2.66896e-125	0.293484	0.548	0.329	5.05928e-121
622	fibro	CPPED1	3.23875e-158	0.293229	0.318	0.129	6.13937e-154
651	fibro	KIAA1958	7.32188e-145	0.293023	0.35	0.159	1.38794e-140
678	fibro	RGL1	3.1777e-131	0.292828	0.403	0.207	6.02365e-127
680	fibro	EXOC6B	5.53063e-131	0.29278	0.461	0.253	1.04839e-126
584	fibro	FAM78B	4.51712e-175	0.292524	0.276	0.094	8.56266e-171
504	fibro	EMILIN1	1.04285e-219	0.292389	0.329	0.109	1.97682e-215
686	fibro	ARID1B	1.51966e-128	0.291986	0.529	0.305	2.88067e-124
740	fibro	DHRS3	9.64986e-109	0.291844	0.6	0.388	1.82923e-104
568	fibro	DAAM2	1.68894e-184	0.291442	0.301	0.106	3.20155e-180
563	fibro	MT-ND3	1.47251e-186	0.291116	0.995	0.996	2.7913e-182
811	fibro	CTHRC1	9.18446e-74	0.291083	0.224	0.112	1.74101e-69
683	fibro	AKAP13	6.19472e-129	0.290801	0.512	0.294	1.17427e-124
773	fibro	MARCKS	5.68089e-96	0.290367	0.8	0.649	1.07687e-91
516	fibro	ANTXR2	3.57382e-210	0.290257	0.273	0.078	6.77453e-206
703	fibro	NEDD4L	3.54673e-122	0.289866	0.425	0.233	6.72318e-118
638	fibro	ARHGAP10	2.53215e-151	0.288754	0.376	0.174	4.79994e-147
685	fibro	FNDC3A	1.13444e-128	0.287801	0.433	0.232	2.15045e-124
783	fibro	FRMD4A	9.31587e-92	0.286191	0.484	0.308	1.76592e-87
691	fibro	CTDSPL	1.93975e-126	0.286149	0.418	0.224	3.67699e-122
655	fibro	TANC2	3.13063e-141	0.285996	0.375	0.179	5.93442e-137
797	fibro	GADD45B	4.06726e-84	0.285728	0.225	0.105	7.7099e-80
755	fibro	CENPP	2.66555e-104	0.285576	0.264	0.121	5.05281e-100
585	fibro	SH3RF1	1.48713e-174	0.284671	0.272	0.092	2.819e-170
471	fibro	MT-RNR2	9.78043e-237	0.284417	0.999	0.996	1.85398e-232
649	fibro	CDC14B	4.08852e-146	0.28411	0.346	0.155	7.75019e-142
699	fibro	THRB	3.61687e-124	0.283828	0.276	0.118	6.85614e-120
800	fibro	COL5A2	3.1622e-80	0.283521	0.397	0.239	5.99426e-76
623	fibro	TNRC18	1.27433e-157	0.282982	0.376	0.171	2.41562e-153
664	fibro	LRP1	3.20285e-138	0.282498	0.609	0.374	6.07132e-134
624	fibro	BMP6	1.38257e-157	0.282355	0.237	0.077	2.62079e-153
749	fibro	GTDC1	1.37725e-105	0.281993	0.377	0.205	2.61071e-101
720	fibro	DDX17	6.68068e-117	0.281826	0.641	0.427	1.26639e-112
413	fibro	BARX1	1.86691e-302	0.281165	0.227	0.031	3.53892e-298
603	fibro	SVEP1	9.64846e-167	0.280541	0.229	0.067	1.82896e-162
712	fibro	RAI14	8.44718e-120	0.280415	0.34	0.166	1.60125e-115
724	fibro	CAMK2D	2.41338e-114	0.280346	0.412	0.221	4.57481e-110
808	fibro	NAALADL2	2.36231e-74	0.279598	0.439	0.285	4.47799e-70
708	fibro	CDKL5	2.08169e-120	0.277355	0.366	0.186	3.94604e-116
645	fibro	PTPN11	7.26296e-147	0.277297	0.355	0.161	1.37677e-142
505	fibro	STK39	2.52817e-219	0.27719	0.257	0.066	4.79239e-215
596	fibro	KIRREL1	1.46948e-170	0.276777	0.328	0.129	2.78555e-166
652	fibro	MCC	8.63522e-145	0.276451	0.306	0.127	1.63689e-140
525	fibro	SCARF2	4.11774e-205	0.275718	0.304	0.098	7.80558e-201
688	fibro	FOXN3	1.68346e-128	0.275189	0.412	0.213	3.19116e-124
831	fibro	KLF6	4.74605e-67	0.274814	0.299	0.176	8.99661e-63
647	fibro	CLDN11	1.58943e-146	0.273685	0.378	0.172	3.01292e-142
701	fibro	LRRC1	2.6946e-122	0.273456	0.395	0.207	5.10788e-118
670	fibro	SPRED1	1.17022e-133	0.271881	0.367	0.176	2.21828e-129
552	fibro	NFIX	7.83799e-193	0.271024	0.296	0.099	1.48577e-188
792	fibro	SCD5	7.70331e-87	0.270124	0.441	0.276	1.46024e-82
601	fibro	DIPK1C	4.60404e-167	0.269773	0.352	0.148	8.72742e-163
795	fibro	PRKN	1.72421e-85	0.269363	0.423	0.259	3.26842e-81
884	fibro	EXT1	7.97465e-29	0.268817	0.788	0.708	1.51168e-24
726	fibro	KIAA1328	3.76557e-114	0.26872	0.34	0.17	7.13802e-110
642	fibro	STK33	2.37404e-149	0.268463	0.257	0.092	4.50023e-145
577	fibro	CNN2	3.17413e-177	0.2683	0.317	0.118	6.01688e-173
706	fibro	TCF7L2	8.47141e-121	0.266957	0.384	0.2	1.60584e-116
806	fibro	KIT	5.64214e-76	0.266892	0.527	0.369	1.06952e-71
860	fibro	IGFBP4	4.34648e-54	0.26602	0.15	0.07	8.23919e-50
669	fibro	CDC42BPA	6.93095e-134	0.265425	0.393	0.194	1.31383e-129
813	fibro	KHDRBS2	2.16825e-73	0.26511	0.434	0.282	4.11014e-69
650	fibro	ARHGEF11	4.23744e-146	0.263576	0.32	0.136	8.03249e-142
822	fibro	RPS12	1.48212e-70	0.263348	0.939	0.969	2.8095e-66
730	fibro	VPS13B	4.10956e-113	0.263312	0.467	0.269	7.79007e-109
753	fibro	AGBL4	8.04493e-105	0.263203	0.195	0.073	1.525e-100
821	fibro	GJA1	5.2649e-71	0.262568	0.633	0.472	9.98014e-67
734	fibro	PCCA	3.94778e-111	0.261789	0.415	0.23	7.48341e-107
858	fibro	PRSS23	2.64989e-54	0.260412	0.471	0.337	5.02314e-50
842	fibro	FHIT	2.88919e-61	0.260107	0.293	0.176	5.47675e-57
770	fibro	RABGAP1	3.62001e-98	0.2597	0.497	0.309	6.86209e-94
715	fibro	CRISPLD2	1.18272e-118	0.259446	0.33	0.157	2.24197e-114
760	fibro	MKLN1	4.24937e-102	0.258825	0.508	0.311	8.05511e-98
772	fibro	AHCYL2	2.08837e-96	0.258734	0.4	0.228	3.95872e-92
846	fibro	NAMPT	8.61174e-59	0.258412	0.132	0.054	1.63244e-54
836	fibro	UNC5C	9.1959e-64	0.258032	0.39	0.255	1.74317e-59
710	fibro	MBNL2	6.10534e-120	0.256795	0.382	0.195	1.15733e-115
689	fibro	MYOF	3.23862e-127	0.256618	0.382	0.193	6.13913e-123
810	fibro	DKK3	6.19033e-74	0.256332	0.845	0.703	1.17344e-69
758	fibro	ASH1L	3.80046e-102	0.255527	0.525	0.328	7.20415e-98
696	fibro	NBEA	6.1615e-125	0.255043	0.346	0.166	1.16797e-120
653	fibro	ZNF423	1.21805e-142	0.255011	0.289	0.115	2.30894e-138
857	fibro	HIF1A	2.35123e-54	0.254047	0.499	0.35	4.45699e-50
788	fibro	SEPTIN11	2.19545e-89	0.253995	0.709	0.517	4.1617e-85
752	fibro	RCAN1	7.42478e-105	0.253835	0.297	0.141	1.40744e-100
657	fibro	SPRY2	6.43495e-141	0.25263	0.241	0.085	1.21981e-136
632	fibro	ROR1	7.4778e-155	0.252415	0.238	0.077	1.41749e-150
705	fibro	DYNC2H1	3.34099e-121	0.252138	0.368	0.183	6.33318e-117
732	fibro	TEAD1	1.33458e-112	0.251748	0.409	0.223	2.52983e-108
744	fibro	PDE8A	1.62473e-107	0.251263	0.386	0.209	3.07984e-103
865	fibro	PFN1	3.49151e-52	-0.250344	0.405	0.508	6.61851e-48
875	fibro	EID1	5.01866e-44	-0.251123	0.664	0.674	9.51337e-40
870	fibro	NDUFB4	1.24349e-47	-0.251169	0.375	0.463	2.35716e-43
791	fibro	KCNQ5	6.13931e-87	-0.251545	0.046	0.163	1.16377e-82
854	fibro	EIF2S2	3.09843e-55	-0.253212	0.251	0.362	5.87339e-51
832	fibro	RPS18	4.25857e-64	-0.253697	0.945	0.991	8.07255e-60
881	fibro	PPDPF	2.34098e-36	-0.25439	0.609	0.616	4.43755e-32
843	fibro	S100A4	1.67583e-59	-0.254982	0.143	0.26	3.17671e-55
853	fibro	ARL6IP1	1.59331e-55	-0.258345	0.226	0.336	3.02027e-51
794	fibro	MIF	1.24691e-85	-0.260609	0.395	0.546	2.36364e-81
827	fibro	GNG11	6.26906e-69	-0.261087	0.18	0.308	1.18836e-64
873	fibro	ATP5MPL	7.39416e-46	-0.261455	0.467	0.533	1.40164e-41
866	fibro	RPS27L	1.10178e-49	-0.263712	0.436	0.522	2.08854e-45
754	fibro	COX4I2	2.48133e-104	-0.266446	0.063	0.202	4.70361e-100
869	fibro	TFPI	9.91876e-48	-0.266662	0.598	0.654	1.8802e-43
844	fibro	NDUFA1	6.23044e-59	-0.267177	0.395	0.495	1.18104e-54
851	fibro	SEM1	1.52252e-56	-0.267408	0.701	0.708	2.88609e-52
883	fibro	C1orf56	6.12645e-29	-0.267702	0.167	0.236	1.16133e-24
859	fibro	PSME1	2.65249e-54	-0.268729	0.364	0.464	5.02806e-50
818	fibro	TMEM14A	7.23641e-72	-0.269013	0.195	0.325	1.37173e-67
862	fibro	UQCRQ	8.02773e-54	-0.270088	0.435	0.522	1.52174e-49
815	fibro	RPS25	6.72396e-73	-0.27034	0.863	0.95	1.27459e-68
850	fibro	GPM6B	3.78894e-57	-0.27121	0.486	0.583	7.18231e-53
868	fibro	CD9	1.18628e-48	-0.272698	0.414	0.498	2.24871e-44
839	fibro	SELENOW	8.06731e-63	-0.273766	0.29	0.409	1.52924e-58
855	fibro	SPCS2	2.05191e-54	-0.274231	0.42	0.506	3.88959e-50
861	fibro	ATP6V1G1	4.57652e-54	-0.274836	0.459	0.531	8.67525e-50
814	fibro	H3-3A	5.8066e-73	-0.275094	0.81	0.826	1.1007e-68
872	fibro	BEX3	6.09109e-46	-0.275573	0.596	0.621	1.15463e-41
834	fibro	POMP	6.71049e-64	-0.278076	0.305	0.42	1.27204e-59
807	fibro	CRIP1	1.19855e-75	-0.28459	0.16	0.296	2.27196e-71
849	fibro	VAMP2	2.91215e-57	-0.284657	0.395	0.487	5.52027e-53
852	fibro	ATP5ME	4.7327e-56	-0.288936	0.53	0.588	8.9713e-52
863	fibro	ITM2C	4.29713e-53	-0.289977	0.571	0.638	8.14564e-49
888	fibro	COCH	3.44309e-14	-0.291214	0.37	0.404	6.52672e-10
825	fibro	RPL35	1.19566e-69	-0.294302	0.86	0.926	2.2665e-65
809	fibro	TRMT112	4.12876e-74	-0.29687	0.343	0.469	7.82648e-70
820	fibro	RPS27	3.57375e-71	-0.298193	0.943	0.993	6.7744e-67
828	fibro	UBL5	7.51132e-69	-0.298859	0.548	0.616	1.42385e-64
835	fibro	MRPS6	7.84566e-64	-0.303225	0.362	0.473	1.48722e-59
879	fibro	CDC42	6.15314e-37	-0.304674	0.377	0.437	1.16639e-32
845	fibro	TPI1	8.4521e-59	-0.305301	0.429	0.527	1.60218e-54
774	fibro	RPLP2	1.86146e-95	-0.305585	0.87	0.958	3.52858e-91
871	fibro	AMD1	2.34506e-47	-0.306477	0.252	0.355	4.44529e-43
636	fibro	TMSB10	2.53543e-153	-0.306985	0.913	0.987	4.80616e-149
847	fibro	DSTN	8.65643e-59	-0.307564	0.773	0.786	1.64091e-54
816	fibro	TMEM59	1.63868e-72	-0.308148	0.753	0.765	3.10628e-68
823	fibro	TMA7	2.32136e-70	-0.308636	0.561	0.627	4.40038e-66
817	fibro	COX6C	6.87919e-72	-0.308763	0.511	0.588	1.30402e-67
856	fibro	DBI	2.13648e-54	-0.310979	0.524	0.581	4.04991e-50
742	fibro	RPS14	2.31702e-108	-0.310986	0.925	0.988	4.39215e-104
587	fibro	FTH1	3.64807e-174	-0.312456	0.969	0.998	6.91528e-170
793	fibro	GMFG	1.30902e-86	-0.315035	0.288	0.435	2.48138e-82
777	fibro	NDUFA13	6.30519e-95	-0.316479	0.317	0.475	1.19521e-90
841	fibro	NGF	1.20437e-61	-0.324403	0.231	0.357	2.283e-57
803	fibro	RPL17	5.48467e-78	-0.326433	0.306	0.448	1.03967e-73
790	fibro	TMBIM4	2.33656e-88	-0.327322	0.366	0.501	4.42919e-84
804	fibro	PSMA7	7.58867e-77	-0.330297	0.401	0.512	1.43851e-72
877	fibro	CP	1.2857e-41	-0.337638	0.211	0.305	2.43717e-37
769	fibro	RPS29	1.0235e-98	-0.337935	0.868	0.95	1.94014e-94
608	fibro	MYL6	8.66155e-164	-0.3429	0.82	0.922	1.64188e-159
802	fibro	CST3	2.89031e-78	-0.343636	0.546	0.634	5.47887e-74
771	fibro	TMEM258	1.45502e-96	-0.345543	0.472	0.589	2.75813e-92
759	fibro	UQCR11	3.88087e-102	-0.352195	0.429	0.565	7.35658e-98
722	fibro	HMGB1	8.25102e-116	-0.359456	0.781	0.823	1.56406e-111
819	fibro	GAPDH	1.23061e-71	-0.362137	0.801	0.849	2.33274e-67
785	fibro	CD59	3.03141e-91	-0.367307	0.543	0.639	5.74633e-87
787	fibro	UBB	2.81562e-90	-0.370526	0.667	0.721	5.33729e-86
838	fibro	ISG15	1.95988e-63	-0.371642	0.299	0.424	3.71516e-59
[truncated: 3,160 more rows]
